# Supplementary material for: Aging human abdominal subcutaneous white adipose tissue at single cell resolution
Source: Aging Cell. 2024 Aug 14;23(11):e14287. doi: 10.1111/acel.14287 (PMC11561672; doi:10.1111/acel.14287)
Supplement: Supplementary file 2 — Tables S1–S6. [file ACEL-23-e14287-s001.xlsx]

## Sheet: Sup Table 1
Supplementary Table 1. Participant Characteristics.
Sample	Age (years)	Sex	Race	Ethnicity	BMI (kg/m2)	Waist (cm)	Waist-to-hip Ratio	SBP (mmHg)	DBP (mmHg)	Glucose (mg/dL)	Insulin (µIU/mL)	HbA1c (%)	Cholesterol (mg/dL)	LDL (mg/dL)	VLDL (mg/dL)	HDL mg/dL)	Non HDL Cholesterol (mg/dL)	Triglycerides (mg/dL)	FFA (mmol/L)	ADIPO-R	TSH (µIU/mL)	ALT (units/L)	AST (units/L)	CRP (mg/dL)
Younger Female 1	20	F	WH	NH	27.1	91	0.91	113	73	81	20.8	4.3	149	88	10	51	98	51	0.346008	1.19949	0.83	13	17	6.25
Younger Female 2	23	F	WH	UNK	22.4	82.5	0.84	120	78	89	6.64	4.8	147	60	16	71	76	81	0.130545	0.14447	0.82	15	20	1.4
Younger Female 3	24	F	WH	H	32.9	98.5	0.88	119.5	58.5	87	15.7	5.7	176	119	11	46	130	56	0.612167	1.60184	1.19	18	17	6.7
Younger Female 4	25	F	BL	H	35.3	93.25	0.82	117.5	74	74		5.9	184	118	8	58	126	40	0.346008		1.06	13	24
Younger Female 5	25	F	WH	NH	29.7	86.25	0.77	113.5	66	95	18.9	4.8	162	67	23	72	90	115	0.206591	0.65076	2.66	17	17	0.72
Younger Male 1	25	M	WH	H	22.9	91.2	0.7	125	64.5	93	12.2	5.6	162	91	9	62	100	47	0.409379	0.832404	1.83	28	28	0.85
Younger Male 2	27	M	AI	H	24	83.75	0.89	121.5	77.5	94	7.32	5.1	100	39	7	54	46	33	0.700887	0.855082	1.61	107	80	0.59
Younger Male 3	28	M	WH	H	24.9	80	0.9	144.5	84	88	4.44	5.1	160	75	14	71	89	70	0.0925222	0.0684664	2.32	18	18	0.89
Younger Male 4	29	M	BL	UNK	29.4	95.1	0.98	124	74.5	97	12.1	6	160	96	9	55	105	43	0.38403	0.774461	0.41	20	13	6.28
Younger Male 5	30	M	WH	UNK	34.5	106.5	0.9	118.5	74	95	3.95	5.3	112	53	25	34	78	125	0.143219	0.094286	2.44	20	23	0.4
Older Female 1	65	F	WH	NH	34.1	89.85	0.77	130	69.5	100	7.93	5.8	200	123	23	54	146	115	0.257288	0.340049	4	15	24	5.21
Older Female 2	66	F	BL	UNK	29	99.25	0.93	138.5	82.5	81	11.4	5.5	188	110	10	68	120	51	0.346008	0.657414	0.62	21	29	0.25
Older Female 3	69	F	WH	NH	35.6	119.1	0.94	122.5	76.5	94	17.8	5.5	140	71	20	49	91	99	0.105196	0.312083	2.75	24	22	2.47
Older Male 1	71	M	UNK	H	27.3	101	1.1	139	73.5	106	19.8	6	216	158	21	37	179	105	0.346008	1.14183	2.88	18	27	3.62
Older Male 2	73	M	WH	NH	25.4	104.25	1	145	94	91	8.08	5.5	151	78	21	52	99	103			2.05	19	26	0.59
Older Female 4	74	F	WH	UNK	26.4	85.25	0.82	119.5	65	75	11.2	5.5	279	193	27	59	220	133	0.536122	1.00076	1.11	20	26	2.26
Older Male 3	77	M	WH	UNK	35.1	119.85	1.05	115	80.5	104	30.2	6.1	159	70	38	51	108	191	0.130545	0.657076	2.31	24	25	3.68
Older Male 4	77	M	WH	NH	32.2	117.55	1.08	144.5	80.5	126	14.4	5.6	228	142	25	61	167	124	0.105196	0.252471	2.83	23	27	3.39
Older Female 5	79	F	WH	NH	20.9	84.55	0.91	149.5	78	84	7.5	5.2	155	69	9	77	78	43	0.231939	0.289924	4.61	16	29	0.52
Older Male 5	89	M	WH	UNK	27.8	106.25	1.04	154	82	114	6.91	5.6	163	99	17	47	116	85	0.307985	0.354696	2.74	20	25	2.28

## Sheet: Sup Table 2
Supplementary Table 2: Differentially expressed genes for each cell cluster
Stem	p_val	avg_log2FC	pct.1	pct.2	p_val_adj		Pre_Ad	p_val	avg_log2FC	pct.1	pct.2	p_val_adj		Adip_1	p_val	avg_log2FC	pct.1	pct.2	p_val_adj		Adip_2	p_val	avg_log2FC	pct.1	pct.2	p_val_adj		EC	p_val	avg_log2FC	pct.1	pct.2	p_val_adj		Macrophage	p_val	avg_log2FC	pct.1	pct.2	p_val_adj		Mast	p_val	avg_log2FC	pct.1	pct.2	p_val_adj
DCN	0	4.33119	0.986	0.784	0		RBFOX1	0	1.39339	0.961	0.891	0		GPX4	0	1.43979	0.792	0.693	0		PDE3B	0	3.34918	0.968	0.809	0		VWF	0	2.81814	0.897	0.688	0		MS4A6A	0	2.68564	0.614	0.147	0		HDC	6.73323e-284	4.65005	0.863	0.128	1.91567e-279
C3	0	3.80773	0.898	0.549	0		CNTNAP2	0	1.29857	0.95	0.873	0		PLIN4	0	1.43519	0.917	0.869	0		OGA	0	2.54708	0.878	0.595	0		BTNL9	0	2.7257	0.804	0.414	0		HLA-DRA	2.17132e-142	2.59259	0.64	0.383	6.17761e-138		KIT	2.53856e-144	4.1312	0.904	0.327	7.22246e-140
LUM	0	3.77505	0.743	0.279	0		PTPRD	0	1.29032	0.95	0.869	0		GPX1	5.93189e-174	1.32475	0.65	0.571	1.68768e-169		DDX5	0	2.5245	0.85	0.532	0		SPARCL1	0	2.19617	0.947	0.762	0		F13A1	2.0978e-214	2.4	0.789	0.549	5.96845e-210		TPSB2	1.62582e-305	3.84354	0.808	0.096	4.62562e-301
COL1A2	0	3.73922	0.959	0.656	0		CTNNA2	0	1.21958	0.939	0.833	0		RARRES2	2.17596e-192	1.27924	0.638	0.546	6.19081e-188		WDPCP	0	2.48957	0.96	0.901	0		RBP7	0	2.11019	0.725	0.461	0		FRMD4B	0	2.36287	0.921	0.708	0		MS4A2	0	3.70121	0.785	0.087	0
C1S	0	3.70764	0.862	0.5	0		NRXN3	0	1.21715	0.947	0.851	0		SAA1	0	1.2732	0.976	0.957	0		EBF1	0	2.30366	0.99	0.954	0		RGS5	0	2.00654	0.813	0.63	0		MRC1	7.94884e-305	2.3036	0.788	0.459	2.26152e-300		TPSAB1	0	3.62473	0.808	0.071	0
MMP2	0	3.5217	0.831	0.485	0		CTNNA3	0	1.20831	0.946	0.842	0		G0S2	9.88084e-248	1.25251	0.776	0.719	2.8112e-243		ABCA5	0	2.29784	0.716	0.458	0		PECAM1	0	1.92045	0.754	0.53	0		CHIT1	1.2321e-19	2.25243	0.349	0.266	3.50544e-15		HPGD	3.63723e-178	3.61494	0.817	0.183	1.03483e-173
APOD	0	3.50919	0.956	0.748	0		PTPRT	0	1.18145	0.914	0.769	0		FTL	0	1.24952	0.933	0.896	0		GHR	0	2.28773	0.969	0.868	0		A2M	0	1.91362	0.763	0.514	0		MS4A7	0	2.23784	0.571	0.112	0		VWA5A	3.43138e-159	3.54218	0.831	0.214	9.76261e-155
CXCL14	0	3.45576	0.925	0.643	0		DPP10	0	1.18079	0.928	0.82	0		CIDEC	1.56602e-176	1.24743	0.783	0.729	4.45549e-172		ZNF117	0	2.25146	0.638	0.226	0		AQP1	3.91618e-257	1.886	0.402	0.179	1.11419e-252		TYROBP	8.80085e-180	2.13203	0.462	0.174	2.50393e-175		HPGDS	1.13475e-138	3.47875	0.813	0.236	3.22848e-134
MGP	0	3.41025	0.882	0.549	0		GPC5	0	1.1642	0.932	0.816	0		TRARG1	6.90639e-50	1.20916	0.548	0.513	1.96494e-45		TRHDE-AS1	0	2.23939	0.668	0.242	0		HLA-E	0	1.88095	0.893	0.654	0		CTSS	1.21113e-183	2.01893	0.616	0.324	3.44579e-179		IL18R1	1.05456e-173	3.33063	0.872	0.227	3.00034e-169
CFH	0	3.3439	0.814	0.481	0		PKN2-AS1	0	1.15846	0.927	0.795	0		GPD1	6.88906e-237	1.20048	0.861	0.828	1.96001e-232		LIMA1	0	2.1355	0.853	0.661	0		ADGRF5	0	1.86852	0.772	0.526	0		HLA-DPA1	7.64571e-102	2.00218	0.453	0.234	2.17528e-97		SLC24A3	1.24949e-81	3.31727	0.927	0.69	3.55494e-77
COL1A1	0	3.01882	0.801	0.41	0		GRID2	0	1.14981	0.934	0.82	0		FP236383.1	0	1.17628	0.884	0.762	0		GABRE	0	2.12783	0.683	0.292	0		CD93	0	1.86754	0.543	0.215	0		LIPA	1.65311e-61	1.99559	0.644	0.498	4.70325e-57		PZP	3.32239e-128	3.27157	0.84	0.28	9.45253e-124
C1R	0	2.99866	0.83	0.372	0		LINC02055	0	1.14928	0.928	0.81	0		FTH1	4.16514e-238	1.14828	0.507	0.363	1.18502e-233		SRSF11	0	2.08496	0.853	0.594	0		EPAS1	0	1.83238	0.883	0.691	0		CTSB	7.83688e-93	1.90334	0.761	0.58	2.22967e-88		SMYD3	1.64975e-72	3.19277	0.959	0.825	4.69372e-68
COL3A1	0	2.93271	0.957	0.829	0		IL1RAPL2	0	1.14793	0.891	0.737	0		SAA2	3.76882e-95	1.14398	0.561	0.469	1.07227e-90		SOX5	0	2.04707	0.987	0.94	0		HLA-B	0	1.80704	0.86	0.661	0		LAPTM5	1.4365e-67	1.86061	0.444	0.267	4.08698e-63		NTM	2.5485e-81	3.06423	0.963	0.861	7.25073e-77
COL6A3	0	2.93044	0.89	0.585	0		LRRC4C	0	1.14376	0.927	0.809	0		RPL3	1.67214e-117	1.14252	0.682	0.619	4.75741e-113		PFKFB3	0	2.00896	0.901	0.677	0		CD300LG	0	1.73921	0.548	0.232	0		SPP1	1.3307e-44	1.85373	0.233	0.114	3.78596e-40		TNIK	1.69718e-89	3.01487	0.913	0.661	4.82865e-85
SCARA5	0	2.79869	0.651	0.393	0		CCDC26	0	1.13531	0.92	0.786	0		TKT	8.79845e-91	1.11742	0.583	0.51	2.50325e-86		GPAM	0	1.99074	0.971	0.871	0		NOTCH4	5.93538e-222	1.67258	0.395	0.201	1.68867e-217		MSR1	1.8537e-226	1.84198	0.879	0.695	5.27397e-222		STX3	3.66853e-113	3.00296	0.881	0.361	1.04373e-108
FBLN1	0	2.78029	0.743	0.406	0		PCDH15	0	1.13425	0.919	0.791	0		NUPR1	2.56377e-71	1.11656	0.49	0.421	7.29417e-67		AHSA2P	0	1.93761	0.395	0.158	0		SHANK3	0	1.6689	0.531	0.266	0		LGMN	3.75736e-215	1.83578	0.663	0.339	1.06901e-210		RAB27B	8.63335e-94	2.98392	0.872	0.46	2.45627e-89
FSTL1	0	2.75801	0.827	0.537	0		NRG1	0	1.13346	0.913	0.788	0		RPL13	6.07592e-306	1.11224	0.837	0.776	1.72866e-301		PNISR	0	1.93156	0.743	0.463	0		LDB2	0	1.66298	0.897	0.823	0		CSF1R	9.40679e-174	1.82878	0.563	0.276	2.67633e-169		ALOX5	8.28527e-106	2.97327	0.763	0.254	2.35724e-101
CTSK	0	2.7247	0.436	0.175	0		LSAMP	0	1.13325	0.939	0.823	0		SNCG	4.3722e-75	1.09224	0.365	0.276	1.24394e-70		BCL2	0	1.9295	0.878	0.7	0		CLDN5	0	1.65344	0.538	0.249	0		IQGAP2	3.58272e-243	1.80162	0.85	0.648	1.01932e-238		LINC01835	2.64161e-248	2.91631	0.685	0.084	7.51565e-244
CXCL12	0	2.65282	0.81	0.428	0		NRG3	0	1.13077	0.915	0.787	0		COX4I1	3.71822e-99	1.08803	0.63	0.575	1.05787e-94		AC004160.1	0	1.90087	0.816	0.637	0		POSTN	2.10164e-117	1.59235	0.446	0.318	5.97938e-113		CD163	1.44672e-248	1.79838	0.518	0.188	4.11606e-244		P2RX1	1.18472e-223	2.8658	0.644	0.08	3.37065e-219
IGFBP3	0	2.64466	0.612	0.312	0		CNTN5	0	1.12958	0.925	0.801	0		RPS15	2.03941e-163	1.08787	0.664	0.583	5.80231e-159		PCDH9	0	1.84297	0.943	0.869	0		MYH9	0	1.58603	0.826	0.617	0		CD52	5.15504e-74	1.7943	0.248	0.098	1.46666e-69		BMP2K	6.21841e-80	2.83788	0.849	0.462	1.7692e-75
GSN	0	2.61079	0.997	0.956	0		LINC01320	0	1.12216	0.914	0.774	0		CRYAB	3.33383e-229	1.08447	0.819	0.757	9.48507e-225		COBLL1	0	1.84251	0.893	0.754	0		GNG11	0	1.51811	0.757	0.505	0		FCER1G	2.1095e-159	1.77215	0.332	0.103	6.00174e-155		AC068587.4	7.14165e-82	2.74048	0.922	0.641	2.03187e-77
GPNMB	0	2.60945	0.687	0.366	0		ERC2	0	1.11723	0.913	0.773	0		SLC25A1	5.1863e-34	1.07939	0.278	0.221	1.47556e-29		DIRC3	0	1.82652	0.854	0.751	0		KIAA1217	0	1.50205	0.931	0.895	0		CD74	1.63553e-106	1.73283	0.806	0.615	4.65324e-102		AL163541.1	2.14563e-39	2.65804	0.822	0.51	6.10454e-35
COL6A1	0	2.51286	0.842	0.499	0		DAB1	0	1.11492	0.948	0.843	0		S100B	9.39619e-53	1.07642	0.398	0.333	2.67331e-48		SLC19A3	0	1.81557	0.713	0.439	0		IFI27	6.1961e-291	1.49843	0.52	0.271	1.76285e-286		CHI3L1	2.01416e-25	1.71959	0.142	0.069	5.7305e-21		RHEX	9.93452e-94	2.61176	0.671	0.197	2.82647e-89
MFAP4	0	2.49807	0.554	0.205	0		EYS	0	1.10987	0.941	0.846	0		ECHS1	3.27448e-91	1.06852	0.576	0.495	9.31623e-87		ITGA7	0	1.81205	0.79	0.429	0		TM4SF1	9.64979e-214	1.49841	0.334	0.143	2.74546e-209		HLA-DRB1	4.61456e-123	1.70329	0.547	0.294	1.31289e-118		SLC8A3	6.05077e-86	2.5569	0.863	0.429	1.72151e-81
FBN1	0	2.43111	0.89	0.748	0		AL589740.1	0	1.10787	0.916	0.779	0		LGALS1	0	1.06387	0.952	0.923	0		SIK2	0	1.80863	0.893	0.739	0		HLA-A	0	1.4769	0.761	0.503	0		MS4A4A	1.72861e-131	1.67638	0.589	0.359	4.91806e-127		CTSG	1.33559e-216	2.49914	0.47	0.041	3.79988e-212
MFAP5	8.76266e-240	2.41126	0.51	0.28	2.49306e-235		DCC	0	1.10705	0.922	0.799	0		HSPB7	2.48245e-51	1.05752	0.38	0.307	7.06281e-47		VLDLR-AS1	0	1.79404	0.703	0.594	0		ADGRL4	1.93835e-290	1.47259	0.667	0.483	5.51481e-286		ALCAM	3.00813e-125	1.63128	0.734	0.534	8.55843e-121		CDK15	2.51289e-86	2.49519	0.808	0.369	7.14942e-82
SERPING1	0	2.40682	0.871	0.587	0		CNTNAP5	0	1.10704	0.907	0.775	0		RBP4	1.29713e-152	1.05144	0.784	0.742	3.69046e-148		FAM214A	0	1.76903	0.743	0.584	0		SPAAR	2.49652e-71	1.46968	0.334	0.233	7.10286e-67		SYK	7.24322e-189	1.61331	0.651	0.371	2.06077e-184		BACE2	3.99488e-86	2.4813	0.826	0.358	1.13658e-81
AEBP1	0	2.3939	0.684	0.315	0		KCNIP4	0	1.10638	0.922	0.801	0		PRDX2	1.86757e-40	1.04254	0.216	0.156	5.31342e-36		PLIN1	0	1.76471	0.997	0.913	0		ENG	9.04586e-285	1.46834	0.544	0.304	2.57364e-280		GRN	1.15251e-74	1.60016	0.489	0.293	3.279e-70		LINC02147	3.81261e-54	2.46342	0.89	0.608	1.08473e-49
CILP	1.95042e-275	2.33856	0.354	0.128	5.54914e-271		AC007402.1	0	1.10356	0.918	0.786	0		TSPO	7.828e-59	1.03855	0.467	0.405	2.22714e-54		RDH5	0	1.76221	0.299	0.106	0		CD59	8.2041e-270	1.46751	0.649	0.419	2.33415e-265		FOLR2	1.23332e-134	1.56657	0.296	0.093	3.50891e-130		SYTL3	4.67574e-82	2.44423	0.822	0.378	1.3303e-77
SLC5A3	3.13217e-277	2.33245	0.486	0.233	8.91135e-273		CDH18	0	1.10162	0.911	0.769	0		POLR2L	9.59701e-169	1.03062	0.624	0.548	2.73045e-164		EHBP1	0	1.75327	0.889	0.781	0		ABLIM3	2.14262e-260	1.42885	0.507	0.289	6.09597e-256		ITGB2	1.81815e-69	1.55527	0.323	0.157	5.17282e-65		SLC18A2	2.95418e-125	2.43905	0.671	0.155	8.40495e-121
MYOC	1.01015e-232	2.31906	0.352	0.142	2.87397e-228		TMEM132D	0	1.10133	0.894	0.736	0		HSPB6	1.31856e-173	1.02596	0.552	0.433	3.75144e-169		CARMN	0	1.7382	0.609	0.298	0		NES	4.4542e-235	1.39763	0.338	0.137	1.26727e-230		DAB2	8.69066e-178	1.55037	0.731	0.438	2.47258e-173		CPA3	2.04594e-236	2.4307	0.525	0.048	5.82091e-232
GPC3	0	2.30101	0.888	0.715	0		NELL1	0	1.10116	0.905	0.771	0		SCD	7.37247e-149	1.01723	0.865	0.834	2.09754e-144		PDZRN3	0	1.7309	0.832	0.707	0		APLNR	2.65149e-191	1.36887	0.245	0.086	7.54374e-187		LCP1	1.86506e-72	1.54767	0.566	0.396	5.3063e-68		MEIS2	2.83163e-55	2.42592	0.872	0.579	8.05628e-51
ISLR	0	2.27524	0.546	0.171	0		OPCML	0	1.09975	0.921	0.79	0		THRSP	6.67903e-31	1.01009	0.43	0.382	1.90025e-26		PPP1R12B	0	1.71079	0.866	0.743	0		MMRN2	2.06713e-205	1.34222	0.391	0.195	5.88119e-201		COLEC12	5.52896e-117	1.54302	0.718	0.531	1.57304e-112		GRAP2	1.74832e-78	2.34646	0.717	0.265	4.97415e-74
TIMP2	0	2.24965	0.83	0.595	0		DLGAP1	0	1.09272	0.916	0.77	0		OAZ1	4.0391e-54	1.00798	0.557	0.521	1.14916e-49		CD46	0	1.69816	0.762	0.539	0		B2M	2.93351e-273	1.30014	0.901	0.765	8.34613e-269		PTPRC	1.67166e-168	1.51193	0.647	0.383	4.75604e-164		ELMO1	1.13738e-67	2.30191	0.963	0.787	3.23596e-63
ABCA10	6.85274e-283	2.2217	0.681	0.482	1.94967e-278		NRXN1	0	1.09216	0.917	0.788	0		AGPAT2	2.39596e-55	1.00371	0.568	0.53	6.81674e-51		PFKFB1	0	1.6889	0.554	0.354	0		ITGA6	1.43355e-131	1.2957	0.477	0.342	4.07861e-127		C1QB	2.95794e-140	1.49578	0.376	0.14	8.41563e-136		AGAP1	5.22332e-72	2.29836	0.941	0.726	1.48609e-67
ITM2A	0	2.20709	0.538	0.202	0		IL1RAPL1	0	1.08911	0.893	0.749	0		CD151	4.78559e-100	1.00128	0.586	0.515	1.36155e-95		ACACB	0	1.68793	0.936	0.831	0		NOSTRIN	5.94463e-117	1.25576	0.443	0.318	1.69131e-112		C1QA	2.90198e-141	1.4705	0.532	0.257	8.25641e-137		STXBP5	1.50781e-55	2.24368	0.854	0.551	4.28988e-51
DCLK1	0	2.18613	0.846	0.688	0		AC113414.1	0	1.08814	0.921	0.786	0		CAVIN1	1.13977e-300	0.997881	0.92	0.881	3.24275e-296		NPY1R	0	1.68466	0.482	0.256	0		TCF4	0	1.25534	0.954	0.889	0		CTSD	2.93253e-27	1.46169	0.563	0.449	8.34335e-23		MLPH	5.47549e-100	2.23696	0.712	0.214	1.55783e-95
TIMP1	8.42745e-301	2.1588	0.424	0.159	2.39769e-296		DSCAM	0	1.08729	0.89	0.729	0		LEP	3.76204e-157	0.98976	0.781	0.73	1.07034e-152		LVRN	0	1.68287	0.586	0.385	0		THBS4	1.80769e-27	1.25397	0.405	0.37	5.14307e-23		RBPJ	1.7338e-128	1.4567	0.882	0.745	4.93284e-124		RPS6KA5	1.83143e-69	2.15138	0.9	0.566	5.21059e-65
CFD	0	2.13402	0.991	0.915	0		CSMD3	0	1.08607	0.904	0.764	0		MYL9	2.48277e-155	0.977711	0.794	0.732	7.06374e-151		TRHDE	0	1.67585	0.855	0.726	0		BST2	7.53865e-237	1.24952	0.447	0.221	2.14482e-232		NPL	1.45732e-125	1.44081	0.467	0.235	4.14621e-121		MCTP2	2.73958e-69	2.15014	0.881	0.555	7.79439e-65
FN1	4.61307e-220	2.11628	0.635	0.452	1.31247e-215		GALNTL6	0	1.08562	0.921	0.793	0		SLC25A6	1.52891e-26	0.967827	0.35	0.306	4.3499e-22		MLXIPL	0	1.66447	0.609	0.285	0		CA4	5.86002e-166	1.20564	0.299	0.138	1.66723e-161		HLA-DMA	3.65201e-126	1.4295	0.44	0.198	1.03903e-121		ST8SIA1	1.00315e-63	2.12057	0.9	0.628	2.85406e-59
PDGFRA	0	2.11027	0.548	0.19	0		TENM2	0	1.08225	0.902	0.751	0		PEBP1	1.16368e-46	0.959784	0.548	0.505	3.31078e-42		OGT	0	1.65593	0.605	0.4	0		AIF1L	8.86714e-184	1.19654	0.374	0.192	2.52279e-179		RBM47	1.60655e-164	1.42713	0.775	0.574	4.57079e-160		PIK3R6	4.19276e-81	2.11484	0.689	0.24	1.19288e-76
NEGR1	0	2.11015	0.922	0.803	0		AL162726.3	0	1.08202	0.901	0.758	0		RPLP2	0	0.95185	0.915	0.881	0		SAT1	0	1.64843	0.641	0.405	0		IFITM3	1.75784e-279	1.18011	0.794	0.593	5.00123e-275		CD163L1	3.91743e-84	1.41932	0.586	0.421	1.11455e-79		KIAA1549	3.3696e-77	2.07063	0.845	0.413	9.58685e-73
LAMA2	0	2.08659	0.908	0.789	0		AC034268.2	0	1.07914	0.899	0.729	0		RPL18	7.57789e-53	0.950259	0.439	0.377	2.15599e-48		AC007529.2	0	1.64465	0.66	0.467	0		HLA-C	6.96343e-272	1.17624	0.594	0.34	1.98116e-267		ATG7	9.66354e-169	1.41711	0.855	0.683	2.74937e-164		GATA2	2.17083e-273	2.02732	0.575	0.05	6.17624e-269
SRPX	0	2.07592	0.473	0.157	0		SGCZ	0	1.07518	0.913	0.78	0		HSP90AB1	3.27775e-106	0.946102	0.733	0.681	9.32552e-102		ZFAND5	1.21646e-202	1.64125	0.527	0.37	3.46096e-198		GALNT15	3.30369e-139	1.17318	0.527	0.379	9.39932e-135		VSIG4	1.17033e-130	1.41437	0.325	0.115	3.32972e-126		ENPP3	3.75504e-61	2.02284	0.785	0.387	1.06835e-56
THBS2	0	2.07399	0.387	0.137	0		CNTN4	0	1.06769	0.909	0.772	0		BCAP31	1.14651e-39	0.942832	0.501	0.464	3.26193e-35		DDX17	0	1.64113	0.858	0.626	0		PRAG1	3.23334e-108	1.17274	0.468	0.352	9.19917e-104		RNASE1	1.05376e-89	1.41239	0.633	0.416	2.99804e-85		PRKCA	4.54222e-62	2.01209	0.927	0.686	1.29231e-57
EFEMP1	0	2.06154	0.759	0.552	0		CACNA2D3	0	1.06405	0.911	0.759	0		PTMA	4.9729e-206	0.935388	0.789	0.725	1.41484e-201		LUC7L3	0	1.63863	0.705	0.488	0		FLT1	3.98122e-123	1.16076	0.654	0.579	1.1327e-118		MMP9	8.86513e-32	1.40885	0.171	0.082	2.52222e-27		FER	4.98537e-66	1.99852	0.963	0.774	1.41839e-61
WISP2	0	2.04477	0.569	0.258	0		ANKS1B	0	1.06196	0.932	0.824	0		CLU	1.47278e-169	0.934167	0.765	0.7	4.19021e-165		TEAD1	0	1.63805	0.868	0.737	0		ID1	4.09978e-237	1.15198	0.296	0.103	1.16643e-232		LILRB5	0	1.40696	0.36	0.06	0		TTN	1.99945e-59	1.97028	0.886	0.522	5.68862e-55
ECM1	0	1.94339	0.397	0.119	0		AGBL1	0	1.05984	0.91	0.761	0		TMBIM1	2.26683e-15	0.933612	0.226	0.192	6.44936e-11		BCL6	0	1.63127	0.637	0.314	0		MECOM	2.75313e-153	1.14988	0.814	0.772	7.83294e-149		SLC9A9	5.19753e-169	1.40365	0.9	0.756	1.47875e-164		CHST11	6.15531e-69	1.96305	0.913	0.564	1.75125e-64
PRRX1	0	1.94103	0.75	0.498	0		PTCHD1-AS	0	1.0596	0.857	0.684	0		RPL8	4.12239e-196	0.931831	0.833	0.78	1.17286e-191		TWIST2	0	1.63001	0.674	0.45	0		PTPRB	1.12708e-120	1.14819	0.575	0.47	3.20666e-116		ADA2	3.36437e-47	1.39317	0.439	0.303	9.57197e-43		SYTL2	3.86908e-52	1.94657	0.79	0.43	1.10079e-47
CCDC80	0	1.93565	0.963	0.846	0		ASTN2	0	1.04951	0.919	0.783	0		CAPNS1	2.73255e-36	0.926233	0.462	0.412	7.77437e-32		GRK3	0	1.62802	0.779	0.668	0		CR381670.1	1.63343e-119	1.1443	0.184	0.071	4.64728e-115		TBXAS1	1.22775e-160	1.38348	0.765	0.545	3.49308e-156		SGK1	6.16189e-69	1.93668	0.858	0.448	1.75312e-64
IGFBP6	0	1.91618	0.593	0.273	0		SNTG1	0	1.04644	0.897	0.747	0		ALDOC	2.8594e-19	0.92591	0.176	0.136	8.13529e-15		PHLDB2	0	1.62364	0.769	0.635	0		GPIHBP1	1.1169e-293	1.14218	0.351	0.126	3.17769e-289		HLA-DPB1	2.00823e-76	1.38218	0.359	0.174	5.71362e-72		ATP6V0A2	4.43731e-91	1.91162	0.74	0.247	1.26246e-86
FST	3.18405e-251	1.8978	0.27	0.078	9.05895e-247		LINC01505	0	1.03925	0.903	0.749	0		ENO1	1.08526e-46	0.923738	0.537	0.49	3.08768e-42		DMD	0	1.58342	0.974	0.935	0		CDH5	1.60862e-182	1.13484	0.414	0.231	4.5767e-178		CD84	1.90862e-103	1.36984	0.378	0.174	5.4302e-99		TESPA1	5.52629e-79	1.89897	0.639	0.197	1.57228e-74
NOVA1	0	1.88022	0.806	0.593	0		GRM7	0	1.03425	0.917	0.772	0		EEF1A1	4.29464e-230	0.923509	0.918	0.882	1.22187e-225		SF3B1	0	1.57319	0.667	0.506	0		CADM2	6.64638e-145	1.12569	0.881	0.857	1.89096e-140		AOAH	2.4407e-109	1.34181	0.696	0.533	6.94404e-105		SKAP1	4.84328e-61	1.88201	0.89	0.563	1.37796e-56
FBLN2	0	1.86991	0.709	0.468	0		CALN1	0	1.0299	0.89	0.717	0		EEF2	3.59088e-80	0.916843	0.634	0.591	1.02164e-75		LINC02237	0	1.56354	0.859	0.724	0		IFITM2	2.98181e-150	1.12226	0.599	0.424	8.48354e-146		TREM2	5.13203e-91	1.33557	0.151	0.037	1.46012e-86		IKZF1	1.20016e-72	1.86842	0.79	0.334	3.41458e-68
FBLN5	2.14725e-254	1.83698	0.599	0.377	6.10915e-250		ASIC2	0	1.02735	0.884	0.699	0		RPS9	5.50327e-102	0.909919	0.612	0.541	1.56574e-97		FTX	0	1.56053	0.936	0.824	0		TACC1	2.15493e-238	1.10462	0.882	0.787	6.13098e-234		ZEB2	9.32826e-134	1.3334	0.871	0.719	2.65398e-129		DOCK10	1.0022e-58	1.86346	0.9	0.597	2.85137e-54
ABI3BP	0	1.83412	0.801	0.621	0		CDH12	0	1.02242	0.913	0.773	0		RPS19	6.47554e-99	0.909169	0.61	0.549	1.84236e-94		CLK1	2.57809e-190	1.54995	0.392	0.235	7.33491e-186		ST6GALNAC3	4.55106e-150	1.10338	0.818	0.782	1.29482e-145		ADAP2	4.11139e-117	1.33025	0.508	0.277	1.16973e-112		COL13A1	3.18023e-78	1.83125	0.808	0.326	9.04807e-74
VCAN	1.59822e-185	1.8255	0.53	0.344	4.5471e-181		SORCS1	0	1.022	0.882	0.709	0		RPL18A	1.25031e-104	0.905539	0.585	0.505	3.55726e-100		GBE1	0	1.54993	0.885	0.775	0		IGFBP7	2.17791e-201	1.10267	0.757	0.621	6.19637e-197		MTSS1	4.17452e-119	1.30622	0.726	0.521	1.18769e-114		2023-03-03	2.63614e-45	1.82935	0.849	0.518	7.50008e-41
COL6A2	0	1.79614	0.709	0.39	0		RYR2	0	1.01838	0.902	0.747	0		TMSB10	0	0.903105	0.867	0.793	0		PPARG	0	1.54424	0.92	0.811	0		TNFSF10	2.6882e-116	1.1003	0.461	0.308	7.6482e-112		IL10RA	1.8953e-185	1.30611	0.376	0.119	5.39232e-181		RAB44	2.98217e-108	1.81373	0.589	0.13	8.48458e-104
ABCA8	1.18658e-283	1.76536	0.679	0.458	3.37595e-279		AL603840.1	0	1.01613	0.884	0.7	0		HBA2	1.02389e-83	0.898164	0.571	0.514	2.91307e-79		GLCCI1	1.79229e-272	1.54157	0.587	0.453	5.09925e-268		RAPGEF5	1.37784e-109	1.08909	0.671	0.616	3.92008e-105		HLA-DMB	3.35143e-170	1.29729	0.305	0.083	9.53516e-166		HS6ST1	7.6536e-72	1.8133	0.703	0.264	2.17753e-67
ANGPTL2	1.84906e-216	1.71823	0.464	0.228	5.26077e-212		CTNND2	0	1.01538	0.91	0.764	0		LAMTOR4	7.08407e-20	0.897616	0.3	0.262	2.01549e-15		PPP2R1B	0	1.53286	0.61	0.396	0		FAM241A	1.13821e-142	1.08805	0.505	0.357	3.23832e-138		SLC8A1	3.12947e-137	1.29244	0.823	0.676	8.90366e-133		KCNQ1	1.51673e-61	1.80033	0.822	0.447	4.31526e-57
LAMB2	5.58238e-295	1.70245	0.662	0.392	1.58824e-290		ADAMTSL1	0	1.01412	0.919	0.788	0		TLN1	5.81958e-119	0.894335	0.758	0.709	1.65573e-114		HOOK2	0	1.52181	0.586	0.302	0		SEC14L1	1.10333e-109	1.08719	0.58	0.477	3.13909e-105		GPNMB	1.01892e-46	1.28377	0.538	0.395	2.89892e-42		AC092979.1	6.00976e-76	1.79447	0.726	0.282	1.70984e-71
PLA2G2A	1.44117e-91	1.65916	0.285	0.15	4.10028e-87		NCKAP5	0	1.01392	0.905	0.781	0		TMSB4X	0	0.893092	0.91	0.861	0		GOLGA8B	0	1.49513	0.421	0.217	0		JCAD	1.14777e-125	1.07908	0.551	0.43	3.26553e-121		MYO5A	1.85256e-136	1.27269	0.808	0.63	5.27071e-132		A2M	2.95321e-55	1.78076	0.895	0.547	8.40217e-51
SVEP1	4.78512e-274	1.6494	0.847	0.718	1.36141e-269		CACNA1A	0	1.01305	0.808	0.573	0		RPS3	1.51885e-46	0.892719	0.549	0.501	4.32128e-42		SLC16A7	0	1.49295	0.779	0.658	0		CAPN2	2.30038e-173	1.06686	0.672	0.51	6.54482e-169		MPEG1	3.45451e-166	1.26267	0.25	0.058	9.82844e-162		MSRA	1.12239e-52	1.76306	0.895	0.642	3.19331e-48
AXL	2.84917e-112	1.63739	0.435	0.287	8.10619e-108		MDGA2	0	1.01285	0.891	0.725	0		EHD2	3.66576e-55	0.887157	0.627	0.597	1.04294e-50		FIGN	0	1.49026	0.697	0.562	0		EMCN	5.99632e-138	1.06218	0.798	0.747	1.70601e-133		NABP1	7.2063e-66	1.23921	0.363	0.191	2.05026e-61		AKAP13	3.87394e-45	1.74023	0.922	0.741	1.10217e-40
ABCA6	1.14963e-193	1.62483	0.628	0.435	3.27081e-189		GRM8	0	1.0076	0.88	0.743	0		FAH	2.97589e-27	0.886604	0.438	0.4	8.4667e-23		SLC25A36	4.22247e-244	1.48796	0.507	0.346	1.20133e-239		ANKRD29	5.21033e-53	1.06018	0.373	0.301	1.48239e-48		FYB1	1.07247e-123	1.22712	0.7	0.499	3.05127e-119		RAP1GAP2	1.02969e-76	1.73714	0.877	0.462	2.92957e-72
HTRA3	6.64983e-173	1.56917	0.37	0.18	1.89194e-168		HS6ST3	0	1.00649	0.891	0.733	0		GAPDH	1.79705e-23	0.885733	0.184	0.14	5.11279e-19		ELMOD3	0	1.4803	0.701	0.417	0		ESAM	1.21164e-166	1.05814	0.287	0.123	3.44724e-162		TFRC	1.07364e-36	1.20983	0.437	0.316	3.05461e-32		MEG3	1.77327e-72	1.70207	0.708	0.238	5.04513e-68
PPL	1.94673e-166	1.56027	0.472	0.283	5.53865e-162		DLG2	0	1.00469	0.956	0.892	0		ETFB	1.15372e-50	0.874182	0.314	0.245	3.28244e-46		PTGER3	0	1.47705	0.794	0.664	0		PDE2A	2.80398e-98	1.05099	0.387	0.264	7.97761e-94		SIGLEC1	6.07407e-110	1.20869	0.314	0.119	1.72813e-105		INTS6L	5.94799e-39	1.69518	0.58	0.254	1.69226e-34
OGN	1.70574e-258	1.55951	0.256	0.067	4.85299e-254		RIMS2	0	1.0046	0.88	0.732	0		TPI1	6.22755e-21	0.874175	0.391	0.352	1.7718e-16		HNRNPDL	0	1.47644	0.585	0.307	0		MCF2L	1.30862e-75	1.05078	0.469	0.386	3.72315e-71		PTPRE	1.23017e-78	1.20203	0.601	0.429	3.49996e-74		MAML3	1.25303e-46	1.69143	0.932	0.716	3.56498e-42
CHL1	4.45596e-232	1.55413	0.678	0.506	1.26777e-227		EPHA6	0	1.00108	0.904	0.756	0		CD63	1.5255e-81	0.870986	0.664	0.62	4.34021e-77		ERBB4	0	1.46328	0.902	0.839	0		CD74	1.29767e-210	1.03457	0.763	0.603	3.692e-206		ITGAX	8.37964e-51	1.19907	0.268	0.139	2.38409e-46		ANKRD44	1.19629e-49	1.68609	0.913	0.639	3.40357e-45
BICC1	1.17761e-195	1.55286	0.769	0.644	3.35041e-191		NKAIN3	0	1.001	0.889	0.728	0		PLAC9	3.00743e-97	0.867997	0.599	0.531	8.55643e-93		C19orf12	0	1.46245	0.58	0.316	0		SEMA3G	1.53688e-128	1.02275	0.405	0.239	4.37258e-124		PDE4D	3.11213e-159	1.19765	0.95	0.879	8.85433e-155		IL1RL1	5.64782e-130	1.67218	0.406	0.05	1.60686e-125
SERPINF1	1.67292e-300	1.54832	0.81	0.603	4.75962e-296		RUNX1	0	0.999194	0.927	0.803	0		NDUFB7	2.61386e-41	0.867928	0.427	0.38	7.43669e-37		ACSS3	0	1.45393	0.773	0.66	0		MEOX2	2.25997e-158	1.01914	0.486	0.326	6.42985e-154		DMXL2	4.60997e-104	1.18992	0.681	0.495	1.31158e-99		BTK	1.70975e-70	1.66357	0.571	0.165	4.86441e-66
OLFML3	2.40839e-174	1.52813	0.493	0.302	6.8521e-170		TRPM3	0	0.998899	0.914	0.781	0		COX7A1	8.06839e-95	0.860736	0.588	0.532	2.29554e-90		LIMCH1	0	1.44753	0.902	0.836	0		FLI1	9.17928e-92	1.00538	0.567	0.477	2.6116e-87		IL1RN	7.88752e-11	1.1866	0.224	0.166	2.24408e-06		LRMDA	8.73486e-50	1.65463	0.973	0.912	2.48516e-45
CYBRD1	3.98941e-195	1.51675	0.626	0.423	1.13503e-190		USH2A	0	0.998333	0.889	0.722	0		DEPP1	1.53219e-12	0.8603	0.379	0.356	4.35923e-08		NAV3	0	1.43773	0.93	0.863	0		KALRN	5.06927e-134	1.00482	0.837	0.798	1.44226e-129		CCDC88A	1.26077e-85	1.182	0.658	0.474	3.58701e-81		GAS7	3.94081e-43	1.65407	0.858	0.585	1.1212e-38
LAMC1	9.63829e-305	1.51344	0.841	0.667	2.74219e-300		ROBO2	0	0.994733	0.946	0.852	0		RPL19	8.68326e-69	0.85817	0.64	0.597	2.47048e-64		CACNA2D1	0	1.43471	0.878	0.782	0		ANO2	1.25386e-88	0.998517	0.709	0.668	3.56735e-84		LYVE1	1.31457e-158	1.16354	0.293	0.082	3.74008e-154		PRKCB	1.19995e-54	1.65254	0.927	0.663	3.41399e-50
PLPP3	7.37754e-256	1.48198	0.758	0.582	2.09898e-251		MIR3681HG	0	0.994563	0.886	0.715	0		GSTP1	6.1559e-32	0.854659	0.449	0.402	1.75142e-27		USP33	0	1.42603	0.742	0.571	0		CRIP2	2.88001e-211	0.995065	0.389	0.179	8.19392e-207		TGFBI	6.83768e-104	1.15166	0.43	0.211	1.94539e-99		RYR3	1.81789e-47	1.64505	0.932	0.72	5.17207e-43
PDGFRB	9.36423e-188	1.47937	0.49	0.277	2.66422e-183		GALNT17	0	0.992422	0.857	0.683	0		FLNA	6.30108e-69	0.850592	0.522	0.454	1.79272e-64		AL356479.1	1.62229e-293	1.41958	0.721	0.618	4.61559e-289		CAVIN2	7.3748e-176	0.989939	0.57	0.381	2.09821e-171		PIK3R5	1.12064e-75	1.15152	0.472	0.291	3.18834e-71		LINC02469	1.79625e-64	1.63719	0.566	0.18	5.1105e-60
PMP22	7.63061e-208	1.47909	0.675	0.47	2.17098e-203		AGBL4	0	0.989859	0.94	0.834	0		RPL13A	3.17202e-193	0.848407	0.844	0.795	9.02472e-189		LINC00278	7.2866e-133	1.40898	0.348	0.225	2.07311e-128		ABLIM1	2.74977e-141	0.988217	0.797	0.728	7.82337e-137		IGSF6	1.0786e-54	1.12579	0.174	0.065	3.06872e-50		SLC39A11	1.60525e-53	1.63559	0.918	0.726	4.56709e-49
CD34	1.27539e-178	1.47618	0.585	0.384	3.6286e-174		RGS7	0	0.987504	0.867	0.693	0		PMEPA1	1.52455e-21	0.847122	0.535	0.516	4.3375e-17		ECHDC2	0	1.40271	0.631	0.351	0		LIMS2	5.13973e-134	0.987947	0.372	0.216	1.46231e-129		CD14	1.27904e-122	1.10343	0.291	0.095	3.63898e-118		CD44	2.28359e-42	1.60826	0.822	0.498	6.49703e-38
LAPTM4A	3.68074e-190	1.45286	0.639	0.429	1.04721e-185		MTUS2	0	0.986431	0.875	0.716	0		PLA2G16	8.47815e-65	0.840518	0.749	0.747	2.41212e-60		PCLO	6.44294e-290	1.39975	0.758	0.672	1.83308e-285		ARHGEF15	2.26695e-128	0.986829	0.226	0.096	6.44969e-124		STMN1	1.25695e-33	1.10219	0.283	0.167	3.57616e-29		ARHGAP18	2.69108e-41	1.5958	0.831	0.51	7.65639e-37
ABCA9	7.47721e-184	1.43879	0.437	0.234	2.12734e-179		DGKB	0	0.986005	0.885	0.727	0		CTSD	5.8598e-51	0.836288	0.491	0.44	1.66717e-46		CRLS1	3.36516e-269	1.3976	0.504	0.331	9.57422e-265		MEF2C	1.61941e-167	0.984655	0.758	0.654	4.60739e-163		CTSC	2.84845e-86	1.10173	0.513	0.305	8.10414e-82		PLCL1	2.80034e-47	1.59347	0.945	0.775	7.96725e-43
CD44	3.95014e-221	1.4297	0.675	0.479	1.12385e-216		ATRNL1	0	0.985848	0.887	0.724	0		DGAT2	1.92982e-62	0.829278	0.697	0.672	5.49053e-58		EGFEM1P	0	1.38756	0.84	0.745	0		NOTCH3	2.125e-81	0.982395	0.474	0.355	6.04583e-77		CYBB	4.56934e-148	1.09996	0.32	0.101	1.30002e-143		PAG1	1.97694e-47	1.59195	0.785	0.423	5.62458e-43
ADM	8.9885e-158	1.41861	0.322	0.139	2.55732e-153		AC109466.1	0	0.984119	0.894	0.737	0		SERF2	4.79016e-188	0.82854	0.769	0.722	1.36285e-183		ORMDL1	2.15109e-186	1.37868	0.303	0.153	6.12006e-182		AFDN	3.06666e-79	0.980359	0.62	0.554	8.72494e-75		TNFAIP2	7.48796e-124	1.09913	0.409	0.171	2.1304e-119		CACNA1H	2.58382e-121	1.5914	0.63	0.131	7.35123e-117
PODN	5.82914e-157	1.40883	0.29	0.121	1.65845e-152		GRIP1	0	0.983233	0.882	0.726	0		COPG2	9.75552e-80	0.827693	0.891	0.901	2.77554e-75		N4BP2L2	0	1.37823	0.803	0.667	0		CD34	4.07979e-148	0.975708	0.553	0.382	1.16074e-143		BCAT1	6.83792e-97	1.09268	0.629	0.446	1.94546e-92		AC105233.5	6.64462e-83	1.58642	0.712	0.247	1.89046e-78
C7	5.52804e-54	1.37798	0.45	0.365	1.57278e-49		AC007389.1	0	0.981992	0.873	0.671	0		ROMO1	6.73006e-39	0.825216	0.351	0.299	1.91477e-34		UBE2E2	0	1.37806	0.89	0.8	0		RAPGEF3	2.20932e-141	0.975349	0.274	0.128	6.28572e-137		STAB1	5.31907e-60	1.07915	0.296	0.148	1.51333e-55		TOX	4.7622e-37	1.5831	0.849	0.588	1.35489e-32
GPX3	0	1.37046	0.935	0.812	0		SGO1-AS1	0	0.97981	0.905	0.769	0		ACTB	0	0.824716	0.974	0.954	0		MAST4	0	1.37367	0.918	0.846	0		ETS1	6.2676e-158	0.973119	0.649	0.517	1.78319e-153		DAPK1	3.94918e-67	1.07879	0.635	0.505	1.12358e-62		DOCK2	8.51152e-47	1.57659	0.881	0.609	2.42161e-42
COL12A1	1.04598e-175	1.36264	0.671	0.506	2.97592e-171		DPP6	0	0.979489	0.898	0.753	0		RPL36	1.08915e-126	0.818284	0.712	0.655	3.09875e-122		SLC7A6	0	1.3678	0.52	0.243	0		STEAP4	1.71846e-79	0.958193	0.347	0.227	4.88918e-75		FGR	1.27468e-38	1.07449	0.221	0.114	3.62659e-34		CTNNBL1	3.97669e-46	1.56437	0.84	0.522	1.13141e-41
TNXB	2.35606e-172	1.33658	0.415	0.224	6.70323e-168		DOCK3	0	0.977341	0.904	0.759	0		CFL1	1.45216e-70	0.81434	0.605	0.555	4.13153e-66		PLOD2	2.28183e-237	1.3592	0.567	0.423	6.49205e-233		DSG2	2.06814e-71	0.958071	0.437	0.339	5.88408e-67		BMP2K	2.83196e-78	1.07395	0.618	0.457	8.0572e-74		FMN1	6.581e-47	1.55735	0.913	0.685	1.87236e-42
ADAMTS5	7.47594e-110	1.32907	0.556	0.403	2.12698e-105		THSD4	0	0.973656	0.865	0.672	0		CALB2	1.15328e-34	0.812551	0.484	0.437	3.28119e-30		HNRNPH1	0	1.35897	0.725	0.438	0		PCAT19	2.82707e-98	0.956191	0.426	0.306	8.04329e-94		FMN1	3.71921e-127	1.06947	0.829	0.679	1.05815e-122		PPM1H	4.93644e-53	1.55603	0.868	0.553	1.40447e-48
TUBA1A	4.7307e-123	1.32234	0.445	0.267	1.34593e-118		ATP8A2	0	0.971888	0.875	0.708	0		S100A4	2.54639e-96	0.810516	0.657	0.595	7.24474e-92		PCED1B	9.54405e-283	1.35866	0.691	0.576	2.71538e-278		WARS	5.7151e-51	0.95504	0.318	0.228	1.626e-46		ATP2B1	1.00325e-66	1.05748	0.636	0.48	2.85436e-62		ETV6	5.33194e-50	1.54065	0.932	0.602	1.51699e-45
PCOLCE	0	1.30455	0.403	0.122	0		RYR3	0	0.971027	0.865	0.692	0		MYL6	0	0.809106	0.941	0.923	0		ELL2	1.1017e-275	1.35436	0.602	0.451	3.13445e-271		HYAL2	4.61716e-104	0.950177	0.149	0.053	1.31363e-99		ANKDD1A	1.59628e-96	1.05187	0.612	0.393	4.54157e-92		MSI2	1.36537e-55	1.54005	0.913	0.609	3.88461e-51
MXRA5	2.49987e-89	1.28774	0.344	0.21	7.11239e-85		CASC15	0	0.970859	0.895	0.726	0		PPP1R1B	8.80292e-28	0.808861	0.288	0.236	2.50452e-23		CSAD	0	1.35408	0.501	0.226	0		RHOC	4.14168e-161	0.947693	0.482	0.281	1.17835e-156		NCEH1	5.88618e-45	1.04232	0.465	0.332	1.67468e-40		SEMA4D	1.67881e-53	1.54	0.74	0.336	4.77639e-49
CD248	5.36848e-183	1.28722	0.504	0.272	1.52739e-178		HPSE2	0	0.970016	0.907	0.771	0		PSMB6	2.50858e-10	0.804167	0.237	0.211	7.13715e-06		ACVR1C	0	1.35053	0.644	0.485	0		IFI44L	3.07557e-39	0.946479	0.276	0.204	8.7503e-35		FNBP1	5.76036e-94	1.0341	0.729	0.564	1.63888e-89		SAMSN1	5.36295e-40	1.52817	0.781	0.456	1.52581e-35
MRPS6	4.4442e-115	1.26643	0.335	0.173	1.26442e-110		KSR2	0	0.96919	0.851	0.658	0		RPL4	7.58496e-42	0.802604	0.588	0.55	2.158e-37		MDFIC	0	1.33949	0.755	0.594	0		CARD8	1.70276e-69	0.941789	0.447	0.35	4.84453e-65		SCN9A	1.23534e-89	1.03322	0.507	0.31	3.51467e-85		CD22	1.87465e-66	1.51423	0.47	0.12	5.33355e-62
AADAC	1.25684e-182	1.23193	0.143	0.028	3.57584e-178		SORCS3	0	0.96799	0.878	0.713	0		CES1	1.13502e-13	0.79858	0.301	0.268	3.22923e-09		AQP7	0	1.33683	0.84	0.524	0		PLVAP	5.63535e-120	0.933275	0.346	0.203	1.60331e-115		DOCK2	9.80605e-126	1.02628	0.785	0.601	2.78992e-121		ACSL4	2.0724e-42	1.51399	0.79	0.43	5.89619e-38
THY1	3.65623e-181	1.22998	0.37	0.164	1.04024e-176		ALK	0	0.96628	0.877	0.723	0		ALDH2	4.33038e-118	0.795582	0.826	0.804	1.23204e-113		SOS1	0	1.33495	0.825	0.712	0		SYNE2	8.5762e-145	0.932565	0.809	0.738	2.44002e-140		MANBA	1.44943e-73	1.01772	0.613	0.45	4.12378e-69		MITF	4.89781e-34	1.50512	0.886	0.635	1.39348e-29
PRNP	3.49013e-97	1.22488	0.331	0.187	9.92978e-93		MACROD2	0	0.964935	0.955	0.885	0		LDHA	7.93733e-18	0.792116	0.495	0.467	2.25825e-13		HACD2	7.99408e-225	1.32184	0.646	0.544	2.2744e-220		KDR	6.11108e-92	0.928803	0.384	0.269	1.73866e-87		NCKAP1L	5.56987e-77	1.01409	0.44	0.261	1.58468e-72		AC111188.1	7.94232e-39	1.50499	0.767	0.435	2.25967e-34
S100A4	6.99502e-261	1.21875	0.807	0.588	1.99015e-256		LINGO2	0	0.963022	0.878	0.726	0		RPS6	1.38696e-84	0.791684	0.719	0.675	3.94603e-80		HK2	3.39095e-297	1.31387	0.565	0.38	9.6476e-293		ERG	6.51019e-98	0.920915	0.674	0.611	1.85221e-93		CTSH	1.04066e-27	1.01318	0.273	0.171	2.9608e-23		KCNMA1	1.13013e-43	1.4988	0.922	0.724	3.21532e-39
KCND2	1.68396e-122	1.21585	0.787	0.701	4.79103e-118		RALYL	0	0.962988	0.879	0.717	0		GPI	1.71362e-37	0.791328	0.572	0.535	4.87542e-33		FOXO1	0	1.31047	0.85	0.73	0		TXNIP	3.72087e-277	0.920854	0.967	0.893	1.05862e-272		FCGBP	1.61851e-15	1.01258	0.3	0.227	4.60482e-11		MYO15B	4.28833e-61	1.47578	0.553	0.158	1.22007e-56
FGFR1	4.20439e-153	1.20919	0.63	0.454	1.19619e-148		SOX2-OT	0	0.961668	0.885	0.723	0		ATP5F1B	4.12866e-17	0.7867	0.537	0.523	1.17465e-12		ERV3-1	0	1.30225	0.402	0.162	0		CALM1	6.55478e-232	0.914486	0.899	0.8	1.8649e-227		MARCH1	3.10482e-159	1.0071	0.914	0.777	8.83351e-155		PIP4K2A	2.61284e-48	1.47043	0.877	0.539	7.43379e-44
FGL2	2.03239e-209	1.20052	0.317	0.117	5.78234e-205		LINC01122	0	0.96039	0.865	0.695	0		TMEM37	3.57648e-07	0.785995	0.34	0.33	0.0101754		SLTM	3.34551e-272	1.29956	0.515	0.317	9.51832e-268		RAMP3	5.42912e-52	0.91087	0.269	0.181	1.54464e-47		MGAT5	6.09779e-94	1.00695	0.787	0.648	1.73488e-89		PRELID2	5.40774e-30	1.46734	0.927	0.67	1.53856e-25
TFPI	1.5087e-104	1.17766	0.336	0.19	4.2924e-100		KCNMA1	0	0.960011	0.871	0.695	0		RPLP0	1.28319e-48	0.783624	0.631	0.592	3.65081e-44		LAMA4	0	1.29433	0.908	0.796	0		HLA-DRB1	2.10966e-100	0.905716	0.43	0.287	6.0022e-96		SRGN	1.04063e-37	1.00439	0.359	0.231	2.9607e-33		LCP2	1.38235e-66	1.46097	0.653	0.232	3.93292e-62
HTRA1	2.73844e-100	1.17561	0.577	0.438	7.79114e-96		CSMD2	0	0.959821	0.865	0.663	0		HSPB1	1.13605e-76	0.782357	0.493	0.419	3.23218e-72		COX14	0	1.29011	0.509	0.205	0		TRIM56	1.03435e-86	0.897822	0.426	0.294	2.94284e-82		HCLS1	5.27845e-91	0.997186	0.419	0.217	1.50177e-86		CMA1	2.66113e-118	1.45937	0.256	0.021	7.57119e-114
PI16	1.05269e-37	1.17389	0.184	0.111	2.99501e-33		ANK3	0	0.959552	0.894	0.734	0		ANXA5	8.60855e-47	0.781245	0.692	0.676	2.44922e-42		MIR99AHG	0	1.28974	0.905	0.821	0		PEA15	2.80111e-104	0.895787	0.547	0.395	7.96943e-100		SLCO2B1	4.91097e-90	0.997158	0.454	0.255	1.39722e-85		DENND1B	1.0704e-35	1.44082	0.868	0.593	3.0454e-31
GAS1	0	1.16759	0.26	0.051	0		UNC5D	0	0.957472	0.874	0.704	0		PSMA7	2.60123e-14	0.779157	0.412	0.389	7.40077e-10		DCUN1D4	4.4382e-195	1.28956	0.541	0.424	1.26271e-190		EGFL7	1.05286e-216	0.894225	0.308	0.121	2.99549e-212		MFSD1	1.07985e-66	0.99635	0.473	0.293	3.07229e-62		SLC36A1	7.27321e-42	1.43718	0.639	0.273	2.0693e-37
PDGFRL	3.40237e-53	1.16727	0.372	0.283	9.68007e-49		CA10	0	0.956839	0.868	0.672	0		COX5B	9.5512e-39	0.773882	0.436	0.39	2.71741e-34		ABCA1	1.31728e-227	1.28643	0.706	0.628	3.74779e-223		PITPNC1	1.62598e-89	0.89389	0.724	0.672	4.62609e-85		ATP6V0B	7.31543e-49	0.996263	0.295	0.15	2.08131e-44		DIP2C	1.60601e-39	1.4336	0.927	0.678	4.56927e-35
IGFBP4	7.87206e-184	1.16117	0.625	0.407	2.23968e-179		CCSER1	0	0.956331	0.952	0.89	0		SH3BGRL3	3.39074e-17	0.772511	0.209	0.173	9.647e-13		TNFAIP8	3.07893e-235	1.28135	0.66	0.561	8.75988e-231		LPAR6	1.00556e-166	0.886436	0.418	0.235	2.86091e-162		CMAHP	1.52646e-90	0.988155	0.651	0.473	4.34292e-86		PGBD5	5.59841e-50	1.42464	0.721	0.306	1.5928e-45
NTRK2	3.57207e-206	1.15921	0.911	0.824	1.01629e-201		ANKFN1	0	0.953181	0.883	0.724	0		CD81	6.67804e-63	0.771034	0.724	0.701	1.89997e-58		LINC01239	8.85074e-209	1.2793	0.457	0.318	2.51812e-204		VAMP5	4.59971e-82	0.883426	0.314	0.188	1.30866e-77		MAF	1.45526e-148	0.984591	0.477	0.206	4.14037e-144		CCDC141	1.22002e-38	1.41602	0.84	0.541	3.47109e-34
SCARA3	6.12697e-28	1.14412	0.248	0.186	1.74318e-23		ADGRL3	0	0.95214	0.906	0.756	0		RPS4X	2.10404e-34	0.768307	0.557	0.522	5.98619e-30		IRS2	2.31084e-299	1.27699	0.637	0.437	6.57456e-295		NEURL1B	1.51162e-70	0.881521	0.321	0.218	4.30071e-66		HDAC9	6.01826e-138	0.981693	0.937	0.842	1.71226e-133		FRMD4B	2.3956e-50	1.41468	0.941	0.718	6.81573e-46
LINC02511	8.3495e-111	1.13992	0.743	0.645	2.37552e-106		DLEU1	0	0.95167	0.859	0.672	0		EIF3K	4.82696e-16	0.768304	0.391	0.363	1.37332e-11		CTIF	0	1.27498	0.742	0.625	0		PIK3R3	8.82375e-79	0.880037	0.182	0.086	2.51045e-74		C20orf194	3.75044e-81	0.980233	0.735	0.582	1.06704e-76		IQGAP2	3.59236e-37	1.40358	0.904	0.657	1.02206e-32
KAZN	1.64199e-118	1.13442	0.896	0.839	4.67161e-114		AL157944.1	0	0.949753	0.874	0.694	0		RPL10	1.03079e-61	0.767409	0.655	0.622	2.93269e-57		PBX1	0	1.26853	0.873	0.792	0		LAMB1	8.23058e-69	0.875798	0.522	0.43	2.34168e-64		C1QC	3.22977e-124	0.971665	0.317	0.108	9.18901e-120		SIGLEC17P	1.08653e-186	1.40104	0.315	0.021	3.09128e-182
ERRFI1	7.98849e-65	1.12951	0.308	0.195	2.27281e-60		UNC13C	0	0.949311	0.884	0.705	0		NDUFS8	1.07581e-30	0.765549	0.253	0.199	3.06078e-26		SRSF6	1.14279e-225	1.26544	0.342	0.166	3.25135e-221		PEAR1	5.56252e-105	0.871481	0.26	0.135	1.58259e-100		LCP2	3.7658e-59	0.967934	0.381	0.227	1.07141e-54		ZEB2	3.36166e-35	1.39734	0.904	0.726	9.56426e-31
ITM2B	6.86035e-225	1.12484	0.853	0.704	1.95184e-220		PDE4D	0	0.945417	0.953	0.868	0		RPS20	2.52909e-178	0.761612	0.818	0.784	7.1955e-174		ZRANB2	0	1.25728	0.638	0.388	0		ROBO4	4.08277e-105	0.867473	0.255	0.129	1.16159e-100		CD53	1.28974e-65	0.967547	0.356	0.192	3.66943e-61		TTC39B	2.18675e-41	1.38936	0.799	0.465	6.22152e-37
SLIT3	3.44851e-196	1.12452	0.913	0.819	9.81136e-192		OFCC1	0	0.944089	0.876	0.697	0		RPS5	5.81769e-17	0.757887	0.443	0.418	1.65519e-12		MGST1	0	1.2557	0.972	0.895	0		ARHGAP29	5.7179e-110	0.864467	0.648	0.546	1.6268e-105		PLEK	4.05961e-50	0.965773	0.342	0.197	1.155e-45		GNPTAB	5.15585e-37	1.38858	0.767	0.44	1.46689e-32
TMEM176B	1.09429e-83	1.11734	0.206	0.094	3.11337e-79		CPNE4	0	0.940629	0.906	0.76	0		POLR2E	5.13831e-26	0.753193	0.261	0.212	1.4619e-21		DAAM1	1.40255e-276	1.25153	0.773	0.692	3.99039e-272		UACA	8.22368e-140	0.8625	0.734	0.624	2.33972e-135		NAV2	2.47924e-88	0.96501	0.88	0.776	7.05369e-84		TRERF1	3.66878e-46	1.386	0.858	0.504	1.0438e-41
VIT	1.38425e-88	1.11379	0.524	0.414	3.93832e-84		RNF219-AS1	0	0.937709	0.858	0.678	0		RPLP1	5.14851e-151	0.752028	0.801	0.758	1.4648e-146		RNU6-46P	0	1.22732	0.744	0.46	0		STOM	6.27204e-74	0.860348	0.562	0.447	1.78446e-69		SLC18B1	2.95438e-74	0.961422	0.44	0.26	8.4055e-70		ALS2	7.44687e-27	1.38546	0.667	0.369	2.11871e-22
MXRA8	1.27445e-125	1.11167	0.441	0.252	3.62595e-121		GRID1	0	0.932272	0.875	0.723	0		ECH1	2.0036e-16	0.749265	0.271	0.235	5.70044e-12		AGFG1	2.56513e-232	1.22551	0.636	0.52	7.29806e-228		RNASE1	1.9981e-108	0.860301	0.558	0.406	5.6848e-104		FCGRT	4.56833e-85	0.956933	0.551	0.325	1.29974e-80		ARHGAP15	6.38447e-50	1.38244	0.854	0.577	1.81645e-45
OLFML1	3.85131e-97	1.11078	0.181	0.071	1.09574e-92		CADPS	0	0.931634	0.853	0.658	0		SYNPO	7.24644e-25	0.749229	0.427	0.388	2.06168e-20		MMD	1.86915e-263	1.21958	0.601	0.428	5.31793e-259		ARHGDIB	6.29112e-60	0.859773	0.387	0.283	1.78989e-55		LYN	2.60869e-74	0.954276	0.623	0.449	7.42198e-70		ITGA9	9.87853e-49	1.37854	0.909	0.561	2.81054e-44
RECK	2.50988e-95	1.11041	0.541	0.416	7.14086e-91		LRRTM4	0	0.928877	0.891	0.73	0		H2AFJ	7.49928e-31	0.743895	0.335	0.286	2.13362e-26		TNRC6A	0	1.21831	0.85	0.739	0		PSME1	4.20061e-71	0.859741	0.336	0.212	1.19512e-66		CHST11	7.693e-81	0.951962	0.708	0.559	2.18874e-76		LYST	6.16075e-39	1.37562	0.9	0.648	1.75279e-34
ANK2	2.1967e-147	1.11022	0.828	0.735	6.24983e-143		SUGCT	0	0.928744	0.897	0.739	0		BSG	1.73458e-15	0.742484	0.433	0.413	4.93506e-11		YAP1	1.18605e-262	1.21107	0.713	0.604	3.37444e-258		CLEC14A	6.764e-87	0.855177	0.144	0.056	1.92443e-82		SAMHD1	1.52635e-71	0.949153	0.623	0.446	4.34262e-67		PTGS1	1.48967e-78	1.37298	0.493	0.11	4.23825e-74
ADD3	4.98578e-132	1.10819	0.708	0.576	1.4185e-127		FMN2	0	0.928576	0.849	0.661	0		AP2M1	5.72826e-10	0.738513	0.301	0.277	1.62975e-05		LGR4	6.6224e-148	1.20828	0.551	0.469	1.88414e-143		GIMAP8	1.03085e-41	0.854782	0.277	0.205	2.93286e-37		HRH1	3.25922e-67	0.944901	0.509	0.341	9.27281e-63		PRKCE	2.10945e-48	1.36821	0.941	0.706	6.0016e-44
LTBP2	3.73367e-42	1.088	0.403	0.321	1.06227e-37		CNBD1	0	0.928486	0.869	0.708	0		ZNHIT1	8.38538e-24	0.736313	0.306	0.26	2.38573e-19		SEMA3C	1.63004e-237	1.20718	0.712	0.632	4.63763e-233		APOL3	1.16674e-76	0.852538	0.331	0.214	3.31948e-72		ELMO1	2.85891e-108	0.943149	0.885	0.783	8.13389e-104		ADGRE2	1.91868e-64	1.36821	0.616	0.202	5.45882e-60
CPE	5.25772e-109	1.08304	0.662	0.536	1.49587e-104		AP005230.1	0	0.924437	0.871	0.697	0		FIS1	1.09356e-11	0.735758	0.301	0.276	3.11128e-07		CELF2	0	1.20287	0.919	0.853	0		TEK	6.07684e-36	0.847938	0.493	0.456	1.72892e-31		GAS7	4.62729e-95	0.9429	0.758	0.578	1.31651e-90		EXOC6B	1.72472e-33	1.36605	0.95	0.846	4.90701e-29
S100A10	7.81439e-188	1.07277	0.768	0.603	2.22327e-183		GRM5	0	0.924127	0.854	0.673	0		PSAP	5.9547e-66	0.734671	0.752	0.735	1.69417e-61		ADAMTS12	2.05886e-276	1.1999	0.802	0.727	5.85767e-272		NRP1	1.15559e-153	0.847845	0.851	0.778	3.28776e-149		TPP1	4.79783e-52	0.940354	0.331	0.177	1.36503e-47		MCTP1	6.35933e-34	1.35381	0.95	0.777	1.80929e-29
ZFP36L2	4.71794e-169	1.06859	0.594	0.368	1.3423e-164		LINC01470	0	0.922031	0.879	0.726	0		AURKAIP1	1.13716e-21	0.734456	0.207	0.166	3.23534e-17		EFNA5	0	1.19572	0.795	0.694	0		CXorf36	1.10766e-108	0.847709	0.337	0.201	3.1514e-104		FLI1	2.15297e-86	0.936672	0.667	0.48	6.12543e-82		GPAT3	4.36294e-41	1.34373	0.694	0.327	1.2413e-36
PTGES	3.2035e-82	1.06372	0.202	0.094	9.11427e-78		MALRD1	0	0.921923	0.886	0.737	0		TNIP1	3.36383e-13	0.731993	0.462	0.443	9.57044e-09		GSDMB	6.96763e-208	1.194	0.301	0.148	1.98236e-203		ADCY4	2.54089e-92	0.843242	0.212	0.103	7.2291e-88		DISC1	1.47537e-79	0.93107	0.681	0.53	4.19758e-75		KIF13B	3.67504e-42	1.32645	0.858	0.514	1.04558e-37
PLAGL1	1.77958e-86	1.0612	0.616	0.508	5.06309e-82		DLGAP2	0	0.92187	0.859	0.688	0		NNAT	1.53602e-11	0.730441	0.208	0.179	4.37014e-07		ARGLU1	0	1.19273	0.722	0.507	0		CYYR1	4.88005e-80	0.84237	0.208	0.106	1.38842e-75		RGL1	4.44207e-83	0.926377	0.791	0.637	1.26381e-78		AC004917.1	1.38127e-38	1.32578	0.881	0.636	3.92985e-34
SPRY1	1.79345e-110	1.05408	0.398	0.225	5.10255e-106		AC099520.1	0	0.921228	0.863	0.679	0		MGLL	1.61292e-83	0.728304	0.9	0.904	4.58892e-79		LONRF1	2.39499e-102	1.18846	0.371	0.271	6.814e-98		FAM107A	8.16627e-29	0.838176	0.283	0.228	2.32338e-24		ANKRD44	3.9936e-96	0.926133	0.785	0.634	1.13622e-91		LYN	1.75001e-40	1.32115	0.808	0.456	4.97895e-36
COL5A2	6.57323e-119	1.04931	0.751	0.651	1.87015e-114		STXBP5L	0	0.921077	0.858	0.678	0		CIDEA	1.53832e-07	0.728042	0.352	0.343	0.00437669		FAM13A	0	1.1859	0.891	0.816	0		CTNND1	7.7632e-60	0.836222	0.432	0.337	2.20871e-55		P2RX7	9.98534e-43	0.918034	0.382	0.254	2.84093e-38		DENND4A	6.9053e-25	1.31381	0.658	0.371	1.96463e-20
TIMP3	8.17688e-224	1.04229	0.871	0.732	2.32641e-219		AC068633.1	0	0.919726	0.855	0.667	0		NDUFS6	5.10819e-29	0.724558	0.341	0.293	1.45333e-24		SH3D19	0	1.18074	0.86	0.786	0		MYO1B	2.58551e-60	0.835334	0.598	0.545	7.35602e-56		WWP1	1.92509e-73	0.91714	0.743	0.584	5.47707e-69		SLC45A3	3.47568e-87	1.307	0.443	0.084	9.88865e-83
PAM	5.37579e-118	1.04184	0.809	0.711	1.52947e-113		FAM155A	0	0.91947	0.871	0.698	0		NDUFS5	1.70358e-23	0.723337	0.462	0.441	4.84685e-19		MON2	2.31677e-191	1.17989	0.679	0.589	6.59144e-187		CD320	1.36763e-116	0.834206	0.201	0.082	3.89104e-112		APOC1	7.51943e-26	0.915275	0.201	0.113	2.13935e-21		VAV1	4.17366e-51	1.29605	0.708	0.311	1.18745e-46
RORA	1.38286e-118	1.04177	0.887	0.826	3.93437e-114		AC022639.1	0	0.91894	0.854	0.687	0		RPS14	3.59704e-119	0.723158	0.781	0.74	1.02339e-114		IMMP2L	0	1.17567	0.948	0.887	0		RAC1	2.12129e-92	0.831041	0.621	0.502	6.03527e-88		ACP5	8.30474e-72	0.914642	0.175	0.055	2.36278e-67		ATXN1	9.73035e-31	1.29191	0.918	0.771	2.76838e-26
AGTR1	2.56777e-73	1.04067	0.383	0.261	7.30555e-69		LINC00276	0	0.918723	0.864	0.696	0		LRRC75A-AS1	8.00019e-11	0.721652	0.229	0.202	2.27613e-06		DLG1	0	1.17247	0.791	0.705	0		ADAMTS18	8.65422e-31	0.826786	0.511	0.487	2.46221e-26		PELI1	1.18715e-67	0.912863	0.484	0.304	3.37757e-63		AP1S3	6.588e-48	1.28676	0.721	0.348	1.87435e-43
USP53	2.47094e-122	1.03929	0.65	0.508	7.03007e-118		GRIN2A	0	0.918247	0.832	0.637	0		DPT	2.31608e-41	0.719671	0.424	0.365	6.58948e-37		GRIA4	2.96559e-130	1.17237	0.689	0.634	8.43739e-126		DPYSL2	1.23309e-119	0.825175	0.715	0.615	3.50826e-115		PIK3AP1	5.77157e-64	0.911849	0.555	0.402	1.64207e-59		MBP	2.80579e-49	1.28226	0.79	0.375	7.98275e-45
SSC5D	1.81116e-69	1.0361	0.253	0.144	5.15293e-65		DACH2	0	0.915414	0.825	0.624	0		MAP7D1	6.02563e-10	0.716934	0.388	0.371	1.71435e-05		CLSTN2	4.11773e-207	1.16987	0.863	0.828	1.17153e-202		FABP4	3.2101e-260	0.824512	0.988	0.97	9.13306e-256		RCSD1	3.73685e-51	0.898209	0.45	0.301	1.06317e-46		SAMHD1	1.45255e-48	1.27914	0.845	0.452	4.13266e-44
TSC22D3	2.29463e-75	1.03411	0.502	0.377	6.52846e-71		GRIK2	0	0.912636	0.886	0.739	0		PNPLA2	3.25841e-104	0.716549	0.698	0.65	9.27049e-100		RBM39	2.8254e-201	1.15194	0.636	0.512	8.03854e-197		PARM1	9.86852e-63	0.823321	0.446	0.357	2.80769e-58		FGD2	1.01786e-80	0.897486	0.269	0.111	2.89591e-76		LAX1	1.02999e-72	1.27027	0.352	0.063	2.93042e-68
PRELP	4.04241e-112	1.02807	0.615	0.448	1.15011e-107		MIR4300HG	0	0.910729	0.919	0.809	0		DCXR	1.29864e-13	0.714786	0.181	0.149	3.69477e-09		SEMA3A	0	1.15014	0.84	0.74	0		SOCS2	2.97212e-49	0.820258	0.18	0.104	8.45598e-45		SNX29	1.5742e-87	0.895572	0.872	0.743	4.47876e-83		AC096751.1	2.16622e-40	1.26462	0.292	0.071	6.16311e-36
ZFHX4	1.70787e-95	1.02472	0.674	0.555	4.85905e-91		FRMPD4	0	0.90971	0.798	0.607	0		ASS1	6.15228e-15	0.71395	0.41	0.383	1.75038e-10		KANK1	9.80663e-274	1.14824	0.754	0.675	2.79008e-269		GMFG	1.78349e-70	0.819673	0.264	0.157	5.07419e-66		GAS2L3	6.64597e-51	0.888692	0.403	0.261	1.89085e-46		SNX29	6.35114e-44	1.26442	0.936	0.748	1.80696e-39
IGFBP5	1.01196e-178	1.02445	0.885	0.784	2.87913e-174		INPP4B	0	0.907561	0.894	0.752	0		MYO1C	2.67088e-32	0.712183	0.648	0.636	7.59891e-28		PDZD2	9.45767e-307	1.14601	0.864	0.808	2.6908e-302		ZFP36L1	9.60938e-165	0.81511	0.594	0.396	2.73396e-160		CD86	1.03677e-51	0.888168	0.45	0.306	2.94971e-47		STXBP6	7.18685e-34	1.26286	0.849	0.582	2.04473e-29
ELN	1.46396e-75	1.02073	0.368	0.242	4.16511e-71		LINC01524	0	0.90724	0.827	0.616	0		SPARC	4.03958e-137	0.708702	0.951	0.94	1.1493e-132		ADH1B	0	1.14223	0.946	0.852	0		EFNA1	5.73113e-68	0.8131	0.156	0.073	1.63057e-63		MAN1A1	6.62894e-80	0.887718	0.845	0.697	1.886e-75		OSBPL8	3.32797e-28	1.255	0.868	0.657	9.4684e-24
MYADM	1.72974e-177	1.01943	0.438	0.221	4.92128e-173		PCDH11X	0	0.906932	0.826	0.629	0		ELOB	1.2632e-37	0.705698	0.432	0.386	3.59392e-33		GPC6	0	1.13637	0.925	0.855	0		SASH1	2.34513e-109	0.811273	0.794	0.72	6.67212e-105		LRMDA	8.13135e-122	0.886458	0.961	0.91	2.31345e-117		TBC1D14	5.36568e-60	1.25294	0.79	0.346	1.52659e-55
S100A6	3.59222e-264	1.01908	0.887	0.74	1.02202e-259		FSTL5	0	0.904356	0.868	0.687	0		COX8A	3.38563e-33	0.704741	0.341	0.287	9.63244e-29		RBM5	3.03834e-169	1.13435	0.473	0.33	8.64438e-165		GIMAP7	7.25125e-118	0.810877	0.235	0.106	2.06305e-113		GM2A	1.88019e-26	0.885795	0.363	0.255	5.34934e-22		ACER3	1.07138e-40	1.25145	0.872	0.597	3.04819e-36
ACKR3	6.11264e-74	1.00451	0.3	0.178	1.73911e-69		AC011287.1	0	0.903557	0.909	0.783	0		RPL7	3.08949e-76	0.704057	0.752	0.72	8.78991e-72		IFRD1	5.58269e-157	1.13383	0.472	0.362	1.58833e-152		PKP4	1.75028e-63	0.805962	0.682	0.638	4.97973e-59		ETV6	2.43009e-81	0.885711	0.753	0.597	6.91384e-77		NBEA	4.05462e-35	1.24648	0.927	0.77	1.15358e-30
RUNX1T1	3.50882e-93	0.989467	0.697	0.601	9.98295e-89		NKAIN2	0	0.902207	0.913	0.783	0		BOK	3.22023e-13	0.702576	0.31	0.281	9.16187e-09		ANKRD20A11P	2.28076e-59	1.13379	0.365	0.306	6.48899e-55		FABP5	3.40312e-97	0.799388	0.45	0.302	9.68223e-93		PLA2G7	3.54691e-41	0.884447	0.299	0.174	1.00913e-36		KIF26B	1.14505e-43	1.24613	0.909	0.67	3.25779e-39
FKBP9	8.58383e-103	0.982994	0.516	0.37	2.44219e-98		TEX41	0	0.901374	0.865	0.69	0		PDXK	5.41949e-08	0.699384	0.453	0.445	0.0015419		SORBS1	0	1.13352	0.982	0.933	0		DOCK9	4.02202e-70	0.798665	0.701	0.657	1.14431e-65		ABCC5	2.20317e-49	0.883797	0.499	0.358	6.26824e-45		ARHGAP25	6.67457e-40	1.24348	0.799	0.449	1.89898e-35
KLF9	8.66261e-67	0.981111	0.452	0.333	2.4646e-62		FAM19A1	0	0.900755	0.862	0.688	0		CYB5R3	3.86019e-41	0.698476	0.624	0.589	1.09826e-36		AFF3	2.35205e-167	1.13155	0.813	0.787	6.69181e-163		GJA4	3.71403e-78	0.796802	0.144	0.059	1.05668e-73		ZSWIM6	1.67017e-91	0.883157	0.8	0.645	4.75181e-87		CCSER1	1.58477e-36	1.23483	0.963	0.9	4.50882e-32
MASP1	2.73719e-32	0.977684	0.351	0.288	7.78757e-28		LINC01435	0	0.899706	0.847	0.656	0		NDUFB9	4.60012e-17	0.697127	0.349	0.314	1.30878e-12		LINC00671	3.49681e-138	1.12446	0.267	0.15	9.94879e-134		JAM2	7.58602e-49	0.790852	0.435	0.371	2.1583e-44		VAMP8	1.52155e-16	0.881174	0.233	0.159	4.32896e-12		TTC7B	2.8052e-39	1.22558	0.868	0.576	7.98107e-35
LPAR1	2.30984e-78	0.957658	0.607	0.514	6.57174e-74		EGLN3	0	0.898836	0.852	0.659	0		RPL29	2.13794e-39	0.695529	0.614	0.585	6.08265e-35		MAGI2-AS3	1.16767e-205	1.12418	0.398	0.228	3.32214e-201		RASIP1	4.08206e-94	0.786709	0.259	0.139	1.16139e-89		MKNK1	7.62315e-36	0.874719	0.414	0.287	2.16886e-31		RCSD1	1.44663e-33	1.22343	0.658	0.306	4.11582e-29
MEDAG	5.84949e-193	0.952012	0.234	0.07	1.66424e-188		LRRC7	0	0.896865	0.85	0.663	0		FHL1	6.17396e-82	0.693232	0.897	0.891	1.75655e-77		RBM26	6.42767e-247	1.11655	0.636	0.501	1.82874e-242		KCTD12	4.64854e-100	0.785901	0.386	0.237	1.32256e-95		ITGAM	5.662e-26	0.872397	0.413	0.316	1.61089e-21		PHTF2	6.0412e-45	1.21797	0.863	0.529	1.71878e-40
MRC2	1.47114e-103	0.94796	0.419	0.27	4.18555e-99		LARGE1	0	0.895276	0.902	0.755	0		AKR1C2	1.14409e-52	0.692843	0.76	0.749	3.25505e-48		MCCC1	5.42051e-92	1.10905	0.532	0.477	1.54219e-87		ACKR1	6.41705e-30	0.785631	0.135	0.08	1.82572e-25		PLD3	1.43483e-28	0.871074	0.408	0.292	4.08222e-24		VMP1	7.05812e-34	1.21339	0.858	0.554	2.0081e-29
COL5A1	1.49866e-59	0.941231	0.521	0.431	4.26385e-55		2023-03-01	0	0.895156	0.9	0.76	0		VEGFB	1.78356e-16	0.69252	0.373	0.341	5.07441e-12		C2CD2	1.3481e-269	1.109	0.634	0.467	3.83549e-265		TSC22D1	2.40758e-53	0.782628	0.613	0.547	6.84981e-49		MAFB	2.30977e-99	0.870514	0.385	0.166	6.57153e-95		GCSAML	3.64169e-48	1.21103	0.626	0.241	1.0361e-43
FAM129A	2.56807e-57	0.935945	0.623	0.55	7.30642e-53		STPG2	0	0.894892	0.877	0.721	0		PRXL2A	9.73262e-36	0.691004	0.698	0.68	2.76903e-31		FNDC3B	0	1.10643	0.895	0.82	0		PSMB8	2.60972e-72	0.782264	0.191	0.094	7.42491e-68		GSAP	4.69436e-65	0.864513	0.561	0.394	1.33559e-60		EXTL3	6.58193e-45	1.20662	0.808	0.449	1.87263e-40
LOX	2.26721e-97	0.935463	0.335	0.185	6.45045e-93		AC120193.1	0	0.894415	0.84	0.656	0		CST3	4.51027e-112	0.688216	0.76	0.718	1.28322e-107		NRIP1	1.32992e-210	1.10577	0.6	0.46	3.78374e-206		SH3BGRL2	1.8444e-26	0.775732	0.411	0.376	5.24749e-22		FCGR2B	2.73724e-79	0.859517	0.185	0.058	7.78772e-75		EXT1	4.52316e-27	1.20141	0.945	0.746	1.28688e-22
LGALS3BP	2.29216e-114	0.927015	0.517	0.337	6.52143e-110		AC016766.1	0	0.893561	0.845	0.674	0		UCP2	9.53197e-13	0.687608	0.219	0.185	2.71194e-08		ACSS2	0	1.10522	0.709	0.53	0		TJP1	2.63128e-86	0.771715	0.754	0.712	7.48624e-82		SPRED1	2.08917e-79	0.858985	0.645	0.465	5.94391e-75		RHOH	5.67858e-53	1.20125	0.63	0.242	1.61561e-48
COL15A1	6.43687e-69	0.926118	0.699	0.616	1.83135e-64		ERVMER61-1	0	0.893238	0.861	0.679	0		NDUFB11	2.36503e-11	0.686734	0.248	0.223	6.72875e-07		KLB	1.93183e-207	1.10509	0.593	0.448	5.49624e-203		SLC44A2	2.33195e-48	0.769451	0.399	0.314	6.63462e-44		ATP8B4	1.25904e-72	0.855484	0.756	0.634	3.58209e-68		SLC11A2	1.44216e-50	1.19881	0.685	0.279	4.1031e-46
OMD	6.67885e-234	0.923466	0.198	0.043	1.9002e-229		PIEZO2	0	0.891848	0.825	0.613	0		RPS11	1.70476e-94	0.686439	0.744	0.698	4.8502e-90		MIR193BHG	4.71485e-204	1.10454	0.403	0.244	1.34142e-199		TIE1	1.70516e-71	0.768361	0.253	0.151	4.85134e-67		TTN	5.84914e-40	0.853278	0.63	0.519	1.66414e-35		FLI1	1.1812e-36	1.19282	0.813	0.487	3.36062e-32
COL16A1	7.16564e-84	0.916494	0.317	0.189	2.0387e-79		AL022068.1	0	0.888857	0.846	0.659	0		RPL27A	2.60229e-84	0.685579	0.702	0.667	7.40377e-80		TMEM135	6.87788e-272	1.10401	0.809	0.728	1.95683e-267		SCN4B	3.27624e-59	0.767416	0.213	0.124	9.32123e-55		OSBPL3	1.95354e-62	0.852863	0.627	0.489	5.55801e-58		AC008014.1	2.10614e-23	1.1887	0.872	0.634	5.99217e-19
UST	1.77649e-68	0.912262	0.695	0.603	5.0543e-64		PDE1C	0	0.884204	0.859	0.681	0		RPL12	2.28615e-63	0.685334	0.679	0.644	6.50432e-59		TENM3	1.00698e-300	1.10072	0.859	0.777	2.86497e-296		CRHBP	2.92839e-22	0.767136	0.259	0.21	8.33155e-18		SLC40A1	5.51949e-56	0.851143	0.411	0.241	1.57035e-51		DISC1	4.50315e-28	1.18798	0.813	0.535	1.28119e-23
PTGIS	1.85524e-55	0.905624	0.357	0.259	5.27835e-51		LHFPL3	0	0.883714	0.856	0.674	0		RPL14	1.652e-27	0.683339	0.475	0.445	4.70011e-23		MIR22HG	0	1.0977	0.321	0.088	0		TMTC1	4.13256e-57	0.76397	0.741	0.707	1.17575e-52		LRRFIP1	5.30161e-52	0.84922	0.719	0.593	1.50836e-47		SLCO2B1	4.3807e-40	1.18554	0.616	0.262	1.24635e-35
CTGF	7.96515e-84	0.904861	0.18	0.074	2.26616e-79		PTPRN2	0	0.883109	0.851	0.706	0		SELENOW	1.17994e-10	0.682926	0.348	0.332	3.35704e-06		RNPC3	1.39082e-188	1.09434	0.418	0.264	3.95703e-184		KIAA0355	1.13448e-34	0.76121	0.499	0.451	3.2277e-30		IFFO1	2.85271e-19	0.844685	0.17	0.1	8.11624e-15		ABCC1	2.80137e-52	1.18529	0.863	0.481	7.97019e-48
MARCKS	5.77261e-113	0.896479	0.502	0.32	1.64237e-108		ZNF804B	0	0.883088	0.851	0.66	0		UQCRC1	9.06144e-07	0.679987	0.263	0.244	0.0257807		PALM2-AKAP2	1.65867e-111	1.08584	0.512	0.441	4.71909e-107		RPS27A	3.87407e-117	0.760802	0.754	0.632	1.10221e-112		MITF	3.75966e-58	0.842725	0.764	0.63	1.06966e-53		CNST	9.56656e-37	1.18517	0.744	0.394	2.72178e-32
LRP1	6.57298e-176	0.886893	0.897	0.814	1.87008e-171		AC096570.1	0	0.882363	0.834	0.65	0		PARK7	1.31796e-08	0.679446	0.413	0.403	0.000374973		RBPMS	5.07313e-274	1.08489	0.818	0.743	1.44336e-269		PPP1R16B	2.73454e-54	0.756288	0.467	0.394	7.78004e-50		SRGAP2	9.47126e-57	0.841267	0.653	0.522	2.69467e-52		CD200R1	9.05953e-28	1.18008	0.511	0.234	2.57753e-23
COL6A6	2.14552e-28	0.883823	0.458	0.4	6.10423e-24		C8orf37-AS1	0	0.881582	0.86	0.683	0		PPP1R1A	7.44582e-34	0.677756	0.395	0.341	2.11841e-29		TLN2	5.66498e-273	1.08157	0.862	0.801	1.61174e-268		MT2A	1.91143e-92	0.753358	0.342	0.201	5.43821e-88		ARHGAP18	3.62646e-62	0.833775	0.647	0.505	1.03176e-57		MANBA	3.07081e-33	1.17819	0.753	0.456	8.73675e-29
SPON2	6.40623e-71	0.880564	0.366	0.243	1.82264e-66		MGAT4C	0	0.879849	0.844	0.668	0		PSMD8	6.2748e-15	0.67577	0.341	0.31	1.78524e-10		TCF7L2	4.35928e-241	1.07888	0.786	0.714	1.24026e-236		TM4SF18	1.27415e-56	0.751508	0.16	0.082	3.62507e-52		SAT1	5.25907e-63	0.832274	0.648	0.445	1.49626e-58		PAQR5	7.97291e-57	1.17817	0.721	0.312	2.26837e-52
EMP2	1.05491e-38	0.874649	0.398	0.317	3.00132e-34		KCNS3	0	0.879206	0.844	0.661	0		C20orf27	4.08437e-09	0.675277	0.181	0.159	0.000116205		PSMA1	3.76835e-131	1.07332	0.618	0.555	1.07213e-126		MAGI1	8.23062e-98	0.748092	0.887	0.875	2.34169e-93		KYNU	1.24235e-82	0.82795	0.64	0.479	3.5346e-78		TMOD1	1.25354e-48	1.17557	0.703	0.309	3.56645e-44
CST3	4.72142e-164	0.870295	0.836	0.717	1.34329e-159		AL138720.1	0	0.878512	0.814	0.587	0		RPL28	2.94948e-79	0.67492	0.551	0.472	8.39156e-75		ASPH	0	1.07082	0.953	0.887	0		HEG1	2.70261e-47	0.747115	0.481	0.41	7.68918e-43		FCHO2	1.96625e-46	0.82129	0.651	0.527	5.59417e-42		RIN3	2.24645e-45	1.17288	0.804	0.429	6.39137e-41
SSPN	3.51583e-65	0.868807	0.49	0.374	1.00029e-60		AC092422.1	0	0.878273	0.85	0.664	0		ANAPC11	8.6681e-16	0.67421	0.221	0.186	2.46616e-11		ARHGEF6	7.87888e-171	1.06715	0.613	0.509	2.24162e-166		NMNAT2	1.26936e-25	0.744491	0.5	0.474	3.61145e-21		FAM20A	1.80756e-63	0.817252	0.297	0.145	5.14268e-59		SPECC1	1.69074e-36	1.17085	0.895	0.566	4.81033e-32
FLRT2	2.05471e-34	0.861932	0.535	0.467	5.84585e-30		CACNA1D	0	0.877696	0.827	0.631	0		RPS16	4.286e-48	0.672544	0.596	0.558	1.21941e-43		NABP1	3.27774e-103	1.06661	0.282	0.178	9.32551e-99		PODXL	3.14861e-25	0.743611	0.296	0.245	8.95812e-21		PID1	1.43292e-60	0.816314	0.854	0.742	4.07679e-56		JARID2	1.67637e-34	1.16266	0.872	0.6	4.76945e-30
GLG1	2.84312e-76	0.86115	0.728	0.641	8.08897e-72		CSMD1	0	0.877558	0.954	0.878	0		RPS18	1.07089e-76	0.668845	0.707	0.668	3.04679e-72		LYPLAL1	8.8971e-168	1.06288	0.438	0.297	2.53131e-163		RPS21	5.30047e-110	0.737153	0.6	0.45	1.50804e-105		SLC38A6	2.31464e-57	0.815849	0.598	0.442	6.58537e-53		RASSF1	3.94115e-71	1.15913	0.534	0.133	1.1213e-66
LHFPL6	5.9173e-123	0.859478	0.869	0.77	1.68353e-118		FRAS1	0	0.876286	0.851	0.665	0		CAV1	9.86388e-60	0.666971	0.852	0.834	2.80637e-55		HMGN3	9.58464e-143	1.05988	0.46	0.333	2.72693e-138		SRGN	5.06366e-50	0.735871	0.315	0.225	1.44066e-45		PARP8	1.60184e-62	0.811209	0.678	0.529	4.55739e-58		PDE3A	2.55729e-31	1.15406	0.9	0.655	7.27576e-27
CHRDL1	4.47482e-115	0.857548	0.834	0.726	1.27313e-110		GABRG3	0	0.876268	0.836	0.645	0		RPL15	1.41087e-32	0.666868	0.561	0.526	4.01406e-28		ATP1A2	1.36911e-174	1.05964	0.371	0.222	3.89525e-170		ZNF366	2.0752e-33	0.735748	0.354	0.298	5.90415e-29		MEF2C	3.98697e-91	0.809289	0.809	0.661	1.13433e-86		DOCK5	3.28625e-36	1.14683	0.849	0.561	9.3497e-32
APP	2.65091e-118	0.852744	0.788	0.684	7.5421e-114		SATB1-AS1	0	0.875704	0.831	0.644	0		RPL32	5.04995e-94	0.666861	0.726	0.684	1.43676e-89		PXDN	0	1.05161	0.758	0.609	0		ARAP3	5.71835e-48	0.734703	0.225	0.147	1.62693e-43		SMAP2	3.24527e-54	0.808903	0.525	0.372	9.23311e-50		EDARADD	1.95657e-47	1.14612	0.808	0.424	5.56664e-43
CDON	5.1498e-25	0.850973	0.461	0.409	1.46517e-20		SKAP1	0	0.875065	0.768	0.523	0		AHNAK	5.04026e-188	0.665989	0.974	0.968	1.434e-183		CDC16	2.33534e-61	1.05129	0.404	0.339	6.64428e-57		GFOD1	4.73949e-61	0.734603	0.528	0.463	1.34843e-56		TRPS1	3.12015e-91	0.807773	0.869	0.743	8.87713e-87		FAM129B	9.20362e-56	1.14179	0.616	0.22	2.61852e-51
NID1	1.1258e-78	0.845964	0.61	0.492	3.20302e-74		LINC01090	0	0.874867	0.842	0.664	0		RACK1	9.442e-23	0.661749	0.551	0.521	2.68634e-18		AC010655.4	8.67146e-289	1.04967	0.297	0.115	2.46712e-284		HLA-F	2.03865e-114	0.733798	0.19	0.075	5.80016e-110		EDA	6.09072e-72	0.806576	0.772	0.641	1.73287e-67		ARHGEF3	7.70855e-37	1.14123	0.858	0.61	2.19316e-32
EGFR	3.18341e-83	0.839605	0.738	0.648	9.05712e-79		GRIN2B	0	0.87387	0.863	0.665	0		HSP90AA1	4.11551e-133	0.661648	0.933	0.926	1.1709e-128		ZMYM2	3.09478e-147	1.0469	0.664	0.598	8.80496e-143		TIMP3	1.83501e-158	0.732263	0.851	0.73	5.22078e-154		NPC2	3.42233e-44	0.803907	0.416	0.255	9.73686e-40		RUNX2	8.77479e-33	1.13949	0.854	0.576	2.49652e-28
CSF1	6.59016e-58	0.830137	0.248	0.146	1.87497e-53		SEMA6D	0	0.87136	0.87	0.69	0		LGALS3BP	4.5053e-21	0.659618	0.382	0.347	1.2818e-16		AC093752.1	3.66553e-107	1.04625	0.394	0.302	1.04288e-102		SCN4A	1.82429e-41	0.730501	0.21	0.137	5.19028e-37		TFEC	4.58415e-77	0.799164	0.671	0.52	1.30424e-72		ST8SIA6	3.46832e-31	1.13825	0.708	0.372	9.86771e-27
ASPN	3.17009e-62	0.830072	0.165	0.075	9.01923e-58		LINC00907	0	0.869882	0.865	0.686	0		HDLBP	3.4588e-09	0.659267	0.57	0.575	9.84063e-05		CD36	0	1.04547	0.997	0.992	0		RPL9	1.47124e-140	0.726535	0.846	0.743	4.18581e-136		AGO4	1.06775e-36	0.797268	0.504	0.379	3.03784e-32		AL078590.3	1.79658e-43	1.13665	0.795	0.44	5.11145e-39
PID1	9.1172e-85	0.82996	0.822	0.739	2.59393e-80		ESRRG	0	0.868306	0.881	0.721	0		PHPT1	1.39479e-18	0.659174	0.157	0.121	3.96831e-14		L3HYPDH	1.73856e-78	1.04123	0.229	0.143	4.94637e-74		TIMP4	2.70743e-94	0.72578	0.469	0.316	7.70291e-90		HLA-DQB1	2.93495e-28	0.795127	0.129	0.057	8.35022e-24		MYO16	6.56322e-28	1.13038	0.918	0.715	1.8673e-23
GDF10	1.33824e-48	0.827995	0.151	0.076	3.80744e-44		CACNA1E	0	0.867591	0.82	0.625	0		LAMTOR1	3.38142e-10	0.653931	0.248	0.222	9.62048e-06		LINC00598	9.60487e-144	1.04012	0.706	0.666	2.73268e-139		BTG1	4.85667e-67	0.725462	0.467	0.339	1.38177e-62		DOCK10	4.09612e-73	0.794125	0.732	0.592	1.16539e-68		SIGLEC6	1.56492e-88	1.12663	0.365	0.057	4.45235e-84
BOC	7.09436e-40	0.82691	0.364	0.284	2.01842e-35		PPP2R2B	0	0.86676	0.85	0.657	0		RN7SL2	0	0.652344	0.976	0.963	0		MAPK10	4.45654e-260	1.03917	0.842	0.768	1.26793e-255		CAVIN1	2.14201e-237	0.725145	0.955	0.882	6.09423e-233		CD83	9.32445e-18	0.790376	0.199	0.129	2.6529e-13		AC098617.1	2.46706e-28	1.12561	0.689	0.373	7.01905e-24
CBLB	5.33037e-62	0.824816	0.725	0.644	1.51654e-57		CFAP299	0	0.866709	0.865	0.693	0		ANXA2	1.24629e-77	0.65169	0.88	0.883	3.54583e-73		FOXP2	3.64906e-278	1.03728	0.846	0.76	1.03819e-273		MEOX1	1.86527e-66	0.724317	0.247	0.149	5.30688e-62		MYO1F	1.66705e-54	0.787417	0.386	0.233	4.74292e-50		PDZPH1P	9.90454e-31	1.12072	0.671	0.335	2.81794e-26
TMEM176A	2.05747e-56	0.823491	0.124	0.051	5.8537e-52		FRMD5	0	0.866039	0.812	0.573	0		PHLDA3	6.64961e-08	0.651555	0.225	0.204	0.00189188		CDH20	3.78881e-133	1.0369	0.626	0.569	1.07795e-128		TPT1	3.83824e-152	0.723199	0.873	0.784	1.09202e-147		ARRB2	1.97545e-145	0.785521	0.29	0.085	5.62036e-141		TENT5A	6.20028e-26	1.11726	0.872	0.601	1.76404e-21
XG	5.4017e-39	0.819988	0.355	0.273	1.53684e-34		CDH4	0	0.865722	0.773	0.577	0		NDUFB2	7.08448e-14	0.651385	0.424	0.41	2.01561e-09		AC087482.1	1.46056e-92	1.03276	0.43	0.357	4.15545e-88		RPS24	1.12613e-117	0.722326	0.778	0.676	3.20396e-113		CTSZ	2.77773e-61	0.779532	0.342	0.176	7.90292e-57		TBXAS1	1.27629e-38	1.11694	0.863	0.554	3.63117e-34
VAT1	6.63855e-79	0.814834	0.492	0.34	1.88873e-74		FAT3	0	0.865066	0.854	0.674	0		PRDX5	1.10239e-11	0.649924	0.302	0.274	3.1364e-07		NHLRC3	1.79088e-176	1.03075	0.328	0.179	5.09522e-172		PLS3	1.09811e-51	0.722125	0.576	0.509	3.12425e-47		ALOX5	2.60062e-15	0.777893	0.317	0.256	7.39902e-11		GSTM2	5.00964e-47	1.11265	0.411	0.114	1.42529e-42
NFIB	1.80669e-140	0.81385	0.923	0.871	5.14022e-136		KHDRBS2	0	0.859461	0.85	0.669	0		RPS2	1.98686e-23	0.647839	0.559	0.53	5.65283e-19		TMEM132C	1.24815e-188	1.02882	0.795	0.736	3.5511e-184		CCNI	3.67661e-87	0.722033	0.718	0.628	1.04603e-82		FCHSD2	3.67654e-61	0.773925	0.823	0.705	1.04601e-56		CREB3L2	2.4835e-29	1.11232	0.808	0.502	7.0658e-25
IL11RA	8.39084e-62	0.812539	0.208	0.107	2.38728e-57		LINC02267	0	0.859312	0.837	0.647	0		FASN	6.90398e-60	0.647476	0.654	0.603	1.96425e-55		SYCP1	9.7223e-60	1.02765	0.5	0.473	2.76609e-55		ITPKB	1.77192e-48	0.721366	0.42	0.339	5.04129e-44		DENND4B	2.14536e-33	0.769132	0.216	0.114	6.10375e-29		CD84	5.16844e-43	1.1072	0.511	0.182	1.47047e-38
SPOCK1	4.64843e-74	0.808915	0.804	0.742	1.32253e-69		UNC79	0	0.858608	0.82	0.597	0		DDAH2	4.63098e-09	0.645834	0.221	0.196	0.000131756		UBR3	2.48096e-247	1.02348	0.79	0.708	7.05857e-243		RPL37A	4.32658e-182	0.71933	0.934	0.895	1.23096e-177		MPPED2	3.64262e-55	0.766256	0.65	0.524	1.03636e-50		SCGB1A1	8.2778e-107	1.10462	0.438	0.068	2.35512e-102
PLAC9	7.11263e-119	0.808663	0.693	0.533	2.02361e-114		AC090578.1	0	0.858595	0.84	0.666	0		EIF1	2.99782e-30	0.64372	0.645	0.636	8.52911e-26		SLC5A6	1.53238e-171	1.02099	0.265	0.126	4.35977e-167		S1PR1	8.47046e-129	0.717491	0.217	0.089	2.40993e-124		SPIDR	1.02997e-75	0.764406	0.897	0.781	2.93037e-71		ADGRE5	1.76542e-59	1.09997	0.548	0.157	5.0228e-55
CDH11	1.69458e-44	0.803675	0.567	0.498	4.82125e-40		AC079160.1	0	0.858271	0.85	0.664	0		NDUFA3	1.15366e-42	0.643095	0.358	0.3	3.28227e-38		2023-03-01	9.12845e-282	1.01414	0.532	0.327	2.59713e-277		FKBP1A	1.59113e-82	0.714416	0.414	0.277	4.52691e-78		SGK1	3.60839e-31	0.763181	0.541	0.447	1.02662e-26		ITPR1	1.73136e-34	1.09911	0.895	0.64	4.92589e-30
TCF4	1.02416e-186	0.797894	0.944	0.893	2.91383e-182		LUZP2	0	0.857451	0.857	0.67	0		RPL21	1.13601e-122	0.642011	0.812	0.782	3.23207e-118		ACSL1	0	1.01306	0.883	0.763	0		EFCAB14	6.50873e-51	0.710905	0.439	0.351	1.8518e-46		FCGR2A	5.9264e-81	0.761095	0.26	0.103	1.68612e-76		MYO1D	2.51195e-35	1.08708	0.904	0.659	7.14675e-31
IFITM3	1.43823e-122	0.797621	0.747	0.607	4.0919e-118		KIF26B	0	0.856887	0.831	0.638	0		RPSA	1.69255e-12	0.640763	0.404	0.384	4.81547e-08		FRMD4A	0	1.01114	0.909	0.856	0		YWHAB	1.66199e-94	0.710471	0.747	0.644	4.72851e-90		MERTK	2.09658e-50	0.759284	0.528	0.386	5.96497e-46		CPNE5	4.33917e-67	1.08194	0.685	0.239	1.23454e-62
SMOC2	6.45872e-33	0.795811	0.513	0.445	1.83757e-28		TTC6	0	0.855692	0.841	0.644	0		ATP5F1E	2.52128e-111	0.640613	0.75	0.709	7.1733e-107		NTM	0	1.00905	0.92	0.845	0		RASAL2	8.80572e-60	0.7097	0.795	0.776	2.50531e-55		NCF2	1.57943e-40	0.757248	0.149	0.06	4.49365e-36		RGS13	2.46817e-81	1.07667	0.269	0.034	7.0222e-77
SDC2	8.32277e-50	0.795365	0.59	0.508	2.36791e-45		PKHD1	0	0.85541	0.837	0.645	0		AKR1C1	1.25232e-48	0.639639	0.718	0.711	3.56298e-44		CRIM1	3.7198e-230	1.00819	0.798	0.734	1.05832e-225		CDH13	5.97258e-94	0.708111	0.871	0.837	1.69926e-89		ARHGAP25	7.63169e-40	0.754509	0.562	0.446	2.17129e-35		TRIM24	5.84163e-24	1.07622	0.772	0.492	1.662e-19
RNF24	4.69839e-27	0.794658	0.455	0.395	1.33674e-22		ADGRB3	0	0.855366	0.88	0.721	0		UQCR10	8.89623e-18	0.637947	0.339	0.306	2.53107e-13		SHPRH	7.26716e-103	1.00712	0.499	0.419	2.06758e-98		IGFBP5	1.38647e-168	0.705804	0.879	0.781	3.94466e-164		DHRS9	2.55735e-33	0.747558	0.286	0.175	7.27592e-29		C22orf34	3.27638e-45	1.07412	0.79	0.414	9.32162e-41
ANKRD36C	1.74761e-37	0.792319	0.593	0.523	4.97213e-33		KCNQ5	0	0.853714	0.854	0.665	0		TNS1	8.98407e-114	0.637326	0.957	0.957	2.55606e-109		COL4A2	0	1.00633	0.935	0.861	0		ANXA3	1.19269e-22	0.704754	0.333	0.295	3.39331e-18		JAML	8.17755e-21	0.738551	0.264	0.181	2.3266e-16		RFX3	1.00321e-19	1.06876	0.849	0.641	2.85423e-15
PTGFR	5.72267e-32	0.790241	0.53	0.473	1.62816e-27		DISC1FP1	0	0.852359	0.88	0.72	0		ANXA6	7.86248e-31	0.636876	0.617	0.605	2.23695e-26		ABCD2	1.15395e-132	1.00408	0.457	0.351	3.28309e-128		NFKBIA	1.04382e-72	0.694637	0.338	0.211	2.96978e-68		TET3	4.36617e-50	0.737271	0.532	0.385	1.24222e-45		TESK2	1.30388e-35	1.06484	0.822	0.497	3.70966e-31
MCOLN3	2.59001e-21	0.786787	0.174	0.12	7.36885e-17		ABCA13	0	0.852141	0.836	0.647	0		FMOD	6.70177e-08	0.630285	0.313	0.292	0.00190672		CCDC18-AS1	1.50406e-111	1.00278	0.527	0.449	4.27919e-107		CD36	5.34708e-287	0.694106	0.995	0.993	1.5213e-282		RTN1	1.11069e-58	0.735253	0.747	0.616	3.16003e-54		IREB2	1.08781e-09	1.05972	0.607	0.386	3.09493e-05
KDELR2	2.65563e-48	0.78176	0.293	0.186	7.55554e-44		PACRG	0	0.851644	0.84	0.642	0		RPS12	5.73969e-43	0.627438	0.635	0.606	1.633e-38		ZFAND6	5.34074e-154	0.998534	0.623	0.528	1.5195e-149		RPS27	3.14436e-153	0.690982	0.862	0.781	8.94603e-149		ARL15	4.42108e-95	0.734593	0.87	0.769	1.25784e-90		LAT2	2.41587e-71	1.05655	0.521	0.13	6.87339e-67
IL6ST	5.67562e-80	0.780398	0.696	0.578	1.61477e-75		SLC4A10	0	0.851603	0.842	0.669	0		EDF1	2.15009e-19	0.626816	0.282	0.245	6.11721e-15		PRICKLE2	1.47097e-190	0.997997	0.771	0.705	4.18506e-186		MYL12A	1.81054e-79	0.689986	0.54	0.406	5.15116e-75		PTPN6	2.55752e-44	0.73431	0.184	0.08	7.27639e-40		LRCH1	1.24451e-21	1.05353	0.84	0.566	3.54075e-17
CPXM1	3.70731e-109	0.780358	0.18	0.065	1.05477e-104		RELN	0	0.85034	0.842	0.662	0		NCL	7.6247e-18	0.626724	0.527	0.509	2.1693e-13		LRP1B	7.31255e-218	0.997628	0.941	0.879	2.08049e-213		PML	4.62282e-55	0.689589	0.401	0.311	1.31524e-50		HCK	3.67696e-56	0.72861	0.379	0.225	1.04613e-51		MIR181A1HG	5.44412e-15	1.05179	0.658	0.403	1.54891e-10
PCDH18	5.2732e-59	0.761547	0.259	0.152	1.50028e-54		DIAPH3	0	0.850024	0.83	0.644	0		PFKL	3.28167e-09	0.62412	0.208	0.184	9.33667e-05		RSRP1	3.78037e-118	0.997566	0.457	0.345	1.07555e-113		RPS29	5.34959e-112	0.688792	0.789	0.719	1.52201e-107		AL035446.2	5.21976e-75	0.727964	0.711	0.574	1.48507e-70		ITGAX	8.86194e-51	1.05151	0.479	0.143	2.52131e-46
SPRY2	4.91266e-71	0.761506	0.154	0.063	1.3977e-66		DCDC1	0	0.849071	0.851	0.666	0		DBI	1.05573e-36	0.622028	0.559	0.525	3.00367e-32		THRB	6.89124e-234	0.996853	0.81	0.737	1.96063e-229		H3F3B	4.18766e-82	0.687249	0.575	0.429	1.19143e-77		RNF130	2.93661e-65	0.726476	0.755	0.606	8.35496e-61		PARP4	1.71479e-36	1.04975	0.443	0.15	4.87876e-32
PDGFD	5.57402e-49	0.760646	0.647	0.57	1.58586e-44		AF279873.3	0	0.848597	0.829	0.641	0		SOD1	7.55172e-16	0.620794	0.476	0.451	2.14854e-11		TTC17	1.33906e-171	0.994874	0.686	0.6	3.80976e-167		C1orf115	7.49415e-61	0.685929	0.267	0.165	2.13216e-56		MYO9B	3.4269e-41	0.725882	0.518	0.379	9.74987e-37		ZC4H2	9.42317e-22	1.03408	0.667	0.372	2.68099e-17
OAF	1.20457e-54	0.755287	0.261	0.157	3.42711e-50		TIAM1	0	0.847915	0.82	0.614	0		NQO1	2.00032e-13	0.6201	0.422	0.395	5.6911e-09		TPRG1	7.0161e-194	0.994372	0.788	0.727	1.99615e-189		PDLIM1	3.4951e-14	0.684658	0.353	0.325	9.9439e-10		EMB	9.44755e-71	0.724265	0.452	0.267	2.68792e-66		BTN2A2	1.04654e-19	1.03389	0.219	0.068	2.97752e-15
CAB39L	2.03143e-29	0.75424	0.556	0.501	5.77961e-25		CAMTA1	0	0.847787	0.906	0.753	0		PFN1	2.27337e-35	0.618717	0.473	0.43	6.46797e-31		DOCK11	2.31501e-144	0.992456	0.673	0.595	6.58643e-140		GIMAP4	1.45683e-84	0.684075	0.227	0.116	4.14481e-80		RIN3	3.87664e-41	0.721548	0.553	0.426	1.10294e-36		ZMYND8	6.50189e-35	1.03321	0.813	0.491	1.84985e-30
PRICKLE1	9.29676e-35	0.74476	0.527	0.456	2.64502e-30		AKAP6	0	0.847582	0.855	0.661	0		S100A6	1.06259e-126	0.618014	0.786	0.744	3.02317e-122		CEPT1	6.343e-102	0.98836	0.438	0.347	1.80465e-97		SELENON	1.44961e-74	0.681231	0.265	0.154	4.1243e-70		SHTN1	2.09751e-71	0.717182	0.727	0.572	5.96762e-67		TNFRSF14	4.7015e-44	1.03234	0.365	0.095	1.33762e-39
DPYSL2	2.07856e-83	0.740145	0.724	0.618	5.91371e-79		ZNF536	0	0.846072	0.79	0.581	0		TALDO1	3.26228e-15	0.617139	0.334	0.299	9.28152e-11		POLI	5.95102e-70	0.983066	0.397	0.329	1.69313e-65		TSPAN14	1.61348e-49	0.681064	0.498	0.424	4.59051e-45		LDLRAD4	9.68223e-52	0.716807	0.771	0.668	2.75469e-47		MAOB	2.04172e-22	1.03212	0.744	0.468	5.80889e-18
CD81	5.56841e-127	0.738897	0.824	0.693	1.58427e-122		NCAM2	0	0.8451	0.827	0.628	0		TIMM13	1.08797e-12	0.616049	0.153	0.125	3.09537e-08		ZMAT1	1.38195e-85	0.979634	0.344	0.253	3.93179e-81		RPS8	6.88778e-147	0.680121	0.838	0.716	1.95964e-142		KCNMA1	3.15807e-74	0.716475	0.83	0.72	8.98504e-70		MUTYH	6.63484e-30	1.03186	0.26	0.068	1.88768e-25
GGT5	2.07674e-27	0.738039	0.232	0.165	5.90853e-23		PCAT1	0	0.843876	0.869	0.706	0		RPS28	2.61335e-68	0.614653	0.601	0.544	7.43525e-64		GCLC	1.42366e-104	0.979632	0.472	0.388	4.05046e-100		TSPAN13	1.55101e-59	0.680045	0.315	0.22	4.41277e-55		CYP27A1	8.02474e-24	0.714801	0.311	0.21	2.28312e-19		PTPRC	1.54099e-28	1.03014	0.703	0.395	4.38427e-24
HSPA5	1.74499e-38	0.736836	0.377	0.282	4.96468e-34		KCNH5	0	0.843596	0.832	0.617	0		CCND1	1.26915e-32	0.614267	0.27	0.212	3.61085e-28		DAPK2	4.41131e-101	0.978594	0.555	0.492	1.25506e-96		PLEKHG1	2.91068e-38	0.676858	0.598	0.569	8.28118e-34		DOCK8	1.56827e-52	0.713636	0.743	0.626	4.4619e-48		DNAJC1	5.63495e-32	1.02376	0.872	0.634	1.6032e-27
TGFBR3	4.74158e-68	0.736552	0.813	0.757	1.34903e-63		PDE10A	0	0.843369	0.862	0.693	0		RPL35	4.47471e-68	0.610412	0.682	0.652	1.2731e-63		PRSS23	2.20521e-156	0.977136	0.625	0.543	6.27406e-152		RPL34	1.05903e-126	0.676085	0.816	0.721	3.01304e-122		TNFRSF1B	8.59737e-41	0.712111	0.383	0.247	2.44604e-36		TMEM154	6.31367e-40	1.01987	0.616	0.263	1.7963e-35
AL390334.1	1.25192e-45	0.735525	0.744	0.687	3.56185e-41		TMEM132B	0	0.843154	0.822	0.629	0		CCDC69	1.16719e-10	0.610141	0.373	0.36	3.32077e-06		BNC2	1.78463e-255	0.973573	0.839	0.77	5.07745e-251		TPM4	3.4762e-79	0.675439	0.475	0.352	9.89013e-75		GPRIN3	1.32073e-34	0.711656	0.417	0.295	3.7576e-30		LRP4	2.78379e-49	1.00541	0.571	0.197	7.92015e-45
SGCE	7.99822e-42	0.735519	0.521	0.439	2.27557e-37		AL807742.1	0	0.839967	0.805	0.612	0		PRDX6	3.16805e-10	0.609972	0.532	0.529	9.01341e-06		TTC14	5.66049e-250	0.971847	0.323	0.143	1.61046e-245		TPM1	9.25714e-51	0.674738	0.361	0.267	2.63375e-46		ATM	1.91602e-51	0.710938	0.639	0.488	5.45126e-47		PPP3CA	6.60273e-27	1.00218	0.932	0.78	1.87854e-22
CTSF	2.79705e-51	0.734389	0.257	0.151	7.95788e-47		GPR158	0	0.83951	0.835	0.637	0		ADIPOQ	6.28706e-34	0.606877	0.712	0.682	1.78873e-29		FOXJ3	2.75117e-91	0.970967	0.64	0.601	7.82735e-87		FLNB	2.18139e-45	0.671754	0.547	0.493	6.20626e-41		LGALS9	1.7789e-52	0.709661	0.218	0.095	5.06116e-48		TUBGCP2	7.4278e-37	1.00165	0.553	0.205	2.11328e-32
CD59	1.2066e-53	0.73359	0.546	0.441	3.4329e-49		NBEA	0	0.835801	0.892	0.746	0		RPL6	2.55875e-32	0.60618	0.573	0.551	7.27991e-28		GLYAT	9.04753e-138	0.970608	0.581	0.493	2.57411e-133		ELK3	4.57213e-40	0.670936	0.433	0.368	1.30082e-35		CPVL	2.12241e-61	0.707061	0.555	0.397	6.03848e-57		PRKX	1.50961e-35	0.991245	0.635	0.294	4.29498e-31
SLIT2	4.05073e-77	0.727197	0.751	0.654	1.15247e-72		ADGRV1	0	0.832584	0.856	0.669	0		MRPS34	9.91399e-07	0.605359	0.112	0.094	0.0282063		ENPP1	7.93767e-90	0.970293	0.482	0.411	2.25835e-85		TSPAN7	5.6358e-52	0.670692	0.125	0.058	1.60344e-47		HLA-DQA1	1.79512e-37	0.706162	0.204	0.1	5.10729e-33		PRKG2	9.48085e-28	0.989087	0.667	0.363	2.6974e-23
PRG4	3.37988e-05	0.727096	0.141	0.117	0.961609		MYO3B	0	0.831555	0.819	0.617	0		CHMP2A	5.36829e-09	0.60337	0.273	0.25	0.000152733		PKD1L2	1.19471e-83	0.969531	0.511	0.454	3.39907e-79		HIF3A	5.12701e-43	0.670005	0.275	0.195	1.45868e-38		ST6GAL1	3.15557e-35	0.702089	0.576	0.464	8.9779e-31		KLRG1	3.85055e-38	0.984923	0.63	0.272	1.09552e-33
PLTP	3.7762e-42	0.726455	0.238	0.15	1.07437e-37		AC016205.1	0	0.83082	0.867	0.704	0		RPL37A	7.22907e-142	0.599913	0.909	0.897	2.05674e-137		KCNQ1OT1	6.86343e-42	0.968855	0.444	0.421	1.95271e-37		RALGAPA2	6.83334e-42	0.669886	0.743	0.736	1.94415e-37		PHTF2	1.39011e-50	0.70166	0.663	0.525	3.955e-46		HDAC4	1.8028e-34	0.983479	0.854	0.531	5.12914e-30
TGFBR2	1.69555e-43	0.724943	0.666	0.579	4.82401e-39		LINC00871	0	0.830062	0.842	0.658	0		AP2S1	2.35323e-13	0.59974	0.272	0.242	6.69517e-09		SLC1A3	1.69182e-78	0.967058	0.433	0.36	4.81339e-74		ENAH	3.51368e-56	0.669217	0.657	0.591	9.99677e-52		OSBPL11	3.41204e-42	0.698757	0.496	0.357	9.70759e-38		ZNF618	3.54864e-32	0.98329	0.781	0.456	1.00962e-27
FYN	1.05398e-71	0.724197	0.704	0.604	2.99866e-67		SLC35F4	0	0.829893	0.825	0.624	0		S100A11	1.82109e-34	0.598482	0.563	0.528	5.18117e-30		RNU6-5P	0	0.965354	0.678	0.393	0		MYO5C	1.88132e-38	0.662382	0.384	0.324	5.35256e-34		MCTP1	5.09875e-104	0.698555	0.889	0.772	1.45064e-99		CAMK1D	1.90138e-32	0.974634	0.922	0.695	5.40961e-28
PAMR1	3.91549e-12	0.721091	0.396	0.372	1.114e-07		U91319.1	0	0.8293	0.801	0.587	0		NAT8L	1.2514e-37	0.597111	0.216	0.156	3.56036e-33		ADHFE1	3.99815e-230	0.9645	0.18	0.049	1.13751e-225		PPM1F	2.01499e-51	0.660261	0.243	0.155	5.73284e-47		CSGALNACT1	2.02361e-33	0.697698	0.731	0.653	5.75736e-29		ELF1	4.43553e-28	0.971007	0.845	0.548	1.26195e-23
ANXA2	1.88968e-144	0.718948	0.933	0.876	5.37634e-140		IQCJ-SCHIP1	0	0.828087	0.868	0.693	0		TUBB	1.01092e-14	0.597071	0.448	0.421	2.87616e-10		NR3C1	5.1193e-227	0.963599	0.825	0.748	1.45649e-222		HLA-DPA1	5.45792e-76	0.657455	0.352	0.227	1.55283e-71		IKZF1	1.58004e-36	0.69671	0.45	0.332	4.49537e-32		AC025171.1	4.34713e-38	0.968597	0.594	0.242	1.2368e-33
IGFBP7	6.24916e-78	0.718296	0.73	0.629	1.77795e-73		GLIS3	0	0.826832	0.863	0.675	0		UQCR11	8.26277e-37	0.596158	0.487	0.451	2.35084e-32		WSB1	3.97656e-201	0.958733	0.605	0.459	1.13137e-196		PCDH1	5.24673e-43	0.656658	0.209	0.135	1.49275e-38		FUCA1	2.85964e-19	0.69445	0.242	0.16	8.13595e-15		BPTF	2.69609e-14	0.968548	0.854	0.678	7.67063e-10
BMPER	1.06145e-27	0.714529	0.611	0.563	3.01994e-23		PTH2R	0	0.826506	0.822	0.638	0		CRTAP	2.07871e-12	0.594876	0.485	0.47	5.91414e-08		CHD9	1.45022e-256	0.957774	0.855	0.783	4.12601e-252		TMSB10	2.64074e-179	0.655822	0.881	0.803	7.51317e-175		EMILIN2	3.19678e-34	0.69335	0.409	0.285	9.09516e-30		TRAPPC9	2.77647e-35	0.967888	0.927	0.75	7.89932e-31
PDIA3	5.68147e-33	0.710255	0.401	0.318	1.61643e-28		RARB	0	0.825979	0.838	0.633	0		DDR2	4.38696e-21	0.593161	0.795	0.82	1.24813e-16		ATP13A3	6.92648e-110	0.95642	0.539	0.465	1.97065e-105		TMSB4X	1.50828e-174	0.654879	0.923	0.867	4.29122e-170		CD33	2.38628e-17	0.692312	0.192	0.123	6.78922e-13		RNF130	8.65776e-22	0.965935	0.858	0.611	2.46322e-17
GFPT2	2.75353e-11	0.708608	0.23	0.195	7.83406e-07		AC078923.1	0	0.823344	0.821	0.615	0		UQCRQ	3.39534e-32	0.591781	0.504	0.468	9.66008e-28		TMEM165	1.27595e-124	0.953816	0.484	0.369	3.6302e-120		COX4I2	2.91429e-45	0.6542	0.166	0.093	8.29143e-41		SOAT1	1.75318e-37	0.690377	0.494	0.361	4.98797e-33		INPP5D	6.32701e-47	0.965659	0.804	0.396	1.8001e-42
SSR2	8.4078e-23	0.706714	0.233	0.167	2.3921e-18		ZMAT4	0	0.823261	0.807	0.593	0		TUBB4B	3.78079e-08	0.591464	0.152	0.129	0.00107567		AC134043.2	1.0746e-185	0.946276	0.291	0.134	3.05734e-181		CPD	2.35199e-31	0.653127	0.487	0.439	6.69165e-27		MGAT1	2.03744e-24	0.689661	0.355	0.246	5.79671e-20		ADAM12	1.01794e-30	0.964618	0.895	0.66	2.89614e-26
MPZL1	1.04368e-21	0.702121	0.459	0.401	2.96936e-17		PRKCB	0	0.822665	0.829	0.63	0		UBC	9.92414e-90	0.589716	0.832	0.803	2.82352e-85		RBMS3	1.91872e-203	0.945686	0.81	0.737	5.45896e-199		HLA-DRA	4.37186e-89	0.651664	0.509	0.378	1.24384e-84		SELENOP	1.27403e-41	0.686353	0.602	0.47	3.62473e-37		A2MP1	2.50629e-54	0.959615	0.507	0.155	7.13065e-50
EMP3	1.20986e-57	0.69967	0.206	0.109	3.44219e-53		SHISA9	0	0.822449	0.8	0.584	0		DYNLL1	1.89991e-07	0.588255	0.411	0.402	0.00540545		TMEM131L	1.31921e-147	0.945403	0.659	0.586	3.75328e-143		SPTLC2	2.3967e-45	0.65156	0.557	0.51	6.81885e-41		AIF1	2.26071e-78	0.68622	0.196	0.062	6.43193e-74		CTTNBP2	1.56848e-29	0.955304	0.785	0.478	4.46249e-25
NOX4	2.29428e-34	0.696371	0.567	0.496	6.52744e-30		FMN1	0	0.822314	0.851	0.652	0		UBA52	2.64469e-60	0.588107	0.712	0.67	7.5244e-56		KANSL1L	1.67341e-132	0.943102	0.589	0.505	4.76102e-128		RN7SL2	7.9392e-163	0.647955	0.98	0.964	2.25878e-158		C1orf162	5.56016e-45	0.685881	0.125	0.042	1.58192e-40		TMEM44	1.0167e-70	0.951442	0.594	0.169	2.89261e-66
ANPEP	8.32491e-55	0.693874	0.249	0.15	2.36852e-50		FAM189A1	0	0.822302	0.815	0.609	0		APRT	9.4693e-08	0.587202	0.166	0.145	0.00269411		PECR	2.26302e-158	0.94262	0.522	0.4	6.43853e-154		RHOB	5.28966e-66	0.646645	0.439	0.312	1.50496e-61		SLC2A9	6.60509e-41	0.685715	0.64	0.539	1.87921e-36		RUNX1	7.30639e-33	0.946203	0.954	0.823	2.07874e-28
PSAP	2.10123e-139	0.690655	0.844	0.727	5.97821e-135		RPH3A	0	0.822191	0.786	0.547	0		BEX3	6.41483e-07	0.586166	0.255	0.239	0.0182508		FREM1	1.3192e-94	0.941613	0.588	0.542	3.75324e-90		SYN2	6.59169e-36	0.646001	0.6	0.564	1.8754e-31		ARHGAP15	3.77601e-60	0.684284	0.701	0.572	1.07431e-55		MIR3681HG	2.33851e-25	0.943772	0.913	0.744	6.6533e-21
ATP6AP2	1.13028e-31	0.690017	0.358	0.274	3.21577e-27		SGCD	0	0.821516	0.918	0.795	0		CALM1	9.38365e-61	0.583867	0.831	0.808	2.66974e-56		MEST	2.92225e-91	0.940998	0.382	0.272	8.31408e-87		STMN1	1.0152e-10	0.644596	0.201	0.169	2.88834e-06		DTNA	1.21692e-75	0.679496	0.825	0.692	3.46226e-71		AHI1	3.43824e-18	0.939685	0.826	0.62	9.78214e-14
VEGFD	4.1821e-12	0.683858	0.23	0.189	1.18985e-07		AL390957.1	0	0.821396	0.88	0.717	0		GPX3	9.71822e-67	0.582035	0.831	0.823	2.76493e-62		KCNIP2-AS1	0	0.939955	0.346	0.137	0		RPL27A	2.31034e-104	0.642456	0.763	0.662	6.57315e-100		WDFY2	2.01798e-53	0.679041	0.671	0.534	5.74137e-49		SDK2	1.57128e-47	0.939571	0.84	0.45	4.47045e-43
YWHAQ	2.20558e-28	0.682959	0.481	0.408	6.2751e-24		PHACTR1	0	0.820935	0.866	0.691	0		VIM	2.43504e-185	0.581855	0.971	0.959	6.92793e-181		RBM25	3.89559e-125	0.939126	0.628	0.552	1.10834e-120		SH2D3C	3.16329e-38	0.642009	0.249	0.176	8.99987e-34		GPR137B	1.36959e-26	0.675795	0.423	0.32	3.89661e-22		CMIP	1.54456e-30	0.938733	0.868	0.546	4.39441e-26
SELENOM	4.34495e-69	0.682551	0.377	0.241	1.23618e-64		FGF12	0	0.820663	0.87	0.707	0		RPL10A	1.59911e-10	0.581501	0.409	0.394	4.54963e-06		EEPD1	5.41986e-130	0.936679	0.637	0.563	1.54201e-125		RGL2	1.73897e-34	0.641592	0.151	0.089	4.94754e-30		CD4	1.47509e-40	0.675421	0.321	0.193	4.19677e-36		GNAQ	1.81718e-17	0.937622	0.913	0.772	5.17005e-13
IRF2BP2	9.08823e-41	0.677965	0.28	0.185	2.58569e-36		AL445250.1	0	0.819351	0.846	0.664	0		RPS8	1.39725e-61	0.579092	0.75	0.727	3.97531e-57		NNT	1.10472e-104	0.935451	0.56	0.498	3.14304e-100		GBP4	5.51577e-53	0.641375	0.237	0.149	1.56929e-48		CAMK1D	3.88388e-65	0.673719	0.825	0.69	1.105e-60		ALMS1	2.07767e-14	0.935503	0.836	0.604	5.91118e-10
PIK3R1	7.07234e-66	0.677286	0.685	0.585	2.01215e-61		GMDS	0	0.817503	0.883	0.716	0		RPL38	1.32462e-43	0.577331	0.618	0.587	3.76868e-39		APBB1IP	6.13928e-131	0.933474	0.64	0.576	1.74669e-126		PTMA	3.21972e-133	0.640797	0.833	0.728	9.16042e-129		SH2B3	7.26473e-48	0.673702	0.349	0.204	2.06689e-43		PLCG2	7.65607e-33	0.933221	0.776	0.475	2.17823e-28
SLC43A3	1.37133e-64	0.676101	0.157	0.069	3.90157e-60		PDE4B	0	0.816747	0.874	0.703	0		CLIC1	1.17601e-07	0.576801	0.28	0.258	0.00334586		NBPF19	6.79171e-83	0.933145	0.449	0.378	1.93231e-78		SELENOW	7.51973e-69	0.640446	0.448	0.318	2.13944e-64		CDCP1	1.08024e-27	0.670789	0.361	0.259	3.07339e-23		RYBP	9.36809e-15	0.928327	0.648	0.388	2.66532e-10
GFRA1	4.06202e-25	0.673902	0.553	0.504	1.15569e-20		PRKCA	0	0.813805	0.85	0.653	0		MTATP6P1	2.77644e-121	0.57541	0.796	0.726	7.89925e-117		AMY2B	3.29353e-140	0.932707	0.318	0.191	9.37043e-136		BMP6	5.21275e-21	0.638849	0.487	0.468	1.48308e-16		FCGR3A	1.28258e-27	0.669798	0.1	0.039	3.64906e-23		MFSD6	7.09418e-21	0.927353	0.717	0.415	2.01837e-16
NDFIP1	2.34972e-46	0.673158	0.561	0.472	6.68519e-42		ROBO1	0	0.811248	0.932	0.82	0		CSDE1	8.24882e-25	0.572867	0.682	0.679	2.34687e-20		PALMD	6.77148e-308	0.928459	0.83	0.709	1.92655e-303		RPL31	1.81891e-97	0.635784	0.787	0.702	5.17498e-93		RNF144B	6.01622e-26	0.664918	0.47	0.364	1.71168e-21		AP003025.1	1.53096e-29	0.92503	0.192	0.042	4.35573e-25
TPPP3	2.17796e-57	0.671513	0.114	0.044	6.19653e-53		NEBL	0	0.809919	0.819	0.617	0		CSTB	1.15282e-24	0.571895	0.4	0.359	3.27989e-20		GLS	1.09594e-95	0.926875	0.543	0.475	3.11806e-91		TAGLN2	8.51522e-55	0.634915	0.349	0.241	2.42267e-50		FOS	1.74107e-51	0.661775	0.146	0.05	4.95353e-47		WDFY2	8.30836e-29	0.921292	0.826	0.539	2.36381e-24
TSHZ2	8.74786e-59	0.671175	0.775	0.687	2.48885e-54		AC024230.1	0	0.808577	0.825	0.626	0		PALM	3.6612e-08	0.571615	0.335	0.316	0.00104165		EGFR	3.82859e-181	0.924827	0.716	0.642	1.08927e-176		TOMM7	4.30705e-45	0.634636	0.535	0.449	1.2254e-40		H2AFY	2.84395e-31	0.660351	0.413	0.288	8.09133e-27		PRIM2	1.1426e-18	0.919565	0.868	0.652	3.25082e-14
FGF7	1.19863e-68	0.665888	0.171	0.077	3.41021e-64		SLC25A21	0	0.808344	0.821	0.636	0		GNAI2	2.80833e-23	0.569358	0.489	0.462	7.98998e-19		PCOLCE2	3.24473e-145	0.918883	0.617	0.525	9.23158e-141		VSIR	1.39893e-67	0.630972	0.235	0.13	3.98008e-63		TBC1D22A	3.34407e-50	0.658526	0.765	0.646	9.51423e-46		TTC17	2.08529e-19	0.916426	0.858	0.617	5.93286e-15
VCAM1	2.22559e-25	0.665072	0.196	0.135	6.33203e-21		SYN3	0	0.8074	0.81	0.6	0		CD99	1.66013e-10	0.568878	0.556	0.554	4.72324e-06		EMP1	5.54996e-292	0.917148	0.851	0.737	1.57902e-287		IGFBP4	1.85617e-134	0.628778	0.582	0.405	5.28099e-130		DOCK3	1.63831e-79	0.658129	0.877	0.779	4.66116e-75		MTPAP	6.48234e-16	0.911403	0.53	0.258	1.84429e-11
LMO3	2.27155e-19	0.656936	0.234	0.177	6.46278e-15		SLC35F3	0	0.807011	0.819	0.616	0		TRMT112	9.43791e-08	0.56767	0.185	0.164	0.00268518		UGP2	1.12584e-282	0.916572	0.827	0.713	3.20313e-278		RAMP2	1.85112e-150	0.6275	0.315	0.144	5.26662e-146		KDM2B	3.89163e-23	0.657861	0.482	0.388	1.10721e-18		TIAM1	1.26614e-34	0.905996	0.9	0.648	3.60228e-30
ADA	0.00198835	0.652699	0.152	0.14	1		CHRM3	0	0.806695	0.85	0.674	0		COX6B1	3.37373e-19	0.566428	0.455	0.428	9.5986e-15		ME1	5.89638e-138	0.916474	0.725	0.673	1.67758e-133		RPL23	1.28476e-127	0.627165	0.867	0.782	3.65526e-123		VAV3	2.3598e-76	0.656962	0.804	0.664	6.71386e-72		BNC2	7.36913e-21	0.903988	0.918	0.784	2.09659e-16
VIM	2.93613e-166	0.65172	0.982	0.96	8.35358e-162		CFAP54	0	0.806464	0.816	0.615	0		FKBP2	5.58728e-10	0.566397	0.173	0.149	1.58964e-05		LNPEP	1.53998e-128	0.914551	0.662	0.591	4.38141e-124		ZBTB46	2.63617e-36	0.626605	0.324	0.257	7.50017e-32		NCF4	3.45139e-48	0.655018	0.157	0.059	9.81956e-44		MYO9B	4.03562e-43	0.903956	0.758	0.383	1.14817e-38
H3F3B	2.39825e-61	0.649216	0.566	0.435	6.82327e-57		FAM19A2	0	0.806402	0.861	0.689	0		ACTN1	5.90677e-24	0.565914	0.492	0.462	1.68054e-19		PARD3B	0	0.914052	0.944	0.893	0		ETS2	7.09317e-47	0.626251	0.222	0.141	2.01808e-42		IVNS1ABP	5.19768e-25	0.653728	0.269	0.172	1.47879e-20		RAPGEF2	4.59674e-30	0.903387	0.904	0.677	1.30782e-25
LGALS3	4.24514e-79	0.648414	0.748	0.624	1.20779e-74		CACNA1C	0	0.804727	0.824	0.623	0		PFDN5	4.22014e-14	0.56538	0.499	0.478	1.20067e-09		IDH1	1.15794e-105	0.911135	0.484	0.383	3.29445e-101		CTNNBIP1	2.15123e-20	0.625047	0.289	0.244	6.12046e-16		HCST	2.35105e-101	0.653213	0.182	0.047	6.68898e-97		2023-03-08	1.34197e-34	0.902894	0.813	0.477	3.81804e-30
TMEM59	1.21122e-44	0.644828	0.501	0.394	3.44604e-40		AC103409.1	0	0.803777	0.82	0.61	0		ALDH4A1	6.241e-09	0.564242	0.117	0.096	0.000177563		CLK4	8.73341e-69	0.911056	0.295	0.217	2.48474e-64		RPS28	9.90111e-89	0.623204	0.666	0.543	2.81696e-84		BACH1	2.37551e-49	0.648951	0.697	0.576	6.75856e-45		SPIDR	3.56885e-20	0.899526	0.932	0.786	1.01537e-15
AHNAK2	2.13963e-13	0.642865	0.19	0.15	6.08747e-09		AC105411.1	0	0.803701	0.825	0.611	0		RAD23A	7.97251e-15	0.564177	0.165	0.133	2.26826e-10		SESTD1	5.9861e-172	0.908301	0.74	0.659	1.7031e-167		ECSCR	3.97014e-146	0.621301	0.126	0.031	1.12954e-141		MFHAS1	1.93664e-35	0.648332	0.515	0.399	5.50995e-31		TBC1D22A	1.74047e-26	0.897873	0.895	0.65	4.95182e-22
S1PR2	8.95837e-67	0.637793	0.1	0.032	2.54874e-62		SAMMSON	0	0.802554	0.824	0.614	0		NFIX	7.7252e-45	0.56227	0.601	0.555	2.1979e-40		TSGA10	2.47997e-78	0.907795	0.563	0.522	7.05576e-74		MGLL	1.89241e-141	0.619408	0.935	0.897	5.38408e-137		PSD3	8.75145e-55	0.647087	0.837	0.735	2.48987e-50		PDE7B	5.04362e-17	0.896523	0.717	0.456	1.43496e-12
IFITM2	3.03427e-64	0.637645	0.569	0.434	8.6328e-60		GRIK4	0	0.798702	0.782	0.554	0		ATP5MC3	1.65942e-09	0.562104	0.401	0.38	4.72123e-05		AKAP9	1.97995e-198	0.907238	0.783	0.702	5.63316e-194		TMEM204	5.02245e-125	0.616965	0.18	0.065	1.42894e-120		LSP1	3.91758e-16	0.645715	0.307	0.225	1.11459e-11		NUTM2A-AS1	8.25399e-33	0.895828	0.781	0.435	2.34834e-28
CD276	2.16993e-26	0.634273	0.24	0.172	6.17368e-22		RAD51B	0	0.798496	0.92	0.784	0		NDUFA1	7.96256e-14	0.561424	0.405	0.382	2.26543e-09		ACADL	1.66462e-111	0.90696	0.186	0.086	4.73601e-107		IFITM1	2.13771e-25	0.615967	0.121	0.072	6.08199e-21		PILRA	1.7007e-13	0.644551	0.229	0.165	4.83865e-09		CMTM7	5.96457e-29	0.895496	0.662	0.343	1.69698e-24
ISM1	7.89508e-16	0.634096	0.337	0.299	2.24623e-11		PRKG1	0	0.797959	0.942	0.855	0		TECR	1.3235e-11	0.560609	0.283	0.255	3.7655e-07		TBCK	6.52928e-157	0.898616	0.726	0.655	1.85765e-152		VIPR1	7.75542e-29	0.615876	0.192	0.133	2.2065e-24		PRKCB	2.50243e-71	0.643297	0.789	0.658	7.11967e-67		GSE1	4.90251e-26	0.893469	0.918	0.712	1.39481e-21
METTL7A	1.88105e-72	0.633805	0.497	0.355	5.35176e-68		KCNN2	0	0.79768	0.831	0.644	0		NDUFB10	3.63935e-12	0.5576	0.26	0.23	1.03543e-07		APCDD1	6.09718e-126	0.898572	0.405	0.286	1.73471e-121		ACTG1	5.05569e-88	0.612634	0.708	0.589	1.43839e-83		RNASET2	1.31182e-59	0.6422	0.212	0.085	3.73227e-55		PLEKHA2	3.56774e-36	0.892148	0.712	0.335	1.01506e-31
ITGA11	3.03749e-06	0.631151	0.357	0.346	0.0864197		AL357507.1	0	0.797445	0.845	0.651	0		COX7A2	1.56142e-09	0.557238	0.444	0.436	4.4424e-05		ADRA1A	3.2075e-64	0.898043	0.539	0.497	9.12566e-60		NPR1	1.22481e-53	0.611212	0.32	0.217	3.48471e-49		ACAP2	8.8891e-53	0.641402	0.753	0.625	2.52904e-48		HIBCH	5.61288e-10	0.891672	0.749	0.556	1.59692e-05
ECM2	5.31463e-58	0.624343	0.459	0.332	1.51207e-53		PSD3	0	0.797018	0.878	0.712	0		C19orf70	1.96995e-18	0.555021	0.263	0.22	5.6047e-14		EFCAB13	1.29626e-67	0.89073	0.48	0.428	3.68798e-63		HSPA12B	2.32677e-62	0.610346	0.224	0.13	6.61989e-58		TPRG1	1.27611e-28	0.640846	0.822	0.735	3.63065e-24		AL606804.1	9.23141e-24	0.888692	0.543	0.261	2.62643e-19
CMTM3	9.86568e-18	0.623447	0.175	0.123	2.80689e-13		AC004917.1	0	0.79675	0.813	0.601	0		RPL23	5.02712e-89	0.554699	0.812	0.787	1.43027e-84		AP001528.3	1.23681e-180	0.888418	0.36	0.194	3.51885e-176		LIFR	1.20125e-47	0.609104	0.545	0.477	3.41766e-43		DPYD	8.88737e-74	0.635604	0.896	0.798	2.52855e-69		RASA2	3.35443e-26	0.887427	0.799	0.505	9.5437e-22
RPS27	5.11806e-133	0.620138	0.879	0.782	1.45614e-128		AC084816.1	0	0.796381	0.814	0.609	0		EIF3A	3.9062e-08	0.552166	0.536	0.542	0.00111135		CCNL2	7.69075e-126	0.888386	0.339	0.212	2.1881e-121		RPL21	7.86411e-128	0.606288	0.861	0.778	2.23742e-123		TLR2	3.04163e-53	0.635543	0.262	0.128	8.65373e-49		SIPA1L1	9.16593e-29	0.880679	0.941	0.721	2.6078e-24
LMNA	6.78111e-73	0.617342	0.663	0.546	1.92929e-68		ROR2	0	0.795793	0.785	0.561	0		RHOA	2.21109e-08	0.545749	0.662	0.679	0.000629077		PARN	4.06563e-66	0.887829	0.638	0.622	1.15671e-61		RPS18	1.74614e-74	0.605844	0.744	0.668	4.96793e-70		LILRB2	4.81752e-68	0.633017	0.129	0.035	1.37063e-63		LIMD1	5.09506e-38	0.873432	0.749	0.384	1.4496e-33
GJA1	3.49882e-20	0.610515	0.194	0.138	9.95449e-16		LINC01500	0	0.795448	0.807	0.59	0		CEBPA	2.31295e-15	0.544416	0.16	0.127	6.58058e-11		BCKDHB	5.56714e-143	0.887367	0.678	0.603	1.58391e-138		PPFIBP1	2.26124e-42	0.603435	0.582	0.541	6.43345e-38		JARID2	9.61212e-37	0.630334	0.706	0.596	2.73474e-32		TEC	5.68845e-34	0.873419	0.799	0.434	1.61842e-29
CALD1	8.58294e-74	0.608818	0.877	0.817	2.44193e-69		Z96074.1	0	0.795034	0.757	0.55	0		ANXA11	1.81938e-10	0.542711	0.491	0.475	5.17631e-06		FGF2	1.40406e-76	0.886673	0.464	0.401	3.9947e-72		EFNB1	2.91375e-44	0.600981	0.208	0.128	8.28991e-40		ZNF710	5.40851e-29	0.62928	0.367	0.259	1.53878e-24		HERC3	2.85147e-20	0.870965	0.562	0.298	8.11272e-16
EBF3	2.99788e-24	0.60811	0.45	0.389	8.52927e-20		LINC02306	0	0.794117	0.808	0.616	0		RPL7A	2.21944e-11	0.542163	0.473	0.458	6.31453e-07		MAP4K3	8.80017e-116	0.883623	0.705	0.652	2.50374e-111		HLA-DPB1	1.12613e-45	0.598311	0.261	0.171	3.20395e-41		PTPRJ	3.9798e-45	0.628728	0.612	0.489	1.13229e-40		NFATC3	1.498e-31	0.870378	0.808	0.449	4.26195e-27
FRMD6	2.48173e-31	0.607142	0.492	0.42	7.06078e-27		LINC02008	0	0.793705	0.829	0.639	0		UBL5	1.67623e-13	0.542082	0.377	0.355	4.76903e-09		C1orf52	6.87746e-158	0.882458	0.256	0.123	1.95671e-153		RPL37	3.20191e-118	0.597286	0.82	0.728	9.10977e-114		PIP4K2A	1.06901e-56	0.628389	0.683	0.534	3.04143e-52		IL4R	1.56762e-36	0.869678	0.548	0.218	4.46002e-32
C17orf58	7.41873e-48	0.605714	0.107	0.044	2.1107e-43		CDH13	0	0.793511	0.93	0.823	0		PKM	2.31841e-07	0.538014	0.359	0.34	0.00659609		ACER3	5.1994e-96	0.881444	0.639	0.588	1.47928e-91		RPS2	1.59061e-73	0.596876	0.642	0.521	4.52543e-69		ADGRE5	5.02989e-15	0.62546	0.227	0.157	1.43105e-10		ZNF439	5.51288e-40	0.866527	0.525	0.188	1.56847e-35
FNDC1	5.21207e-15	0.602114	0.355	0.317	1.48288e-10		AC008415.1	0	0.791866	0.823	0.629	0		MRPL54	1.75234e-12	0.537781	0.142	0.113	4.98559e-08		SRSF5	1.73133e-246	0.879897	0.645	0.483	4.92581e-242		TGFBR2	5.9411e-57	0.595448	0.65	0.579	1.6903e-52		KCNQ1	9.73692e-24	0.62406	0.525	0.446	2.77025e-19		MIR4435-2HG	5.37756e-25	0.865932	0.772	0.483	1.52997e-20
PROS1	1.88643e-22	0.599835	0.464	0.407	5.36709e-18		KCNB2	0	0.791349	0.805	0.602	0		COX6A1	3.95599e-24	0.537647	0.443	0.407	1.12552e-19		GPT2	4.40547e-120	0.879654	0.431	0.31	1.2534e-115		APOL1	3.65086e-32	0.595427	0.18	0.117	1.0387e-27		FKBP15	2.09207e-31	0.621427	0.447	0.328	5.95215e-27		LINC02197	1.2842e-28	0.86581	0.598	0.272	3.65368e-24
PLBD2	2.02425e-21	0.597087	0.303	0.242	5.7592e-17		ENOX1	0	0.790567	0.871	0.703	0		SPTAN1	2.1508e-09	0.53587	0.56	0.566	6.11924e-05		MAGI2	0	0.878355	0.942	0.878	0		RPS13	6.50575e-65	0.595345	0.669	0.567	1.85095e-60		SNX2	6.67447e-36	0.619227	0.5	0.366	1.89895e-31		SRGN	1.27449e-23	0.865708	0.516	0.236	3.62605e-19
GSTM5	2.523e-14	0.596731	0.147	0.105	7.17819e-10		THSD7B	0	0.790118	0.914	0.8	0		CHCHD2	4.02279e-08	0.535818	0.361	0.344	0.00114452		ABHD5	1.79706e-57	0.872882	0.415	0.352	5.11282e-53		CCM2L	2.47185e-41	0.594294	0.18	0.11	7.03266e-37		ZFHX3	2.78459e-73	0.618204	0.914	0.834	7.92244e-69		VWC2	7.9183e-18	0.864621	0.566	0.302	2.25284e-13
SERINC3	5.87982e-32	0.595639	0.516	0.437	1.67287e-27		AC092378.1	0	0.789629	0.804	0.603	0		NFE2L1	1.35796e-20	0.531662	0.4	0.363	3.86352e-16		CLIP4	3.03237e-134	0.872495	0.559	0.464	8.6274e-130		WNK1	4.17478e-88	0.593338	0.82	0.762	1.18777e-83		ATP1B1	9.27495e-35	0.617845	0.281	0.166	2.63882e-30		SERPINB1	3.9148e-38	0.864026	0.425	0.133	1.1138e-33
FGF14	1.41278e-51	0.593766	0.788	0.722	4.01951e-47		GABBR2	0	0.789399	0.791	0.568	0		NDUFAF3	3.17885e-07	0.531587	0.178	0.158	0.00904415		COL8A1	3.48039e-62	0.871616	0.59	0.558	9.90207e-58		GIMAP6	7.86134e-68	0.593213	0.181	0.091	2.23663e-63		SGMS1	1.14559e-46	0.617427	0.802	0.679	3.25931e-42		PTPRH	3.32919e-23	0.863584	0.292	0.092	9.47189e-19
GLT8D1	1.03749e-18	0.593137	0.191	0.137	2.95176e-14		Z93403.1	0	0.787735	0.762	0.568	0		RPL11	1.74828e-31	0.531368	0.657	0.636	4.97403e-27		IRS1	3.11947e-54	0.870047	0.433	0.388	8.8752e-50		EMP2	1.45066e-38	0.592343	0.389	0.315	4.12728e-34		HEXB	2.25817e-27	0.617079	0.497	0.382	6.42472e-23		EZR	8.80794e-25	0.862856	0.594	0.281	2.50595e-20
HEXB	6.85571e-19	0.590696	0.433	0.383	1.95052e-14		STK32B	0	0.78585	0.838	0.641	0		ATP5MG	3.19191e-25	0.530485	0.413	0.375	9.08129e-21		CPM	6.04308e-225	0.867792	0.83	0.74	1.71932e-220		TNFRSF1B	2.57971e-40	0.59226	0.323	0.243	7.33954e-36		MAML3	6.77084e-47	0.616965	0.808	0.713	1.92637e-42		CSF2RB	1.2116e-55	0.862167	0.438	0.11	3.44713e-51
ROBO2	1.50298e-67	0.589233	0.911	0.863	4.27611e-63		NELL2	0	0.785501	0.815	0.627	0		DSTN	1.07201e-22	0.527331	0.612	0.598	3.04997e-18		PPP2R5A	9.46261e-126	0.866511	0.564	0.452	2.69221e-121		RPS15A	1.39815e-79	0.589863	0.535	0.398	3.97787e-75		BLNK	1.25475e-29	0.61664	0.385	0.281	3.5699e-25		EMILIN2	4.79884e-39	0.858642	0.667	0.288	1.36532e-34
MAP1A	2.61458e-36	0.587442	0.219	0.14	7.43875e-32		CCDC171	0	0.783891	0.856	0.69	0		RPL27	3.45921e-35	0.526819	0.603	0.577	9.8418e-31		MIR29B2CHG	1.68826e-178	0.864173	0.478	0.343	4.80327e-174		AP002518.2	1.95528e-39	0.586589	0.555	0.495	5.56298e-35		RNASE6	5.28752e-74	0.615511	0.121	0.029	1.50435e-69		SCFD2	9.10356e-20	0.857887	0.936	0.745	2.59005e-15
REV3L	2.83716e-56	0.583419	0.796	0.709	8.07201e-52		SLC44A5	0	0.783747	0.814	0.621	0		LRP1	9.79609e-50	0.525689	0.831	0.82	2.78709e-45		SREK1	6.36089e-60	0.862549	0.448	0.385	1.80974e-55		IFI44	4.32012e-26	0.586174	0.196	0.138	1.22912e-21		ZNF804A	6.10014e-67	0.61528	0.711	0.575	1.73555e-62		TSTD2	3.52619e-30	0.856329	0.507	0.209	1.00324e-25
CYP4Z2P	1.04119e-27	0.583156	0.472	0.401	2.9623e-23		TNIK	0	0.783581	0.83	0.627	0		RPL5	5.70634e-12	0.521747	0.599	0.595	1.62351e-07		PTEN	2.04118e-75	0.856068	0.663	0.627	5.80736e-71		APP	2.0763e-69	0.585704	0.746	0.687	5.90729e-65		TPK1	6.85653e-73	0.614939	0.784	0.656	1.95075e-68		TMC8	3.81888e-123	0.855335	0.411	0.053	1.08651e-118
OLFML2B	1.02082e-19	0.581174	0.247	0.191	2.90435e-15		ALDH1A2	0	0.782745	0.833	0.617	0		INF2	1.5043e-10	0.521463	0.299	0.273	4.27989e-06		UPP2	9.73624e-83	0.854488	0.622	0.59	2.77006e-78		GNB1	5.91838e-34	0.58357	0.616	0.57	1.68384e-29		GNAQ	1.10611e-56	0.614135	0.876	0.768	3.14698e-52		KREMEN1	6.27934e-38	0.853994	0.676	0.311	1.78654e-33
ST3GAL5	5.24864e-20	0.579453	0.361	0.294	1.49329e-15		MYT1L	0	0.782336	0.814	0.616	0		LMNA	2.48598e-19	0.521443	0.569	0.554	7.07286e-15		DMTF1	2.99217e-101	0.853991	0.435	0.338	8.51304e-97		LRRFIP1	5.14467e-57	0.583234	0.655	0.59	1.46371e-52		HS3ST2	2.03694e-11	0.613889	0.43	0.365	5.79529e-07		2023-09-09	3.25452e-42	0.851906	0.817	0.421	9.25944e-38
OSR2	5.23094e-46	0.577985	0.108	0.046	1.48826e-41		SHANK2	0	0.782232	0.796	0.602	0		ACADS	3.5006e-09	0.519074	0.197	0.172	9.95957e-05		WDR19	6.74788e-24	0.852884	0.445	0.448	1.91984e-19		SRP14	1.32219e-63	0.583173	0.601	0.479	3.76175e-59		CAB39	6.02032e-26	0.611807	0.58	0.488	1.71284e-21		TPSD1	0	0.850282	0.406	0.014	0
VKORC1	2.53411e-61	0.577226	0.245	0.131	7.2098e-57		AF241726.2	0	0.781954	0.791	0.584	0		COPS9	5.01227e-16	0.518282	0.291	0.255	1.42604e-11		TAF1D	1.84613e-56	0.851576	0.223	0.148	5.25243e-52		RPS3A	1.04529e-67	0.582999	0.629	0.513	2.97394e-63		ANKS1A	3.18727e-41	0.611361	0.725	0.588	9.0681e-37		TFB1M	1.92778e-17	0.849409	0.438	0.223	5.48474e-13
CD99	3.95774e-76	0.577082	0.663	0.541	1.12602e-71		LINC01170	0	0.781552	0.806	0.591	0		MAP1B	1.27831e-20	0.515421	0.694	0.688	3.63691e-16		ELOVL5	4.85792e-159	0.850757	0.7	0.604	1.38213e-154		GUCY1A1	2.56952e-13	0.581742	0.355	0.33	7.31054e-09		RASSF4	2.79069e-26	0.610816	0.354	0.24	7.93979e-22		IL3RA	8.44529e-55	0.84885	0.644	0.219	2.40277e-50
ANXA1	2.5758e-66	0.576598	0.704	0.586	7.32842e-62		DNAH9	0	0.781088	0.8	0.576	0		ACTG1	2.9851e-16	0.505913	0.623	0.6	8.49291e-12		ZBTB20	0	0.850669	0.975	0.934	0		TINAGL1	2.54159e-111	0.580578	0.229	0.104	7.23108e-107		EVI5	3.04045e-50	0.610469	0.815	0.693	8.65038e-46		ERG	8.07115e-26	0.848333	0.858	0.618	2.29632e-21
EID1	8.48657e-57	0.576506	0.447	0.311	2.41451e-52		RIMS1	0	0.781047	0.824	0.644	0		CTSB	4.66814e-23	0.502879	0.61	0.581	1.32813e-18		DRAM2	3.11003e-51	0.849912	0.315	0.246	8.84833e-47		RPS7	3.45193e-82	0.580337	0.523	0.388	9.82109e-78		CMTM7	4.69737e-29	0.6094	0.437	0.341	1.33645e-24		PIK3C2B	1.9012e-35	0.847064	0.612	0.269	5.40909e-31
ESD	3.13488e-33	0.575367	0.445	0.352	8.91905e-29		LINC01483	0	0.780692	0.782	0.553	0		LDHB	6.90311e-33	0.502447	0.481	0.438	1.964e-28		QKI	7.23374e-234	0.846459	0.835	0.753	2.05807e-229		SLC9A3R2	6.1474e-79	0.580198	0.297	0.175	1.749e-74		RNF135	9.32196e-34	0.609225	0.33	0.209	2.65219e-29		CASC20	1.05077e-17	0.844418	0.626	0.337	2.98956e-13
SFRP2	4.4224e-44	0.575036	0.187	0.104	1.25822e-39		GABRB1	0	0.780582	0.819	0.627	0		GLUL	3.43591e-09	0.502058	0.574	0.57	9.77552e-05		TLE1	2.35573e-42	0.846278	0.489	0.468	6.7023e-38		ADAMTS9	1.02356e-09	0.578074	0.491	0.492	2.91214e-05		SELPLG	3.40055e-21	0.608791	0.112	0.053	9.67491e-17		TSEN54	1.08006e-33	0.843711	0.215	0.045	3.07289e-29
APLP2	9.93835e-48	0.574889	0.695	0.611	2.82756e-43		PAPPA2	0	0.780305	0.817	0.616	0		PUF60	8.81403e-12	0.500988	0.161	0.133	2.50768e-07		KLHL24	1.39139e-112	0.844811	0.549	0.449	3.95864e-108		APOLD1	8.71742e-22	0.577499	0.399	0.362	2.48019e-17		CXCL16	2.15272e-42	0.60862	0.142	0.054	6.1247e-38		CCND3	6.27552e-30	0.842016	0.776	0.462	1.78545e-25
BDH2	5.41004e-41	0.573805	0.22	0.136	1.53921e-36		ANO5	0	0.780118	0.847	0.657	0		UBXN6	1.22339e-08	0.499714	0.153	0.129	0.000348067		ADCY5	2.74711e-46	0.84458	0.474	0.447	7.81579e-42		SET	3.27408e-36	0.5772	0.416	0.338	9.31508e-32		ST3GAL6	5.45047e-27	0.608535	0.47	0.365	1.55071e-22		PACSIN2	5.46872e-44	0.841359	0.817	0.415	1.55591e-39
CD109	1.90237e-17	0.573021	0.493	0.452	5.41244e-13		KIF6	0	0.779327	0.807	0.588	0		PEMT	9.42306e-07	0.497557	0.366	0.347	0.0268095		AC241952.1	1.65935e-52	0.844102	0.428	0.389	4.72102e-48		RPL5	1.2632e-68	0.576986	0.684	0.582	3.59392e-64		GFRA2	1.03717e-11	0.608249	0.376	0.321	2.95087e-07		DAPK1	1.02124e-24	0.840986	0.795	0.509	2.90553e-20
SH3PXD2B	1.90959e-13	0.572764	0.416	0.377	5.43299e-09		RASGEF1B	0	0.778641	0.885	0.729	0		ST13	1.07468e-07	0.496859	0.507	0.516	0.00305758		TTTY14	6.92075e-42	0.842888	0.329	0.268	1.96902e-37		CYTH3	9.97949e-24	0.57624	0.506	0.472	2.83927e-19		ARHGAP9	1.72927e-39	0.60824	0.125	0.046	4.91994e-35		TPCN1	4.21114e-30	0.83931	0.685	0.34	1.19811e-25
SFT2D2	1.15399e-18	0.572571	0.279	0.221	3.28321e-14		KIRREL3	0	0.77788	0.786	0.593	0		NMB	3.52292e-10	0.49431	0.127	0.102	1.00231e-05		SON	4.83171e-223	0.842143	0.753	0.609	1.37467e-218		SNRK	9.6029e-26	0.573431	0.482	0.439	2.73212e-21		TENT2	5.65881e-50	0.607746	0.676	0.528	1.60999e-45		AFF2	3.28815e-19	0.838744	0.872	0.601	9.35511e-15
LEPROT	2.39734e-36	0.572131	0.33	0.234	6.82067e-32		TMEM108	0	0.776614	0.803	0.598	0		MCAM	4.39788e-21	0.492315	0.683	0.665	1.25124e-16		GSE1	1.20948e-163	0.840959	0.774	0.698	3.44109e-159		TUBA1A	7.2967e-60	0.572926	0.386	0.27	2.07598e-55		AL592429.2	3.36563e-39	0.606312	0.718	0.628	9.57555e-35		SLC44A1	7.14202e-23	0.837528	0.831	0.585	2.03198e-18
PPP1CC	1.89121e-24	0.570484	0.342	0.27	5.38069e-20		ANO4	0	0.775092	0.817	0.626	0		ISOC2	1.74874e-07	0.490816	0.123	0.103	0.00497534		MARK1	4.2723e-56	0.830558	0.532	0.505	1.21551e-51		CASKIN2	3.57954e-68	0.572832	0.21	0.113	1.01841e-63		LINC02196	1.37727e-55	0.604522	0.752	0.629	3.91847e-51		FAM49A	4.65401e-19	0.836362	0.731	0.431	1.32411e-14
HSP90B1	2.02856e-65	0.570236	0.692	0.578	5.77146e-61		TMEM117	0	0.775071	0.862	0.698	0		TSTD1	7.96909e-09	0.489343	0.114	0.092	0.000226729		AC016924.1	4.64224e-229	0.828943	0.334	0.164	1.32076e-224		RPS12	1.51675e-84	0.571155	0.712	0.597	4.3153e-80		C3AR1	9.90494e-36	0.603832	0.161	0.073	2.81805e-31		FAM222B	6.12873e-34	0.835661	0.799	0.457	1.74368e-29
THBS3	6.26525e-23	0.567466	0.115	0.067	1.78253e-18		MEF2C-AS1	0	0.774613	0.864	0.695	0		C19orf53	5.31381e-09	0.484388	0.178	0.153	0.000151183		CCNL1	9.50876e-84	0.828838	0.289	0.189	2.70534e-79		FAU	3.74345e-61	0.5698	0.542	0.423	1.06505e-56		KCNAB2	2.10891e-33	0.602073	0.381	0.261	6.00007e-29		AL136018.1	6.94615e-38	0.834306	0.616	0.253	1.97625e-33
STAT6	3.01027e-08	0.567351	0.307	0.276	0.000856451		LINC00535	0	0.773434	0.829	0.626	0		GYPC	1.88983e-08	0.480376	0.34	0.324	0.000537677		RCOR3	4.03426e-60	0.827943	0.452	0.393	1.14779e-55		FRMD3	7.70739e-27	0.569081	0.648	0.637	2.19283e-22		PLCL2	9.2693e-42	0.60099	0.733	0.63	2.63721e-37		CHD7	2.04997e-23	0.832098	0.799	0.511	5.83238e-19
PIGT	8.97026e-15	0.565832	0.294	0.249	2.55213e-10		ZFHX3	0	0.771564	0.922	0.82	0		FAU	8.78197e-18	0.478881	0.458	0.433	2.49856e-13		RNF150	5.00909e-134	0.827421	0.774	0.734	1.42514e-129		PLXND1	6.60053e-49	0.568426	0.434	0.339	1.87792e-44		CCDC141	5.54364e-43	0.600834	0.649	0.538	1.57722e-38		SMARCAD1	9.09888e-27	0.831864	0.712	0.41	2.58872e-22
DLC1	7.07449e-67	0.564588	0.929	0.881	2.01276e-62		XACT	0	0.769373	0.757	0.543	0		MDH2	1.64004e-07	0.47857	0.225	0.203	0.00466609		FUBP1	1.50387e-54	0.82665	0.393	0.331	4.27867e-50		MSN	3.01526e-63	0.567899	0.667	0.6	8.57873e-59		PSAP	8.31773e-16	0.600798	0.79	0.737	2.36648e-11		FERMT1	2.62959e-34	0.828544	0.557	0.226	7.48146e-30
ADAM33	6.67866e-56	0.563139	0.144	0.065	1.90015e-51		AL353595.1	0	0.768961	0.805	0.607	0		RPL36AL	2.41545e-07	0.477384	0.318	0.301	0.0068722		AC244131.2	2.13404e-50	0.823619	0.317	0.262	6.07156e-46		AHNAK	3.94161e-166	0.566697	0.984	0.968	1.12143e-161		TLR1	1.46618e-31	0.597426	0.286	0.179	4.17143e-27		EVPL	5.09504e-81	0.828346	0.365	0.06	1.44959e-76
ZNF385D	7.07403e-41	0.561786	0.862	0.812	2.01263e-36		NPAS3	0	0.768898	0.912	0.788	0		P4HB	9.61749e-09	0.476325	0.249	0.227	0.000273627		NMRK1	3.31259e-33	0.823088	0.289	0.24	9.42464e-29		RPL13A	4.54239e-113	0.56651	0.871	0.798	1.29235e-108		DOK3	2.64362e-50	0.597415	0.14	0.048	7.52136e-46		EPB41L1	1.12834e-24	0.828026	0.822	0.544	3.21024e-20
PTTG1IP	2.52804e-14	0.56148	0.284	0.234	7.19254e-10		AC092957.1	0	0.768793	0.803	0.622	0		LAMTOR2	6.9198e-09	0.474647	0.147	0.123	0.000196875		SLC19A2	2.37162e-57	0.822429	0.26	0.188	6.74751e-53		ZEB1	9.27619e-42	0.565935	0.731	0.693	2.63917e-37		PLEKHA2	4.49316e-30	0.595521	0.449	0.332	1.27835e-25		SOX13	1.77706e-39	0.827053	0.639	0.249	5.05593e-35
CD9	2.05739e-21	0.561155	0.248	0.188	5.85348e-17		MYO5B	0	0.768476	0.769	0.559	0		CDKN2C	8.04048e-07	0.47424	0.305	0.285	0.022876		CLMP	1.79602e-187	0.81878	0.766	0.687	5.10985e-183		RPL38	3.49604e-90	0.565813	0.696	0.579	9.94659e-86		IQGAP1	2.34955e-37	0.592335	0.762	0.643	6.68469e-33		ATXN7L1	5.19992e-30	0.826717	0.89	0.585	1.47943e-25
AMPH	9.08625e-17	0.559438	0.613	0.55	2.58513e-12		AL691420.1	0	0.768084	0.802	0.589	0		EIF5A	2.03197e-07	0.473938	0.287	0.267	0.00578115		MDM4	1.09972e-87	0.818593	0.487	0.409	3.12881e-83		TCN2	2.79103e-29	0.565562	0.207	0.146	7.94075e-25		SLC15A3	6.09771e-25	0.592099	0.156	0.08	1.73486e-20		ZNRF1	4.46891e-32	0.824847	0.731	0.399	1.27145e-27
PDK4	5.26168e-62	0.55879	0.663	0.533	1.497e-57		ZNF385D	0	0.767843	0.92	0.796	0		MRPL41	7.85372e-12	0.47308	0.169	0.143	2.23446e-07		EPB41	5.94341e-63	0.818246	0.677	0.669	1.69096e-58		TPM3	4.23078e-34	0.564597	0.446	0.382	1.2037e-29		AC006978.1	4.68077e-25	0.58661	0.101	0.041	1.33173e-20		NCF4	1.35662e-36	0.824276	0.269	0.063	3.85972e-32
CD47	1.48902e-26	0.558513	0.401	0.33	4.23642e-22		LINC00511	0	0.767836	0.732	0.504	0		TUBB2A	1.20022e-11	0.467795	0.177	0.147	3.41475e-07		TANK	8.24629e-111	0.8172	0.511	0.418	2.34615e-106		ITGA1	1.30723e-75	0.564483	0.742	0.678	3.71921e-71		LY96	1.18617e-32	0.585716	0.34	0.223	3.37478e-28		ARSG	3.59698e-39	0.822856	0.753	0.366	1.02338e-34
CTHRC1	1.03056e-47	0.5577	0.169	0.089	2.93205e-43		IQCM	0	0.76743	0.837	0.656	0		SLC29A4	3.12511e-13	0.466625	0.24	0.207	8.89124e-09		ATL2	2.52266e-20	0.816754	0.444	0.448	7.17721e-16		MARCKS	4.36105e-53	0.559761	0.435	0.324	1.24076e-48		INPP5D	5.51671e-34	0.585665	0.508	0.393	1.56956e-29		ATP8B4	1.2848e-18	0.820436	0.836	0.638	3.65539e-14
TRAM1	6.08972e-45	0.556707	0.431	0.327	1.73259e-40		KAZN	0	0.765675	0.942	0.824	0		NDUFA2	7.49094e-09	0.46639	0.267	0.248	0.000213125		EPS8	2.51668e-114	0.813919	0.779	0.73	7.1602e-110		SEMA6A	6.51721e-09	0.555774	0.375	0.37	0.000185421		ARHGAP24	6.42707e-40	0.584464	0.89	0.813	1.82857e-35		CUX1	4.02387e-33	0.817265	0.945	0.693	1.14483e-28
AC062004.1	1.94711e-33	0.554589	0.462	0.382	5.53972e-29		RIT2	0	0.765178	0.791	0.588	0		DHCR24	4.3727e-07	0.465105	0.308	0.292	0.0124408		MBNL2	3.38543e-136	0.812455	0.714	0.659	9.63189e-132		FMNL3	2.47925e-23	0.554485	0.348	0.3	7.05371e-19		ARHGAP26	2.19435e-47	0.582138	0.824	0.726	6.24315e-43		AC113414.1	1.7593e-20	0.817243	0.954	0.808	5.00539e-16
MVP	6.41389e-13	0.55409	0.232	0.188	1.82482e-08		KCNJ6	0	0.765162	0.776	0.547	0		RPS26	1.87392e-28	0.464364	0.53	0.507	5.33148e-24		ZNF518A	2.81039e-85	0.809442	0.479	0.408	7.99585e-81		RPL23A	1.02769e-101	0.552541	0.729	0.618	2.92388e-97		TBC1D14	1.83908e-20	0.582021	0.431	0.346	5.23235e-16		ARID1B	4.97468e-17	0.813598	0.918	0.798	1.41534e-12
TENT5A	5.38453e-43	0.554018	0.681	0.594	1.53195e-38		LINC00882	0	0.765127	0.824	0.635	0		RNPEPL1	8.97624e-07	0.462294	0.162	0.142	0.0255383		ZBTB16	1.06724e-114	0.806855	0.692	0.629	3.0364e-110		AC018616.1	2.35543e-41	0.55249	0.63	0.586	6.70143e-37		MS4A14	3.0912e-22	0.581215	0.203	0.123	8.79477e-18		TMEM108	3.05276e-23	0.812555	0.872	0.632	8.68542e-19
LAMP2	2.5461e-14	0.553613	0.341	0.293	7.2439e-10		XKR4	0	0.764997	0.811	0.626	0		KIF1C	3.38556e-11	0.460904	0.311	0.283	9.63226e-07		TMEM144	1.48668e-59	0.805695	0.347	0.286	4.22975e-55		RPL10	8.32736e-86	0.55237	0.734	0.614	2.36922e-81		ITGA3	1.01394e-08	0.577149	0.195	0.146	0.000288477		ZNF69	1.11697e-31	0.81179	0.493	0.2	3.17789e-27
ANGPTL1	6.56287e-53	0.551517	0.141	0.064	1.8672e-48		SYT1	0	0.764681	0.797	0.595	0		RPL34	1.13769e-46	0.45763	0.746	0.731	3.23683e-42		ITGA1	7.33117e-125	0.804086	0.725	0.677	2.08579e-120		F8	3.01545e-17	0.55117	0.479	0.458	8.57927e-13		POU2F2	1.25021e-24	0.576509	0.383	0.287	3.55698e-20		ABCC4	4.59015e-28	0.811637	0.872	0.582	1.30594e-23
NT5E	6.98969e-12	0.55091	0.247	0.21	1.98864e-07		TMEM178B	0	0.76354	0.8	0.62	0		ATP5MF	5.95791e-24	0.456931	0.298	0.252	1.69509e-19		PTBP2	2.53853e-68	0.80401	0.54	0.485	7.22237e-64		UBA52	1.09465e-80	0.550132	0.768	0.667	3.11438e-76		CAPG	1.81271e-08	0.575504	0.222	0.171	0.000515734		BACH1	1.12713e-26	0.811542	0.845	0.58	3.2068e-22
CLEC2B	3.55983e-26	0.549094	0.191	0.129	1.01281e-21		TEX11	0	0.76325	0.775	0.555	0		TPT1	1.77118e-51	0.451358	0.812	0.79	5.03918e-47		CREBZF	7.05777e-80	0.799805	0.276	0.185	2.008e-75		RPLP1	4.62739e-100	0.549691	0.842	0.758	1.31654e-95		FAM111A	1.25232e-20	0.575004	0.204	0.123	3.56296e-16		TAOK3	3.29006e-23	0.811263	0.913	0.691	9.36055e-19
FBXL7	1.99376e-39	0.547614	0.843	0.787	5.67244e-35		HHAT	0	0.762917	0.802	0.613	0		CAV2	8.45664e-07	0.448717	0.533	0.529	0.02406		VEGFA	0	0.798635	0.365	0.138	0		OR51E1	1.15064e-13	0.548896	0.126	0.092	3.27368e-09		STON2	2.78962e-37	0.573202	0.617	0.497	7.93676e-33		BMPR1A	3.08475e-24	0.808626	0.872	0.598	8.77643e-20
CYP7B1	7.84818e-30	0.544833	0.581	0.51	2.23288e-25		2023-12-01	0	0.762715	0.797	0.563	0		RPL31	7.15095e-56	0.448098	0.733	0.707	2.03452e-51		TMEM164	4.73414e-41	0.798021	0.525	0.503	1.34691e-36		SPTBN1	8.18249e-148	0.548295	0.987	0.984	2.328e-143		PAN3	3.17918e-43	0.572062	0.77	0.652	9.04508e-39		BTBD10	5.69729e-20	0.807414	0.648	0.36	1.62094e-15
ARL6IP5	1.24987e-42	0.544547	0.564	0.462	3.55602e-38		AL157886.1	0	0.761811	0.792	0.566	0		ATP5F1D	1.13432e-22	0.446552	0.211	0.166	3.22724e-18		PPP1R9A	2.61763e-84	0.797141	0.616	0.571	7.44742e-80		NR2F2	2.92476e-59	0.547995	0.287	0.185	8.32123e-55		HAVCR2	1.8044e-35	0.57076	0.412	0.285	5.1337e-31		SOGA1	3.79601e-37	0.80728	0.676	0.308	1.08e-32
PRCP	1.24732e-15	0.541464	0.464	0.415	3.54875e-11		HYDIN	0	0.761438	0.79	0.567	0		FABP4	3.40149e-165	0.442507	0.98	0.97	9.67758e-161		TIA1	6.8946e-120	0.796156	0.284	0.164	1.96158e-115		RPL7A	2.01169e-64	0.547312	0.565	0.445	5.72345e-60		SLC11A2	1.93793e-26	0.570533	0.384	0.277	5.51361e-22		ANKRD10	1.5102e-12	0.806573	0.553	0.32	4.29668e-08
RFTN1	7.2802e-22	0.539502	0.65	0.607	2.07129e-17		MIR646HG	0	0.760749	0.802	0.593	0		AKAP12	2.41514e-07	0.441697	0.714	0.733	0.00687131		GOLGA4	2.31576e-167	0.795873	0.786	0.718	6.58856e-163		COL18A1	1.5037e-48	0.546453	0.338	0.251	4.27818e-44		CDC42SE2	7.18927e-43	0.569475	0.67	0.543	2.04542e-38		FREM1	3.31975e-19	0.804634	0.79	0.549	9.44502e-15
TMEM119	3.72958e-40	0.539197	0.125	0.061	1.0611e-35		GRM1	0	0.760614	0.8	0.602	0		S100A13	1.00287e-13	0.44111	0.396	0.375	2.85326e-09		EPB41L4B	1.05243e-30	0.795306	0.5	0.494	2.99426e-26		GNAI2	4.86393e-98	0.545423	0.595	0.449	1.38384e-93		TLR4	1.6051e-29	0.566613	0.261	0.152	4.56667e-25		UBA7	2.46977e-30	0.803337	0.306	0.088	7.02676e-26
CD55	1.46301e-11	0.53891	0.349	0.312	4.16241e-07		AC018742.1	0	0.760054	0.816	0.627	0		ACTN4	4.96884e-11	0.43731	0.462	0.452	1.41368e-06		FAM126B	3.88808e-45	0.795036	0.429	0.394	1.1062e-40		RPS11	1.39664e-87	0.545344	0.792	0.698	3.97359e-83		CLEC2D	6.27079e-29	0.565813	0.349	0.236	1.7841e-24		ADAMTSL3	1.34205e-18	0.800746	0.909	0.661	3.81826e-14
SETBP1	1.5328e-25	0.535748	0.733	0.693	4.36098e-21		PXDNL	0	0.759183	0.851	0.663	0		RPS27A	2.14634e-25	0.436425	0.662	0.645	6.10656e-21		PDGFC	1.90472e-117	0.794874	0.668	0.606	5.41911e-113		RFLNB	9.56946e-69	0.54377	0.211	0.112	2.72261e-64		SLC36A1	2.93549e-30	0.563938	0.384	0.27	8.35177e-26		ZNF704	2.54926e-22	0.797805	0.886	0.672	7.25291e-18
DPT	1.39554e-81	0.535014	0.534	0.362	3.97044e-77		FHOD3	0	0.75918	0.822	0.618	0		EEF1A1P5	1.02557e-82	0.436197	0.5	0.412	2.91784e-78		LINC01481	2.1426e-115	0.794214	0.686	0.63	6.09592e-111		COL25A1	1.0489e-10	0.543669	0.706	0.732	2.98422e-06		GPC4	2.31602e-27	0.563289	0.484	0.37	6.58931e-23		CDK8	3.01881e-21	0.797405	0.79	0.509	8.58883e-17
MARVELD1	1.22253e-36	0.534642	0.124	0.062	3.47822e-32		ZPLD1	0	0.758912	0.8	0.601	0		RRBP1	1.67295e-10	0.435707	0.433	0.418	4.7597e-06		C6	3.00531e-18	0.79386	0.442	0.438	8.55039e-14		RPL32	1.09434e-80	0.543444	0.773	0.683	3.11351e-76		SLC4A7	8.42534e-41	0.563001	0.55	0.421	2.39709e-36		SZT2	1.01829e-20	0.79598	0.571	0.276	2.89714e-16
REEP5	1.25296e-25	0.533815	0.454	0.382	3.5648e-21		AL157778.1	0	0.758671	0.746	0.544	0		SRP14	9.43131e-12	0.42718	0.516	0.489	2.6833e-07		PHF20L1	9.72619e-41	0.793673	0.441	0.402	2.7672e-36		UQCRB	9.53278e-44	0.542368	0.531	0.443	2.71217e-39		ATG16L2	1.75001e-16	0.562579	0.176	0.11	4.97896e-12		ITGAM	7.08575e-27	0.795648	0.635	0.319	2.01597e-22
DSE	1.62771e-30	0.533207	0.601	0.521	4.631e-26		DNAH14	0	0.758629	0.858	0.69	0		CCDC124	2.14072e-08	0.426875	0.147	0.125	0.000609056		CRNDE	2.19198e-43	0.793266	0.426	0.397	6.23641e-39		AP1S2	4.89201e-16	0.541625	0.237	0.195	1.39183e-11		DIRC2	5.85634e-27	0.562473	0.513	0.404	1.66619e-22		ANKDD1B	7.96108e-26	0.794139	0.575	0.275	2.26501e-21
ACTG1	4.50018e-82	0.530755	0.731	0.591	1.28034e-77		AC096719.1	0	0.758329	0.811	0.618	0		RPL37	3.83846e-53	0.426768	0.758	0.735	1.09208e-48		MBNL1	1.86683e-259	0.793096	0.909	0.847	5.31131e-255		AFAP1L1	3.99138e-20	0.541625	0.351	0.305	1.13559e-15		ITPR2	1.05275e-41	0.560892	0.83	0.746	2.99517e-37		SS18L1	2.73073e-27	0.791709	0.42	0.154	7.76919e-23
DPYSL3	1.71559e-22	0.53019	0.524	0.469	4.88102e-18		AFF2	0	0.758264	0.77	0.569	0		EIF2S2	6.6878e-27	0.426148	0.448	0.394	1.90275e-22		MRPL32	1.76356e-14	0.792088	0.177	0.147	5.01752e-10		SYNE1	1.49553e-35	0.54147	0.815	0.8	4.25492e-31		NAGK	5.81903e-34	0.560127	0.272	0.154	1.65557e-29		TRAF3IP3	1.13843e-58	0.790374	0.493	0.135	3.23894e-54
NORAD	2.81829e-43	0.529824	0.52	0.401	8.01833e-39		DNAH11	0	0.758176	0.801	0.602	0		RPL9	1.11176e-34	0.42612	0.769	0.754	3.16307e-30		UVRAG	1.55598e-187	0.791212	0.848	0.786	4.42693e-183		TSPAN18	4.34428e-22	0.539278	0.431	0.393	1.23599e-17		TENT5A	4.6203e-55	0.558849	0.742	0.596	1.31452e-50		USP48	9.31176e-19	0.786624	0.785	0.5	2.64929e-14
COL14A1	5.2958e-31	0.529602	0.685	0.623	1.50671e-26		LINC01933	0	0.757255	0.8	0.595	0		RPL41	4.35665e-80	0.42455	0.72	0.671	1.23951e-75		ATR	8.05796e-47	0.790976	0.528	0.503	2.29257e-42		MGST2	3.46839e-16	0.538806	0.348	0.311	9.86792e-12		KHDRBS2	1.42767e-66	0.557284	0.798	0.695	4.06187e-62		PHF20	3.13857e-29	0.784374	0.868	0.575	8.92956e-25
S100A13	4.62062e-76	0.529369	0.518	0.364	1.31461e-71		TNR	0	0.757103	0.794	0.585	0		FKBP8	1.21733e-24	0.422737	0.189	0.143	3.46342e-20		MREG	5.81872e-66	0.78906	0.386	0.32	1.65548e-61		DOCK4	1.04002e-31	0.538507	0.758	0.753	2.95895e-27		SH3BGRL	2.41686e-43	0.556751	0.608	0.468	6.87622e-39		ACOT11	2.78424e-46	0.78295	0.621	0.244	7.92143e-42
HSBP1	5.21116e-22	0.52836	0.242	0.175	1.48263e-17		AL591485.1	0	0.756952	0.837	0.655	0		NDUFA4	1.10192e-07	0.420543	0.41	0.398	0.00313509		PARD3	3.5334e-149	0.788964	0.871	0.83	1.00529e-144		RIMKLB	4.11661e-10	0.537364	0.464	0.46	1.17122e-05		VOPP1	1.21467e-32	0.555624	0.599	0.476	3.45586e-28		NCKAP1L	2.68701e-27	0.781888	0.594	0.268	7.64483e-23
IL33	9.18054e-17	0.527751	0.324	0.268	2.61196e-12		MYO16	0	0.75686	0.858	0.687	0		POLR2I	7.18161e-07	0.419889	0.134	0.115	0.0204324		CCDC14	6.10947e-54	0.786756	0.423	0.375	1.73821e-49		DACH1	1.24322e-23	0.537264	0.663	0.667	3.5371e-19		THEMIS2	5.9476e-53	0.555372	0.205	0.087	1.69215e-48		GNB1L	1.04206e-52	0.780872	0.589	0.196	2.96478e-48
CALU	3.30069e-27	0.525367	0.489	0.41	9.39081e-23		FHIT	0	0.756599	0.958	0.885	0		EPHX1	3.75521e-14	0.419876	0.416	0.384	1.06839e-09		CYP4Z2P	5.56737e-25	0.785306	0.417	0.407	1.58397e-20		PALMD	3.87015e-89	0.536364	0.802	0.724	1.1011e-84		CPNE8	5.87413e-50	0.554626	0.716	0.603	1.67125e-45		HS2ST1	1.14307e-18	0.779609	0.639	0.364	3.25216e-14
ITGAV	1.98279e-19	0.523604	0.471	0.413	5.64123e-15		CSGALNACT1	0	0.755571	0.815	0.624	0		LPL	4.46425e-37	0.419409	0.912	0.923	1.27012e-32		ABCC6	9.85657e-26	0.781676	0.336	0.311	2.80429e-21		MAPK3	1.50369e-30	0.53582	0.266	0.193	4.27816e-26		GAA	4.46e-14	0.553539	0.177	0.114	1.26891e-09		ZNF333	6.36244e-39	0.779294	0.58	0.224	1.81018e-34
TMBIM6	4.14163e-68	0.523262	0.749	0.633	1.17833e-63		BMPR1B	0	0.755254	0.82	0.621	0		COX6C	4.29833e-11	0.413773	0.506	0.494	1.22292e-06		CAPN7	2.17369e-78	0.778981	0.444	0.368	6.18438e-74		FXYD5	9.25315e-25	0.53489	0.239	0.179	2.63261e-20		LCORL	2.81719e-42	0.551561	0.656	0.531	8.01519e-38		RNF34	1.89958e-24	0.775453	0.516	0.221	5.40451e-20
ACVRL1	1.53607e-12	0.522872	0.193	0.15	4.37027e-08		CDH8	0	0.754843	0.789	0.592	0		RPL35A	1.0368e-13	0.413604	0.579	0.573	2.9498e-09		ANO6	2.45651e-148	0.778125	0.796	0.733	6.98901e-144		PARP14	4.43745e-27	0.533192	0.402	0.347	1.2625e-22		AKAP13	1.63217e-51	0.551148	0.831	0.738	4.64368e-47		DOCK8	1.4226e-14	0.774808	0.831	0.63	4.04744e-10
PLP2	1.38701e-37	0.522745	0.138	0.07	3.94617e-33		PLCH1	0	0.754746	0.802	0.599	0		UBB	1.44375e-13	0.412627	0.186	0.155	4.10762e-09		TGFBR3	8.6317e-157	0.77799	0.809	0.751	2.4558e-152		CDKN1C	1.66954e-67	0.532055	0.477	0.347	4.75001e-63		RUBCNL	5.06088e-23	0.550757	0.433	0.334	1.43987e-18		ANKRD28	1.82863e-17	0.773734	0.858	0.635	5.20265e-13
LAMP1	5.10036e-49	0.522146	0.525	0.407	1.4511e-44		EPHB1	0	0.754692	0.828	0.633	0		PPP1R14A	5.10482e-25	0.411825	0.173	0.129	1.45237e-20		OTUD7B	4.84657e-44	0.777315	0.454	0.421	1.3789e-39		MYO10	6.52026e-18	0.530575	0.596	0.592	1.85508e-13		FNIP2	2.29309e-24	0.550689	0.634	0.525	6.52408e-20		UNC13D	1.08555e-54	0.772619	0.315	0.062	3.08849e-50
TMEM98	1.10155e-09	0.521735	0.144	0.113	3.13403e-05		NALCN-AS1	0	0.75146	0.79	0.568	0		RXRA	4.4277e-09	0.411461	0.415	0.396	0.000125973		ZNF83	2.04335e-19	0.77563	0.456	0.458	5.81353e-15		SWAP70	1.95287e-21	0.530107	0.493	0.457	5.5561e-17		TLE4	3.46451e-40	0.550652	0.628	0.507	9.85688e-36		ATP2A3	1.13871e-71	0.772241	0.543	0.136	3.23976e-67
TXNDC15	1.33807e-17	0.520804	0.259	0.202	3.80693e-13		DNER	0	0.751389	0.793	0.581	0		COX7C	5.63014e-18	0.409318	0.515	0.494	1.60183e-13		GARS-DT	6.26893e-57	0.774952	0.376	0.312	1.78357e-52		GIMAP1	4.77022e-75	0.529732	0.141	0.059	1.35718e-70		CCR1	1.05171e-78	0.55049	0.105	0.021	2.99223e-74		CCDC18-AS1	9.93324e-22	0.770992	0.758	0.463	2.82611e-17
KLF4	1.05041e-49	0.520622	0.112	0.046	2.98853e-45		LINC00504	0	0.751131	0.839	0.649	0		RPL24	5.14077e-10	0.408858	0.454	0.439	1.4626e-05		ECM2	7.89542e-148	0.774703	0.462	0.314	2.24632e-143		ACVRL1	1.77184e-48	0.52962	0.227	0.142	5.04105e-44		STK10	4.36626e-28	0.550173	0.532	0.422	1.24224e-23		MACO1	5.61273e-25	0.768785	0.694	0.368	1.59688e-20
MFGE8	6.19417e-67	0.51695	0.375	0.244	1.7623e-62		FAM135B	0	0.750757	0.796	0.605	0		ITPK1	1.93352e-07	0.408292	0.444	0.436	0.00550106		NSMCE4A	2.14991e-51	0.774307	0.277	0.206	6.1167e-47		WASF2	5.28958e-31	0.529372	0.677	0.642	1.50494e-26		RUNX1	2.31869e-65	0.549484	0.912	0.82	6.59691e-61		RNF216	5.15492e-28	0.76824	0.826	0.501	1.46663e-23
IGSF10	2.25202e-14	0.516908	0.182	0.14	6.40724e-10		AC009264.1	0	0.749042	0.793	0.595	0		S100A10	2.88547e-20	0.405823	0.63	0.618	8.20944e-16		PTPRQ	2.60825e-87	0.774167	0.618	0.575	7.42072e-83		EIF4G2	1.39826e-41	0.52717	0.569	0.477	3.9782e-37		ARHGAP30	3.71171e-48	0.548753	0.295	0.16	1.05602e-43		HERC1	3.87667e-21	0.767666	0.886	0.677	1.10295e-16
NAV1	7.23421e-19	0.5153	0.504	0.453	2.0582e-14		ADARB2	0	0.748334	0.776	0.579	0		OST4	4.06173e-11	0.403742	0.286	0.261	1.1556e-06		FMNL2	3.9531e-100	0.773982	0.753	0.707	1.1247e-95		GABARAPL2	3.94167e-25	0.526686	0.276	0.208	1.12144e-20		GRB2	3.76245e-40	0.548039	0.574	0.427	1.07045e-35		AC138393.1	1.96111e-22	0.76621	0.315	0.115	5.57954e-18
CALHM2	7.73454e-51	0.514543	0.135	0.06	2.20055e-46		SLC4A4	0	0.747165	0.865	0.702	0		RABAC1	1.59934e-12	0.399163	0.175	0.147	4.55027e-08		COL5A2	4.81814e-139	0.773381	0.716	0.648	1.37081e-134		RPL35A	4.51901e-74	0.526648	0.679	0.557	1.2857e-69		UCP2	8.51628e-20	0.546667	0.283	0.19	2.42297e-15		SIPA1L3	9.18412e-37	0.764448	0.863	0.538	2.61297e-32
TMEM109	6.30481e-37	0.513923	0.254	0.164	1.79378e-32		KCNH7	0	0.74709	0.789	0.603	0		RPS3A	1.52422e-08	0.394211	0.531	0.53	0.000433656		ANKRD30A	1.34743e-31	0.772296	0.439	0.426	3.83358e-27		CLIC4	4.7711e-32	0.525997	0.555	0.507	1.35743e-27		SPI1	3.49837e-47	0.546638	0.279	0.147	9.95321e-43		AF228730.5	1.99306e-40	0.764189	0.703	0.333	5.67046e-36
ATRAID	5.07749e-21	0.512533	0.282	0.211	1.4446e-16		AC008691.1	0	0.747005	0.79	0.572	0		NUCKS1	9.88883e-12	0.392674	0.673	0.678	2.81347e-07		KLF8	2.25168e-25	0.770107	0.319	0.288	6.40627e-21		TRAK2	3.20297e-33	0.524215	0.296	0.22	9.11278e-29		USP15	6.61171e-36	0.546382	0.666	0.544	1.8811e-31		ARL15	3.34286e-16	0.763005	0.927	0.773	9.51077e-12
TMED10	2.67776e-27	0.511578	0.498	0.424	7.61849e-23		CPA6	0	0.745595	0.784	0.57	0		EIF4G1	6.54229e-09	0.392535	0.352	0.328	0.000186135		CD164	4.87844e-97	0.769838	0.553	0.444	1.38796e-92		ID3	1.65092e-98	0.522103	0.148	0.053	4.69703e-94		DENND4C	1.56922e-39	0.545198	0.743	0.613	4.46458e-35		NEK6	5.10848e-43	0.762849	0.63	0.258	1.45341e-38
SERPINA5	1.91176e-05	0.511453	0.132	0.112	0.543914		AC093772.1	0	0.745148	0.804	0.596	0		TST	3.55943e-07	0.392416	0.179	0.155	0.0101269		VLDLR	1.72169e-58	0.769462	0.334	0.255	4.89839e-54		CCND3	3.44857e-14	0.521789	0.481	0.463	9.81152e-10		LILRA6	2.12962e-81	0.544073	0.111	0.023	6.05897e-77		AGPS	1.12152e-16	0.762152	0.785	0.52	3.19084e-12
GLT8D2	1.75461e-15	0.510902	0.374	0.326	4.99205e-11		SPOCK3	0	0.744729	0.812	0.626	0		MPST	1.05005e-07	0.390585	0.135	0.114	0.0029875		PBRM1	1.34808e-65	0.769176	0.629	0.608	3.83541e-61		HDAC7	1.48201e-20	0.520089	0.262	0.211	4.21648e-16		PIAS1	1.70872e-36	0.542675	0.718	0.589	4.86148e-32		ANKRD27	2.04804e-47	0.761874	0.712	0.301	5.82686e-43
MRFAP1	1.6021e-36	0.510865	0.3	0.202	4.55813e-32		LINC00536	0	0.744715	0.805	0.601	0		PPIA	1.69948e-07	0.390514	0.569	0.569	0.00483519		TRO	1.68048e-154	0.769176	0.196	0.08	4.78113e-150		ABCC9	2.12545e-12	0.51902	0.506	0.495	6.04711e-08		IFI16	6.49434e-23	0.542013	0.511	0.415	1.8477e-18		SPRED1	5.71609e-18	0.760035	0.735	0.472	1.62628e-13
CNBP	2.25784e-23	0.508279	0.434	0.361	6.42377e-19		SPAG16	0	0.744008	0.908	0.796	0		ATP5PD	1.84874e-07	0.388499	0.293	0.273	0.00525985		RPS4XP5	4.57786e-229	0.768531	0.135	0.027	1.30245e-224		MTMR9LP	1.07535e-14	0.516245	0.102	0.07	3.05947e-10		TPCN1	6.92908e-30	0.541684	0.459	0.336	1.97139e-25		FARS2	1.72748e-27	0.75856	0.936	0.728	4.91485e-23
KDELC2	1.02547e-23	0.507878	0.253	0.189	2.91756e-19		LINC01322	0	0.743525	0.801	0.605	0		MT1X	2.98647e-34	0.387337	0.52	0.48	8.49682e-30		COL4A1	2.54722e-259	0.767284	0.892	0.816	7.2471e-255		RPL26	1.65352e-104	0.515633	0.634	0.489	4.70444e-100		ZCCHC2	9.91224e-35	0.541571	0.441	0.312	2.82013e-30		GMDS-DT	1.20465e-15	0.756864	0.881	0.653	3.42736e-11
SERPINH1	6.85991e-39	0.504296	0.273	0.18	1.95171e-34		AC058822.1	0	0.743036	0.835	0.655	0		RPL30	3.51585e-14	0.386926	0.38	0.356	1.0003e-09		RBMX	4.66601e-136	0.767011	0.599	0.478	1.32753e-131		RPL4	6.45493e-60	0.515345	0.648	0.546	1.83649e-55		CD200R1	5.01346e-24	0.540924	0.328	0.231	1.42638e-19		STIM1	1.74303e-20	0.755566	0.863	0.638	4.9591e-16
WNT11	3.01941e-36	0.503265	0.177	0.104	8.59051e-32		HECW1	0	0.742496	0.787	0.578	0		RPS13	6.11473e-16	0.383951	0.587	0.579	1.7397e-11		AIG1	3.89217e-107	0.766599	0.727	0.674	1.10736e-102		SLFN5	1.50609e-23	0.515207	0.411	0.353	4.28498e-19		CIITA	6.58414e-24	0.539	0.3	0.207	1.87325e-19		PCNX4	2.63105e-10	0.751725	0.548	0.355	7.48561e-06
SNAI2	2.06437e-45	0.5014	0.139	0.066	5.87333e-41		AC078845.1	0	0.742387	0.789	0.601	0		CFD	1.15571e-207	0.383736	0.942	0.916	3.2881e-203		ZNF302	7.30316e-81	0.766434	0.219	0.128	2.07782e-76		ARL15	1.44179e-27	0.514589	0.778	0.774	4.10204e-23		MEF2A	1.65768e-36	0.536886	0.756	0.644	4.71628e-32		MFHAS1	1.41662e-27	0.750677	0.717	0.403	4.03042e-23
CLU	6.08577e-61	0.499776	0.795	0.709	1.73146e-56		NALCN	0	0.741646	0.776	0.564	0		RPL13P12	1.27612e-152	0.382765	0.496	0.369	3.63068e-148		ETFDH	1.70731e-71	0.765779	0.402	0.322	4.85748e-67		RPS25	4.27653e-73	0.514355	0.806	0.721	1.21672e-68		FERMT3	2.53961e-12	0.535381	0.151	0.097	7.22545e-08		ERP27	1.21248e-18	0.748613	0.32	0.125	3.44963e-14
TUBB	6.47333e-51	0.498856	0.541	0.415	1.84173e-46		POU6F2	0	0.740179	0.836	0.65	0		TOMM7	1.50257e-06	0.380769	0.462	0.461	0.0427497		U2SURP	2.06164e-66	0.764736	0.492	0.426	5.86557e-62		FGD4	6.14886e-25	0.513842	0.707	0.682	1.74941e-20		PLEKHO1	5.37663e-29	0.535061	0.202	0.109	1.5297e-24		MRPS11	7.97716e-17	0.746327	0.224	0.074	2.26958e-12
GAS6	3.84687e-38	0.497277	0.265	0.18	1.09447e-33		HCN1	0	0.739277	0.804	0.621	0		ATP5ME	3.80077e-14	0.378211	0.502	0.491	1.08136e-09		GOLGA8A	4.70077e-120	0.763821	0.342	0.225	1.33742e-115		ECE1	7.33395e-53	0.513621	0.56	0.475	2.08658e-48		RAPH1	2.67279e-33	0.534748	0.534	0.418	7.60436e-29		CD82	7.52998e-55	0.746169	0.639	0.216	2.14235e-50
RAB34	2.23537e-24	0.495107	0.103	0.055	6.35984e-20		SLC35F1	0	0.73766	0.813	0.62	0		IGFBP5	1.86114e-73	0.377167	0.824	0.784	5.29514e-69		USP45	4.57149e-71	0.76289	0.52	0.466	1.30063e-66		ENPP2	7.26665e-18	0.512967	0.58	0.571	2.06743e-13		CEP170	3.3105e-47	0.533776	0.622	0.476	9.41869e-43		NUP98	1.75531e-18	0.744577	0.808	0.522	4.99402e-14
SNX33	9.44963e-15	0.494473	0.159	0.114	2.68851e-10		AC022387.1	0	0.737442	0.801	0.585	0		KPNA6	2.17043e-07	0.376833	0.41	0.459	0.0061751		NAMPT	3.4537e-16	0.762816	0.301	0.279	9.82612e-12		RPL11	2.79704e-78	0.51236	0.74	0.625	7.95785e-74		RAB31	1.96665e-28	0.533095	0.602	0.491	5.59533e-24		VAV3	5.76297e-25	0.744561	0.895	0.67	1.63962e-20
MYL12B	2.20647e-34	0.49279	0.494	0.401	6.27763e-30		AC007100.1	0	0.737377	0.796	0.601	0		PTMS	7.81404e-10	0.370267	0.277	0.258	2.22317e-05		DECR1	6.30075e-93	0.761874	0.529	0.444	1.79263e-88		RPS4X	6.6102e-65	0.512315	0.636	0.515	1.88067e-60		RCBTB2	5.44256e-23	0.532251	0.2	0.114	1.54846e-18		NKTR	2.08927e-13	0.744428	0.589	0.377	5.94417e-09
SPRYD3	8.60862e-15	0.486547	0.216	0.165	2.44924e-10		CFAP47	0	0.737107	0.743	0.536	0		APOE	3.23777e-14	0.369015	0.303	0.268	9.21177e-10		FAM69A	1.28609e-39	0.761259	0.506	0.494	3.65906e-35		MCTP1	7.07202e-32	0.511926	0.783	0.777	2.01206e-27		MAP3K1	4.55037e-26	0.532156	0.403	0.302	1.29462e-21		PTPN6	7.72573e-47	0.74184	0.352	0.083	2.19805e-42
RCN1	1.20869e-23	0.483751	0.2	0.134	3.43883e-19		PLD5	0	0.73701	0.82	0.619	0		NDUFA11	3.89237e-24	0.364585	0.273	0.229	1.10742e-19		HERC4	2.05654e-111	0.761072	0.689	0.634	5.85107e-107		RPL39	3.23088e-69	0.511632	0.668	0.566	9.19217e-65		DOCK5	5.92076e-43	0.531457	0.675	0.557	1.68452e-38		RFX7	1.46423e-16	0.740053	0.79	0.536	4.16587e-12
RRAGA	1.52582e-21	0.48298	0.143	0.088	4.34112e-17		ULK4	0	0.736935	0.916	0.781	0		CALM3	2.67628e-07	0.358804	0.119	0.098	0.00761427		SAMD4A	1.75597e-47	0.760044	0.665	0.651	4.99591e-43		RPS5	2.48628e-45	0.507193	0.512	0.41	7.07371e-41		PLEKHB2	5.04862e-24	0.531419	0.518	0.41	1.43638e-19		PLXNC1	1.52127e-35	0.737594	0.763	0.396	4.32816e-31
FCGRT	1.50511e-19	0.481774	0.394	0.33	4.28219e-15		CEP128	0	0.735345	0.858	0.686	0		UQCRB	3.56104e-09	0.358495	0.466	0.452	0.000101315		CPED1	7.15834e-131	0.75915	0.77	0.709	2.03662e-126		DPYSL3	4.19291e-22	0.506878	0.495	0.472	1.19292e-17		TBC1D8	2.57354e-33	0.531105	0.644	0.542	7.32199e-29		PLAC4	8.14121e-68	0.735914	0.324	0.056	2.31626e-63
DNM1	4.13243e-07	0.481258	0.24	0.216	0.0117572		ARHGAP6	0	0.734711	0.813	0.639	0		RPS24	8.01943e-21	0.355801	0.692	0.69	2.28161e-16		TMEM170B	2.76968e-30	0.758552	0.321	0.285	7.88001e-26		CHMP3	1.61434e-23	0.506544	0.308	0.244	4.59295e-19		TPM3	2.46163e-23	0.528459	0.493	0.385	7.0036e-19		LRRFIP1	1.74169e-22	0.735577	0.849	0.597	4.95528e-18
SLC38A2	1.37424e-41	0.480576	0.364	0.259	3.90984e-37		MIR325HG	0	0.73465	0.772	0.551	0		SLC9A3R2	3.07335e-07	0.354293	0.206	0.188	0.00874399		KLHL31	1.57674e-65	0.7581	0.276	0.194	4.48598e-61		SPTAN1	3.49638e-44	0.504834	0.62	0.555	9.94754e-40		SLC29A3	2.95681e-09	0.528312	0.26	0.206	8.41241e-05		TRPC4AP	1.14309e-21	0.731884	0.799	0.479	3.2522e-17
PSMD14	1.8019e-31	0.479045	0.63	0.555	5.12657e-27		TRPC6	0	0.733837	0.82	0.626	0		TAGLN	4.73424e-14	0.350981	0.105	0.077	1.34694e-09		GMDS-DT	8.72596e-82	0.757672	0.683	0.647	2.48262e-77		SORBS2	8.35652e-28	0.504368	0.654	0.64	2.37751e-23		ARHGAP6	1.66789e-49	0.527951	0.782	0.664	4.74531e-45		KCNAB2	3.0441e-45	0.730544	0.658	0.264	8.66077e-41
LTBP4	3.59207e-30	0.477947	0.23	0.157	1.02198e-25		SLC30A10	0	0.733012	0.777	0.55	0		PAFAH1B2	2.9039e-09	0.350635	0.301	0.346	8.26189e-05		PTPRS	3.30662e-200	0.755051	0.807	0.717	9.40766e-196		MYL6	4.21085e-128	0.503483	0.955	0.923	1.19803e-123		CTSL	2.5899e-14	0.526171	0.246	0.168	7.36853e-10		AC004980.1	8.23112e-20	0.730007	0.68	0.398	2.34184e-15
KCNT2	1.79743e-37	0.477166	0.688	0.611	5.11386e-33		ZSWIM5	0	0.733012	0.804	0.576	0		HBA1	2.58451e-38	0.344279	0.341	0.282	7.35319e-34		TMED5	2.46958e-60	0.75408	0.351	0.275	7.02621e-56		CETP	1.65137e-11	0.503243	0.145	0.113	4.69832e-07		GGTA1P	5.23664e-46	0.525181	0.371	0.227	1.48988e-41		ARFGAP2	8.19558e-17	0.729896	0.301	0.115	2.33173e-12
UBQLN2	7.89443e-22	0.475476	0.141	0.087	2.24605e-17		SORCS2	0	0.732718	0.733	0.539	0		ACSL1	2.79907e-12	0.330248	0.785	0.79	7.96364e-08		RAB1A	7.78758e-86	0.752902	0.562	0.485	2.21564e-81		SOX7	3.49351e-57	0.502708	0.113	0.047	9.9394e-53		VAV1	2.54161e-19	0.525092	0.395	0.311	7.23114e-15		KCNIP1	5.37916e-24	0.729533	0.822	0.536	1.53042e-19
PRR16	1.13726e-36	0.474139	0.62	0.54	3.23563e-32		AC012593.1	0	0.73206	0.793	0.588	0		RPS25	1.77138e-27	0.321501	0.751	0.726	5.03975e-23		ECHDC1	2.18903e-110	0.749942	0.562	0.466	6.22802e-106		RPS6	4.30799e-75	0.50248	0.768	0.674	1.22567e-70		LAMP1	1.02166e-07	0.524628	0.47	0.417	0.00290673		ZNF780B	2.50655e-16	0.728603	0.397	0.192	7.13139e-12
MITF	2.55303e-30	0.474018	0.692	0.63	7.26363e-26		KCNH8	0	0.731768	0.807	0.604	0		RPL7P9	8.84e-56	0.318867	0.475	0.408	2.51507e-51		LINC00632	1.3715e-73	0.748643	0.481	0.406	3.90206e-69		RPS16	2.29592e-79	0.50204	0.675	0.551	6.53211e-75		HLA-DRB5	7.12333e-37	0.524129	0.138	0.054	2.02666e-32		TMEM201	9.54389e-23	0.728501	0.265	0.08	2.71533e-18
APOBEC3C	9.78159e-25	0.47347	0.117	0.065	2.78296e-20		SLC24A2	0	0.731712	0.767	0.548	0		RPL23A	1.3875e-41	0.316905	0.662	0.622	3.94757e-37		COPA	6.9152e-88	0.748474	0.578	0.501	1.96744e-83		NUAK1	4.31695e-15	0.501851	0.377	0.346	1.22821e-10		TNFRSF11A	2.07067e-17	0.523508	0.306	0.231	5.89125e-13		NFATC2	3.62976e-45	0.725683	0.817	0.401	1.0327e-40
EMX2OS	8.13844e-08	0.473387	0.268	0.243	0.00231547		DNM3	0	0.730451	0.874	0.719	0		C1QTNF1	5.71054e-08	0.316501	0.224	0.203	0.00162471		EBLN3P	1.62342e-59	0.747375	0.238	0.159	4.61879e-55		DPY19L2	3.44285e-07	0.501782	0.323	0.315	0.00979525		STARD13	3.27744e-29	0.522531	0.619	0.512	9.32464e-25		SYK	7.08675e-33	0.72481	0.721	0.383	2.01625e-28
PROCR	6.62639e-12	0.471897	0.265	0.221	1.88527e-07		CCDC178	0	0.730272	0.833	0.651	0		LIPE	1.62442e-22	0.31479	0.204	0.159	4.62164e-18		CAT	1.21775e-256	0.747117	0.729	0.55	3.46463e-252		CTSH	5.33314e-19	0.501475	0.218	0.169	1.51733e-14		SNX6	1.86226e-33	0.522227	0.574	0.444	5.29832e-29		CLASP2	4.68051e-17	0.724579	0.858	0.669	1.33165e-12
KDSR	1.71837e-27	0.471682	0.372	0.297	4.88895e-23		FGF14	0	0.72981	0.865	0.701	0		FP671120.4	9.95209e-167	0.307047	0.651	0.525	2.83147e-162		ARHGAP20	1.04646e-38	0.746475	0.504	0.486	2.97728e-34		RHOA	1.48217e-65	0.498539	0.746	0.662	4.21692e-61		C2CD5	5.38116e-39	0.52188	0.531	0.389	1.53099e-34		HECTD4	5.76233e-15	0.724522	0.872	0.622	1.63944e-10
DSTN	2.58895e-51	0.471589	0.689	0.591	7.36581e-47		AC138627.1	0	0.729741	0.855	0.696	0		RPS21	4.29061e-11	0.306339	0.481	0.468	1.22072e-06		TENT2	2.03907e-84	0.745842	0.588	0.522	5.80137e-80		ARHGEF12	4.5281e-26	0.498315	0.636	0.601	1.28829e-21		ARHGAP22	2.88804e-28	0.521538	0.542	0.44	8.21677e-24		ERN1	1.05867e-29	0.722945	0.644	0.325	3.01202e-25
LRP10	1.39386e-37	0.471345	0.303	0.207	3.96568e-33		SLC8A1-AS1	0	0.729534	0.787	0.587	0		TMEM245	2.83717e-08	0.304441	0.543	0.613	0.000807204		SEC31A	1.34151e-92	0.745524	0.655	0.589	3.81674e-88		COL15A1	4.33516e-72	0.496367	0.697	0.614	1.2334e-67		KCNJ5	1.78397e-20	0.521389	0.177	0.103	5.07558e-16		PI4KA	1.31478e-40	0.722693	0.849	0.454	3.74068e-36
WIPF1	1.08185e-24	0.469277	0.263	0.193	3.07797e-20		KCNQ3	0	0.728951	0.782	0.579	0		SOD3	9.16739e-12	0.302959	0.331	0.307	2.60821e-07		UBA2	3.85414e-70	0.744681	0.511	0.45	1.09654e-65		TCF15	6.90586e-49	0.495952	0.119	0.056	1.96479e-44		ANO5	1.99263e-72	0.520884	0.809	0.684	5.66924e-68		PBX3	7.68056e-16	0.721846	0.817	0.596	2.1852e-11
GSTM3	2.03813e-10	0.469049	0.118	0.084	5.7987e-06		LINC02240	0	0.728353	0.902	0.759	0		PDAP1	6.14563e-09	0.300277	0.22	0.194	0.000174849		MBD5	3.50874e-160	0.742785	0.857	0.79	9.9827e-156		PCDH12	5.37172e-36	0.494726	0.166	0.102	1.52831e-31		DIP2A	7.62741e-17	0.520832	0.489	0.402	2.17007e-12		TTC23L	1.66237e-25	0.72029	0.571	0.272	4.72961e-21
NFKBIA	9.69353e-36	0.468293	0.315	0.219	2.75791e-31		BAGE2	0	0.728011	0.806	0.593	0		BIN1	3.44637e-07	0.29993	0.258	0.237	0.00980528		ACYP2	4.36307e-102	0.74277	0.769	0.737	1.24134e-97		PTPN14	7.1654e-23	0.494604	0.645	0.624	2.03863e-18		TRPV2	4.06753e-16	0.520466	0.171	0.106	1.15725e-11		LPCAT2	8.28447e-21	0.719063	0.594	0.317	2.35701e-16
ENPP2	1.71736e-12	0.467834	0.609	0.568	4.88607e-08		PLCB4	0	0.727444	0.842	0.664	0		MTND2P28	1.93871e-33	0.29787	0.343	0.275	5.51583e-29		ARHGAP21	7.16636e-131	0.741873	0.713	0.654	2.0389e-126		RAPGEF2	1.62826e-16	0.493028	0.673	0.68	4.63256e-12		PTBP3	3.97056e-29	0.52041	0.57	0.465	1.12966e-24		EFHC2	3.03092e-20	0.718374	0.694	0.424	8.62327e-16
RPLP0	7.1707e-69	0.463732	0.717	0.589	2.04014e-64		LINC01572	0	0.726483	0.791	0.569	0		RPL18AP3	3.40998e-77	0.29764	0.416	0.326	9.70174e-73		INTS10	1.75509e-51	0.741458	0.352	0.287	4.99341e-47		CANX	3.01817e-57	0.490538	0.62	0.529	8.58699e-53		MAMDC2	1.05205e-27	0.519438	0.283	0.181	2.99319e-23		CRLF2	1.07076e-79	0.716854	0.47	0.099	3.04642e-75
TRAM2	6.28373e-11	0.462396	0.281	0.24	1.78778e-06		CACNB2	0	0.726037	0.815	0.611	0		NFIC	6.98296e-08	0.297093	0.651	0.644	0.00198672		SVEP1	1.17034e-162	0.74013	0.774	0.721	3.32975e-158		2023-09-07	4.92674e-44	0.489739	0.68	0.634	1.40171e-39		CMKLR1	4.40575e-26	0.518956	0.343	0.236	1.25348e-21		TBC1D2B	3.43243e-15	0.713971	0.653	0.39	9.76562e-11
GAS7	1.46363e-24	0.4619	0.632	0.582	4.16418e-20		ZNF385B	0	0.726009	0.811	0.617	0		RPS27	2.41315e-44	0.288765	0.806	0.788	6.86566e-40		TBRG1	2.06811e-76	0.739767	0.281	0.185	5.88399e-72		DYSF	2.69898e-21	0.489275	0.491	0.453	7.67887e-17		GLIPR1	4.10709e-44	0.51817	0.153	0.06	1.16851e-39		CELF2	1.87813e-14	0.713378	0.932	0.866	5.34347e-10
LRRN4CL	2.25609e-78	0.461808	0.126	0.042	6.4188e-74		PATJ	0	0.72556	0.87	0.696	0		CD74	2.68961e-17	0.287456	0.634	0.622	7.6522e-13		ANGPTL4	3.59732e-146	0.738614	0.456	0.299	1.02347e-141		PLCB1	1.19104e-26	0.489223	0.836	0.834	3.38863e-22		HSPBAP1	1.66587e-30	0.518101	0.428	0.314	4.73957e-26		ZDHHC11B	5.35757e-40	0.71324	0.589	0.226	1.52428e-35
RAMP2	1.64961e-43	0.461306	0.255	0.158	4.6933e-39		AC092691.1	0	0.724649	0.771	0.554	0		RPS7	1.3997e-06	0.286356	0.415	0.404	0.0398228		PPP6R3	5.08356e-69	0.738502	0.645	0.622	1.44632e-64		HIST1H4C	2.22196e-36	0.488237	0.463	0.371	6.32171e-32		FPR3	5.34583e-66	0.517845	0.125	0.033	1.52094e-61		ZBTB20	4.83916e-15	0.712719	0.986	0.942	1.37679e-10
PPIC	2.01751e-20	0.460414	0.157	0.103	5.74002e-16		KIAA1549L	0	0.724568	0.751	0.524	0		PPDPF	5.81634e-46	0.284559	0.284	0.216	1.65481e-41		NEK7	7.58372e-85	0.736124	0.653	0.61	2.15764e-80		NLRC5	1.69257e-16	0.487975	0.341	0.302	4.81554e-12		ASAP1	9.84932e-38	0.51745	0.853	0.776	2.80223e-33		COMMD10	1.30426e-13	0.711424	0.877	0.706	3.71076e-09
GPX8	1.5987e-40	0.458586	0.137	0.068	4.54847e-36		AC007563.2	0	0.724563	0.734	0.502	0		RPL39	4.72319e-15	0.2845	0.591	0.576	1.34379e-10		SLC25A16	2.14074e-58	0.735715	0.45	0.397	6.09063e-54		HNRNPA1	2.03795e-48	0.48741	0.473	0.368	5.79817e-44		ERO1B	3.87606e-27	0.516579	0.454	0.347	1.10278e-22		RIPOR2	1.8577e-23	0.710146	0.804	0.529	5.28534e-19
PDZRN4	4.3675e-17	0.458076	0.651	0.597	1.2426e-12		LINC01811	0	0.723971	0.791	0.579	0		RPS29	1.62576e-21	0.284464	0.73	0.729	4.62545e-17		DDX58	1.20453e-27	0.73465	0.422	0.403	3.42701e-23		LRCH1	2.39767e-16	0.485753	0.58	0.566	6.8216e-12		PARVG	4.7614e-13	0.516061	0.179	0.12	1.35466e-08		TGFA	5.36187e-21	0.709766	0.607	0.334	1.5255e-16
CA12	0.36155	0.456916	0.197	0.216	1		LINC02307	0	0.723798	0.792	0.589	0		DRAP1	7.90063e-12	0.284376	0.105	0.079	2.24781e-07		HIVEP3	1.50641e-68	0.734407	0.72	0.709	4.28588e-64		SLC12A2	3.77928e-12	0.485646	0.451	0.443	1.07524e-07		CYTH4	3.12161e-39	0.516032	0.251	0.136	8.8813e-35		KAT6B	1.99057e-20	0.709541	0.858	0.621	5.66338e-16
XBP1	1.70355e-16	0.455186	0.171	0.12	4.84677e-12		LINC01182	0	0.72292	0.794	0.583	0		FUNDC2	1.85528e-07	0.28055	0.229	0.27	0.00527846		NUTM2B-AS1	3.1454e-71	0.733669	0.542	0.491	8.94898e-67		RPL27	1.11052e-58	0.484196	0.663	0.571	3.15954e-54		SYT1	9.58924e-54	0.515618	0.739	0.624	2.72824e-49		INPP5A	2.90184e-49	0.708624	0.817	0.401	8.25603e-45
CYP26B1	8.26785e-51	0.454145	0.208	0.116	2.35229e-46		AC090833.1	0	0.722321	0.784	0.581	0		AES	2.70703e-12	0.280495	0.141	0.113	7.70178e-08		GYG2	3.20493e-237	0.732654	0.696	0.532	9.11835e-233		RACK1	6.08153e-48	0.484105	0.616	0.515	1.73026e-43		SLC37A2	1.47201e-11	0.51549	0.168	0.115	4.18801e-07		CCDC88A	1.42266e-18	0.703747	0.749	0.482	4.04761e-14
SFRP1	7.32349e-15	0.453869	0.409	0.355	2.08361e-10		KLHL1	0	0.722237	0.771	0.566	0		RPL9P9	1.17314e-19	0.279788	0.443	0.405	3.3377e-15		TBC1D4	1.08757e-51	0.731238	0.645	0.62	3.09425e-47		DGKH	2.00278e-12	0.48257	0.561	0.566	5.6981e-08		AL162414.1	2.67176e-27	0.515286	0.539	0.445	7.60144e-23		LPIN2	4.92455e-35	0.702867	0.689	0.305	1.40108e-30
ETV5	0.0421516	0.453425	0.285	0.278	1		RGS6	0	0.721286	0.901	0.754	0		GPX1P1	1.69572e-80	0.27624	0.202	0.116	4.8245e-76		MLLT10	9.29105e-62	0.729955	0.684	0.659	2.6434e-57		CTTNBP2NL	3.91362e-11	0.481698	0.391	0.376	1.11346e-06		AKAP10	6.42291e-32	0.515255	0.567	0.439	1.82738e-27		NT5C2	6.99847e-22	0.701408	0.781	0.471	1.99113e-17
PER2	2.45315e-09	0.452378	0.242	0.207	6.97946e-05		SYT16	0	0.721262	0.78	0.552	0		CHCHD10	2.3392e-08	0.273386	0.22	0.193	0.000665526		ZNF189	2.35408e-21	0.729606	0.168	0.129	6.6976e-17		FOXP1	1.22793e-22	0.481477	0.466	0.413	3.4936e-18		CYTH1	3.98804e-23	0.514498	0.513	0.416	1.13464e-18		FAM228B	3.23875e-23	0.701354	0.548	0.259	9.21458e-19
CKAP4	1.95128e-13	0.45201	0.354	0.306	5.55159e-09		AL592429.2	0	0.720671	0.807	0.595	0		RAB7A	1.10025e-06	0.269767	0.531	0.581	0.0313033		AOC3	9.65014e-196	0.728586	0.69	0.517	2.74556e-191		SOX4	1.11951e-40	0.480316	0.284	0.195	3.18513e-36		AP2A2	7.47794e-37	0.511476	0.484	0.345	2.12755e-32		NEDD9	7.06283e-24	0.700258	0.776	0.445	2.00945e-19
PLEKHA5	3.07727e-20	0.450734	0.694	0.647	8.75513e-16		NAV2	0	0.720555	0.897	0.757	0		KIF3B	1.31359e-06	0.259209	0.303	0.346	0.0373729		ANKRD12	8.84099e-81	0.727821	0.528	0.455	2.51535e-76		ARHGAP31	1.36331e-21	0.480239	0.503	0.469	3.87877e-17		VMP1	3.10265e-28	0.511179	0.655	0.551	8.82735e-24		AL078590.2	5.76403e-24	0.700244	0.333	0.124	1.63992e-19
CPB1	1.80838e-06	0.450505	0.296	0.267	0.0514501		AC021351.1	0	0.719494	0.775	0.557	0		FTLP3	3.05608e-194	0.259022	0.458	0.307	8.69486e-190		GREB1L	1.14812e-60	0.727071	0.632	0.605	3.26652e-56		SERINC1	1.96051e-36	0.479246	0.636	0.575	5.57785e-32		MPP1	1.27212e-23	0.507627	0.293	0.195	3.61931e-19		NEMF	2.03783e-16	0.700059	0.735	0.471	5.79782e-12
PLXDC2	1.58029e-40	0.450455	0.851	0.798	4.49608e-36		OCA2	0	0.719355	0.754	0.535	0		ADIPOR2	7.55022e-18	0.258928	0.526	0.598	2.14811e-13		ANKRD10	3.09953e-66	0.726895	0.386	0.305	8.81847e-62		RPL8	2.05936e-109	0.479186	0.869	0.783	5.85909e-105		ARSB	8.71506e-37	0.507601	0.635	0.531	2.47952e-32		PALLD	8.55474e-17	0.698984	0.918	0.712	2.43391e-12
TSC22D1	9.29194e-18	0.449797	0.605	0.55	2.64365e-13		RUNX2	0	0.718607	0.764	0.539	0		SIAH1	3.2789e-11	0.257423	0.323	0.361	9.3288e-07		OIP5-AS1	6.74431e-77	0.726816	0.382	0.286	1.91882e-72		RPSA	1.25405e-29	0.479169	0.452	0.379	3.56789e-25		LILRB4	3.70084e-17	0.506515	0.204	0.133	1.05293e-12		PCNX1	2.10269e-09	0.697999	0.84	0.665	5.98235e-05
TNFRSF1A	1.58608e-25	0.448361	0.291	0.215	4.51257e-21		SHROOM3	0	0.717779	0.789	0.564	0		GPC1	8.59039e-08	0.256692	0.159	0.136	0.00244405		VKORC1L1	5.89374e-127	0.724048	0.731	0.667	1.67683e-122		TAPBP	1.25576e-42	0.478843	0.377	0.288	3.57277e-38		HLA-B	7.1025e-15	0.506148	0.742	0.687	2.02073e-10		MCU	2.78887e-26	0.6977	0.868	0.576	7.9346e-22
HNRNPK	5.72326e-27	0.446639	0.459	0.368	1.62832e-22		DNAH8	0	0.716797	0.77	0.539	0		RPL13AP5	5.10439e-84	0.256288	0.434	0.34	1.45225e-79		ZNF292	3.17437e-67	0.722067	0.598	0.552	9.03139e-63		SCARB1	5.17592e-33	0.477717	0.423	0.357	1.4726e-28		MBP	2.11634e-24	0.505003	0.468	0.374	6.02119e-20		TRAF3IP2-AS1	2.03382e-16	0.696899	0.667	0.389	5.78643e-12
CRISPLD2	4.26802e-08	0.444887	0.271	0.247	0.00121429		LINC02196	0	0.716016	0.797	0.601	0		EEF1D	1.65991e-11	0.252118	0.135	0.107	4.72261e-07		MID1	5.50029e-63	0.721814	0.67	0.632	1.56489e-58		CDC37	8.10497e-48	0.477211	0.342	0.248	2.30595e-43		LPXN	4.6296e-25	0.504827	0.388	0.279	1.31717e-20		VPS53	9.20432e-24	0.695988	0.804	0.515	2.61872e-19
TMED2	2.34299e-14	0.444819	0.303	0.251	6.66603e-10		NXPH1	0	0.715667	0.767	0.555	0		ATXN3	1.50821e-41	-0.250016	0.401	0.482	4.291e-37		CCDC162P	2.45375e-33	0.721197	0.534	0.527	6.98118e-29		PKD1L1	3.28896e-09	0.475435	0.475	0.469	9.35741e-05		PDGFC	2.77817e-50	0.504505	0.747	0.612	7.90417e-46		ATG16L2	1.04152e-42	0.695404	0.397	0.111	2.96323e-38
INMT	0.652936	0.442594	0.214	0.221	1		ASTN1	0	0.714694	0.782	0.558	0		AC018742.1	2.76407e-115	-0.250045	0.571	0.696	7.86406e-111		VPS54	2.09366e-31	0.720074	0.532	0.526	5.95666e-27		FAM43A	1.61713e-122	0.475346	0.152	0.049	4.60091e-118		DIP2B	2.13753e-38	0.504333	0.717	0.611	6.08148e-34		GRK2	1.29036e-45	0.694332	0.361	0.088	3.67121e-41
SEMA3D	2.7764e-26	0.441981	0.509	0.449	7.89913e-22		PPM1E	0	0.714651	0.76	0.522	0		STK39	1.73892e-79	-0.250166	0.572	0.674	4.94741e-75		LINC00894	8.51197e-34	0.719802	0.552	0.54	2.42174e-29		PURA	2.33716e-26	0.475338	0.348	0.278	6.64944e-22		CNTLN	2.78063e-48	0.504267	0.791	0.682	7.91117e-44		OAF	1.46478e-43	0.693251	0.516	0.165	4.16745e-39
SASH1	9.38065e-27	0.440501	0.781	0.725	2.66889e-22		PIK3C2G	0	0.714621	0.775	0.561	0		MECOM	9.3186e-68	-0.250202	0.697	0.81	2.65123e-63		SLC25A27	3.76994e-32	0.719712	0.214	0.166	1.07259e-27		ADGRG1	4.88438e-18	0.474247	0.216	0.171	1.38965e-13		SIPA1L1	6.00262e-38	0.50289	0.807	0.718	1.70781e-33		ERVFRD-1	3.11964e-41	0.692787	0.105	0.01	8.87569e-37
NFE2L2	1.03638e-09	0.438296	0.466	0.434	2.9486e-05		DRAIC	0	0.714396	0.743	0.509	0		NCOA6	5.07362e-60	-0.250263	0.426	0.525	1.4435e-55		CCNC	2.20064e-66	0.718426	0.353	0.268	6.26104e-62		MX1	1.66939e-22	0.473802	0.24	0.188	4.74957e-18		RPS6KA3	3.83811e-29	0.500459	0.606	0.483	1.09198e-24		TPST2	4.1471e-25	0.691704	0.68	0.365	1.17989e-20
ERLEC1	1.4026e-18	0.436359	0.208	0.15	3.99053e-14		NTNG1	0	0.714353	0.792	0.588	0		CCDC18	1.89792e-56	-0.250332	0.326	0.418	5.39977e-52		NIPSNAP3B	2.96266e-46	0.717793	0.191	0.127	8.42907e-42		CEP68	1.23271e-15	0.473005	0.259	0.215	3.50719e-11		FOXO3	1.70714e-31	0.500354	0.739	0.617	4.85699e-27		PLAU	1.24275e-17	0.6908	0.169	0.047	3.53575e-13
ZDHHC9	1.12615e-15	0.435085	0.279	0.226	3.20401e-11		NPSR1-AS1	0	0.714227	0.782	0.567	0		IL6ST	2.10429e-22	-0.25036	0.549	0.608	5.98692e-18		STEAP2	1.13759e-22	0.717714	0.272	0.235	3.23656e-18		MLLT6	1.54425e-26	0.472506	0.244	0.18	4.39354e-22		SLA	5.2153e-27	0.499635	0.162	0.082	1.4838e-22		ZBTB40	2.25297e-28	0.690279	0.721	0.384	6.40993e-24
SNX9	4.93113e-27	0.434709	0.709	0.645	1.40296e-22		ADCY2	0	0.713619	0.794	0.594	0		AC113137.1	4.95594e-127	-0.250376	0.43	0.562	1.41001e-122		CFAP69	4.20856e-23	0.717624	0.326	0.302	1.19738e-18		MYL12B	1.74227e-38	0.471953	0.489	0.398	4.95694e-34		LRRK1	7.87003e-27	0.499462	0.517	0.412	2.2391e-22		TSPOAP1-AS1	3.4039e-34	0.688723	0.237	0.052	9.68445e-30
ANTXR1	5.80165e-17	0.433297	0.608	0.549	1.65063e-12		SUPT3H	0	0.713439	0.876	0.712	0		MAP3K2	2.74208e-64	-0.25038	0.453	0.553	7.80148e-60		OXR1	8.76744e-86	0.717146	0.728	0.681	2.49442e-81		KLF6	7.88727e-50	0.471766	0.514	0.405	2.24401e-45		WDR26	1.97045e-21	0.497162	0.533	0.439	5.60612e-17		TTC28	1.05429e-20	0.688307	0.945	0.823	2.99957e-16
RNF13	3.48964e-20	0.431992	0.202	0.141	9.92837e-16		LINC02223	0	0.713327	0.767	0.545	0		AL122019.1	1.89126e-94	-0.250748	0.455	0.566	5.38081e-90		CYP2R1	1.80777e-96	0.716894	0.268	0.164	5.14328e-92		RPL36	1.39068e-75	0.470642	0.76	0.657	3.95662e-71		GCNT1	8.83068e-27	0.496159	0.605	0.51	2.51242e-22		ZHX2	3.08458e-22	0.688001	0.831	0.511	8.77594e-18
NNMT	3.62916e-20	0.431739	0.303	0.236	1.03253e-15		AC092650.1	0	0.712988	0.778	0.559	0		NRBP2	4.31736e-57	-0.250788	0.066	0.136	1.22833e-52		FBXL17	1.44205e-144	0.716022	0.846	0.79	4.10276e-140		SHE	8.70704e-22	0.469884	0.243	0.191	2.47724e-17		DDX60L	2.43094e-26	0.495385	0.563	0.466	6.91627e-22		RTTN	1.69806e-16	0.687695	0.795	0.549	4.83115e-12
LINC00342	7.41799e-27	0.430945	0.141	0.083	2.11049e-22		GABRB3	0	0.711899	0.774	0.563	0		GLT8D1	1.40965e-16	-0.250797	0.118	0.154	4.01059e-12		PLPP1	2.63145e-62	0.715544	0.621	0.582	7.48675e-58		RPL41	1.92179e-77	0.467566	0.748	0.674	5.46768e-73		P2RX4	3.30578e-16	0.495213	0.212	0.143	9.40527e-12		PARVB	1.64719e-38	0.686886	0.795	0.388	4.68642e-34
RET	0.0715527	0.430887	0.17	0.166	1		AL355838.1	0	0.711203	0.763	0.533	0		ATP8A1	1.74404e-95	-0.250843	0.494	0.604	4.96196e-91		GGNBP2	3.26871e-53	0.714542	0.49	0.435	9.2998e-49		EZR	5.70893e-10	0.46624	0.306	0.28	1.62425e-05		PLXDC2	5.94106e-45	0.495086	0.889	0.799	1.69029e-40		CNTRL	4.18955e-16	0.685188	0.708	0.441	1.19197e-11
DNM3OS	1.1324e-72	0.430244	0.144	0.055	3.22179e-68		L3MBTL4	0	0.711138	0.826	0.637	0		COL21A1	4.89487e-124	-0.250847	0.512	0.647	1.39264e-119		RNU6-4P	0	0.713613	0.567	0.302	0		SHROOM4	2.17878e-13	0.465566	0.515	0.509	6.19885e-09		AL137009.1	1.73696e-16	0.493721	0.371	0.284	4.94181e-12		MYO5A	1.81971e-19	0.682356	0.881	0.638	5.17726e-15
FKBP7	1.17156e-13	0.428047	0.15	0.109	3.33321e-09		AC015687.1	0	0.710463	0.81	0.622	0		COL14A1	1.5887e-76	-0.250861	0.556	0.66	4.52002e-72		HIBCH	2.25226e-84	0.713529	0.601	0.545	6.4079e-80		POLE4	1.25816e-06	0.464598	0.183	0.159	0.0357958		MNDA	1.14144e-31	0.493685	0.206	0.11	3.24752e-27		ATP9B	3.09177e-17	0.681564	0.868	0.638	8.79639e-13
DDOST	3.52991e-12	0.428005	0.162	0.12	1.00429e-07		MSI2	0	0.710283	0.785	0.575	0		KALRN	1.80919e-54	-0.250911	0.738	0.829	5.14734e-50		PKD2	2.61705e-37	0.711248	0.487	0.462	7.44576e-33		FNBP1L	3.36683e-13	0.463969	0.476	0.46	9.57896e-09		SNHG12	2.27357e-26	0.491557	0.112	0.047	6.46855e-22		SH2B3	5.97652e-42	0.681281	0.571	0.209	1.70038e-37
ANKRD36B	1.25781e-06	0.427833	0.325	0.294	0.0357861		LNCAROD	0	0.709492	0.772	0.554	0		AC104596.1	4.70322e-107	-0.25123	0.495	0.615	1.33811e-102		RBM6	5.76727e-77	0.708947	0.681	0.657	1.64085e-72		C4orf3	9.65708e-35	0.462001	0.433	0.347	2.74753e-30		ACTR3	1.91347e-28	0.491217	0.566	0.447	5.44403e-24		AL034397.3	5.00836e-36	0.681217	0.187	0.034	1.42493e-31
DAD1	9.83502e-19	0.427548	0.408	0.343	2.79816e-14		XIRP2	0	0.708105	0.785	0.583	0		C12orf42	7.84082e-105	-0.251323	0.491	0.608	2.23079e-100		TRPS1	7.23938e-132	0.708075	0.792	0.739	2.05968e-127		PTP4A2	1.78492e-30	0.461936	0.576	0.515	5.07829e-26		AC100849.1	3.2868e-21	0.491148	0.517	0.427	9.35128e-17		SPTB	3.01801e-35	0.681021	0.726	0.353	8.58654e-31
S100A11	1.999e-58	0.426829	0.654	0.524	5.68737e-54		GRIA1	0	0.707583	0.814	0.6	0		AL163541.1	3.65525e-41	-0.251438	0.461	0.534	1.03995e-36		USP40	1.30367e-39	0.70745	0.469	0.44	3.70906e-35		FLOT1	3.51165e-32	0.461713	0.302	0.226	9.991e-28		RABGAP1L	2.23942e-52	0.489956	0.925	0.851	6.37139e-48		RAD51B	1.17306e-25	0.680404	0.959	0.807	3.33748e-21
CAMK2D	1.06878e-25	0.426534	0.779	0.726	3.04078e-21		SPOCK1	0	0.707457	0.877	0.722	0		ARMC8	5.08004e-55	-0.251509	0.364	0.46	1.44532e-50		RNF19A	1.16039e-36	0.70704	0.493	0.466	3.30142e-32		BMS1P10	3.6835e-14	0.46119	0.395	0.369	1.04799e-09		TNFRSF14	7.74744e-27	0.489251	0.177	0.093	2.20422e-22		LSG1	4.28532e-22	0.678173	0.47	0.205	1.21922e-17
RHOJ	1.85293e-09	0.425834	0.433	0.405	5.27178e-05		TMTC2	0	0.707363	0.843	0.659	0		C2CD5	1.32476e-69	-0.25155	0.328	0.424	3.76907e-65		ST3GAL6	3.09445e-34	0.70591	0.4	0.362	8.80401e-30		PFDN5	2.62397e-35	0.459247	0.559	0.471	7.46546e-31		ATRN	3.01977e-21	0.487984	0.644	0.556	8.59155e-17		SLCO3A1	1.2817e-26	0.676818	0.886	0.611	3.64656e-22
ZNF436	9.0667e-05	0.425582	0.105	0.086	1		AL390334.1	0	0.706876	0.846	0.66	0		CAB39L	4.39147e-59	-0.25161	0.433	0.537	1.24942e-54		HELZ	2.34843e-75	0.704866	0.665	0.631	6.68152e-71		NBL1	6.78439e-35	0.459142	0.15	0.086	1.93023e-30		AC009226.1	5.06542e-32	0.486825	0.671	0.58	1.44116e-27		TRIO	2.11051e-18	0.675134	0.932	0.767	6.0046e-14
TPST1	9.78699e-12	0.423994	0.567	0.533	2.7845e-07		AC010343.3	0	0.706022	0.793	0.567	0		GART	5.08277e-39	-0.251783	0.254	0.325	1.4461e-34		AC025470.2	2.54747e-38	0.703011	0.472	0.453	7.24781e-34		FCHSD2	3.25383e-39	0.45902	0.736	0.707	9.25748e-35		CD209	4.29085e-54	0.486554	0.145	0.048	1.22079e-49		NUP50	5.35403e-14	0.673849	0.379	0.174	1.52327e-09
EIF4H	2.48126e-07	0.423034	0.282	0.253	0.00705942		LINC01630	0	0.705651	0.77	0.552	0		SENP6	9.60346e-71	-0.251815	0.518	0.623	2.73228e-66		TRDN	3.08237e-31	0.702909	0.561	0.546	8.76964e-27		MAP3K6	2.63143e-12	0.45867	0.124	0.091	7.48667e-08		HMOX1	6.45756e-31	0.486165	0.203	0.106	1.83724e-26		RAD51C	9.8211e-11	0.672457	0.489	0.278	2.7942e-06
IFI16	3.48057e-21	0.422561	0.482	0.412	9.90257e-17		NOL4	0	0.705337	0.783	0.575	0		PDZD2	6.85664e-36	-0.251862	0.775	0.838	1.95078e-31		AC005261.1	1.61762e-25	0.701811	0.181	0.133	4.6023e-21		LGALS3	7.7281e-58	0.458588	0.722	0.624	2.19872e-53		SFMBT2	1.22858e-34	0.485882	0.647	0.545	3.49542e-30		TRIB2	2.27871e-31	0.671705	0.425	0.15	6.48316e-27
SSR1	3.55714e-13	0.422336	0.42	0.37	1.01204e-08		AC093865.1	0	0.70509	0.802	0.616	0		DIS3L2	1.10891e-85	-0.251963	0.593	0.695	3.15497e-81		SFPQ	1.51152e-89	0.699468	0.464	0.362	4.30042e-85		SPARC	1.89404e-99	0.458438	0.969	0.939	5.38872e-95		RSRC1	1.34073e-46	0.485396	0.86	0.761	3.8145e-42		TCAIM	5.56213e-21	0.671576	0.658	0.355	1.58248e-16
UAP1	1.00771e-06	0.42192	0.31	0.285	0.0286703		FSTL4	0	0.705019	0.75	0.518	0		METTL25	4.91637e-94	-0.252014	0.332	0.449	1.39876e-89		PPWD1	1.6744e-33	0.699431	0.265	0.215	4.76382e-29		CLIC5	7.27029e-23	0.458405	0.554	0.528	2.06847e-18		VPS8	3.98818e-50	0.485284	0.744	0.616	1.13468e-45		FRY	7.42883e-19	0.670755	0.932	0.734	2.11358e-14
TXN	1.34301e-26	0.421704	0.343	0.26	3.821e-22		VAV3	0	0.704368	0.829	0.638	0		SPIN1	5.59696e-65	-0.252066	0.393	0.495	1.59239e-60		SNTG2	8.86632e-43	0.699179	0.653	0.642	2.52256e-38		FCGRT	3.23584e-17	0.458089	0.38	0.33	9.20628e-13		AC092546.1	6.7169e-21	0.484037	0.416	0.328	1.91103e-16		AHCYL2	9.20738e-19	0.670128	0.895	0.599	2.61959e-14
PCOLCE2	3.48521e-33	0.417514	0.609	0.537	9.91576e-29		SAMD12	0	0.704347	0.787	0.582	0		TEX9	5.06067e-106	-0.252103	0.422	0.537	1.43981e-101		OSBPL9	5.06958e-50	0.699036	0.653	0.634	1.44235e-45		ADAR	2.20262e-24	0.457751	0.385	0.324	6.26668e-20		EVI2B	1.88755e-71	0.483577	0.101	0.021	5.37027e-67		TIAM2	8.85602e-22	0.669776	0.904	0.673	2.51963e-17
IL13RA1	2.43075e-09	0.417463	0.367	0.326	6.91573e-05		ELMO1	0	0.702499	0.899	0.764	0		PAK3	2.41802e-88	-0.252188	0.433	0.545	6.87952e-84		VPS13A	1.81185e-67	0.697843	0.653	0.62	5.15489e-63		NACA	8.04821e-44	0.457257	0.577	0.477	2.2898e-39		DPP10	5.51863e-75	0.482963	0.919	0.834	1.57011e-70		VPS8	1.49965e-16	0.666389	0.854	0.621	4.26665e-12
IPO5	3.30888e-09	0.4173	0.475	0.435	9.41409e-05		ST8SIA1	0	0.701684	0.795	0.595	0		XPR1	7.99636e-120	-0.252242	0.539	0.669	2.27504e-115		PLIN5	1.51674e-196	0.695813	0.302	0.14	4.31527e-192		NPDC1	1.17366e-83	0.456655	0.161	0.068	3.33919e-79		ME2	1.02731e-30	0.482625	0.496	0.378	2.9228e-26		BCOR	2.1689e-37	0.665898	0.594	0.23	6.17074e-33
FZD7	2.36645e-84	0.416594	0.106	0.03	6.73279e-80		STXBP5-AS1	0	0.701474	0.789	0.581	0		AC004917.1	8.94967e-92	-0.252313	0.562	0.668	2.54627e-87		NBEAL1	9.19706e-102	0.695399	0.742	0.701	2.61666e-97		MPDZ	3.85456e-14	0.455882	0.586	0.58	1.09666e-09		BIN2	7.52113e-31	0.481621	0.34	0.229	2.13984e-26		PVT1	1.36108e-34	0.663389	0.858	0.526	3.8724e-30
PKD2	6.3918e-18	0.416074	0.512	0.462	1.81853e-13		ST18	0	0.701353	0.773	0.564	0		SNHG14	1.01136e-84	-0.252338	0.555	0.672	2.87741e-80		MSC-AS1	1.24995e-68	0.693676	0.632	0.59	3.55624e-64		ATP5F1E	2.11969e-65	0.455826	0.787	0.709	6.03074e-61		PLA2G15	4.97572e-18	0.480794	0.17	0.1	1.41564e-13		BTBD9	1.09705e-16	0.66331	0.895	0.756	3.12121e-12
FAT4	2.27036e-17	0.415777	0.512	0.46	6.4594e-13		RABGAP1L	0	0.700718	0.935	0.838	0		Z93403.1	1.12262e-123	-0.25248	0.507	0.641	3.19398e-119		ADCY6	6.64486e-87	0.69355	0.34	0.235	1.89053e-82		LRRC32	1.76828e-28	0.455064	0.144	0.089	5.03095e-24		SCLT1	7.94174e-35	0.480429	0.696	0.589	2.2595e-30		ST3GAL4	2.7175e-41	0.663122	0.612	0.239	7.73155e-37
NOTCH2	7.79092e-35	0.414766	0.694	0.615	2.21659e-30		TARID	0	0.700671	0.786	0.554	0		RAD51B	2.84406e-104	-0.252491	0.735	0.837	8.09163e-100		AL391117.1	6.45924e-123	0.693456	0.809	0.744	1.83772e-118		PTPRM	3.17003e-32	0.454471	0.898	0.901	9.01906e-28		ZNF609	4.98918e-34	0.480039	0.781	0.674	1.41947e-29		KANSL1	4.22801e-10	0.662134	0.868	0.694	1.20291e-05
FGF10-AS1	1.12298e-08	0.414314	0.187	0.155	0.000319498		RP1	0	0.700605	0.794	0.603	0		EPHA5	1.16274e-110	-0.252703	0.47	0.583	3.3081e-106		FAM160B1	1.37183e-22	0.693247	0.436	0.425	3.90298e-18		RASGRF2	1.96399e-13	0.453016	0.63	0.627	5.58775e-09		DENND1A	5.31572e-47	0.479096	0.839	0.732	1.51238e-42		CADPS	1.20205e-17	0.661962	0.872	0.691	3.41994e-13
KLF6	3.76179e-26	0.414185	0.497	0.411	1.07027e-21		LINC00578	0	0.70049	0.752	0.527	0		VTA1	2.53209e-58	-0.252709	0.296	0.38	7.20406e-54		APMAP	1.29318e-75	0.693157	0.425	0.328	3.67923e-71		TSPAN6	4.18117e-14	0.452941	0.175	0.134	1.18958e-09		DOP1B	1.71544e-23	0.477901	0.472	0.373	4.8806e-19		HPS4	5.77657e-36	0.661501	0.589	0.241	1.64349e-31
GLO1	1.58151e-11	0.413317	0.311	0.263	4.49956e-07		AC004949.1	0	0.700175	0.767	0.573	0		AGTPBP1	3.98962e-81	-0.252753	0.484	0.589	1.13509e-76		APBB2	5.64995e-124	0.69248	0.85	0.82	1.60747e-119		RPS6KA2	1.07838e-33	0.452759	0.677	0.641	3.0681e-29		WDR91	7.67504e-15	0.476966	0.178	0.114	2.18363e-10		GAB3	3.66991e-19	0.661487	0.534	0.273	1.04413e-14
FAM3C	6.53833e-12	0.412144	0.285	0.247	1.86022e-07		CHODL	0	0.696869	0.752	0.524	0		PPP3CC	3.18713e-74	-0.252844	0.394	0.502	9.06769e-70		AC108062.1	3.52262e-52	0.692224	0.614	0.589	1.00222e-47		ICA1	1.65856e-13	0.452478	0.498	0.481	4.71876e-09		LINC01375	2.11683e-17	0.476631	0.3	0.221	6.0226e-13		ZFHX3	1.49888e-20	0.661092	0.959	0.837	4.26445e-16
MAGED2	2.75108e-23	0.411626	0.191	0.127	7.82709e-19		COL21A1	0	0.694052	0.793	0.569	0		KIAA0586	3.50523e-89	-0.252866	0.378	0.486	9.97273e-85		LINC01128	1.91432e-39	0.68954	0.25	0.193	5.44643e-35		AMOTL1	7.57122e-10	0.451671	0.495	0.484	2.15409e-05		GALNT7	7.61682e-30	0.476573	0.566	0.46	2.16706e-25		AFF1	1.26533e-16	0.659776	0.895	0.664	3.59999e-12
SELENOP	7.10007e-15	0.41072	0.521	0.472	2.02004e-10		SMYD3	0	0.693168	0.921	0.806	0		HERC2P3	5.43157e-94	-0.253096	0.42	0.528	1.54534e-89		RAB2A	2.59349e-106	0.688496	0.719	0.656	7.37874e-102		TLR4	2.62593e-08	0.451083	0.182	0.154	0.000747105		KIAA0930	8.27049e-18	0.476264	0.303	0.22	2.35304e-13		COG1	8.7324e-16	0.658264	0.242	0.085	2.48446e-11
TMBIM4	7.70212e-25	0.410134	0.259	0.184	2.19133e-20		AC006148.1	0	0.693038	0.764	0.566	0		AHCYL2	9.39933e-78	-0.25315	0.532	0.629	2.6742e-73		UBR5	3.68684e-74	0.688285	0.691	0.65	1.04894e-69		NEDD9	2.43029e-12	0.450894	0.466	0.445	6.91441e-08		OTULINL	6.38665e-33	0.47622	0.298	0.186	1.81707e-28		AC008568.1	1.16997e-13	0.655598	0.658	0.417	3.32868e-09
CERS5	0.806572	0.409993	0.126	0.129	1		HS6ST2	0	0.692797	0.712	0.495	0		PMP22	6.49677e-28	-0.253258	0.441	0.513	1.8484e-23		PICALM	3.79952e-130	0.68796	0.741	0.676	1.081e-125		PABPC1	5.75272e-59	0.450861	0.777	0.698	1.63671e-54		SLC1A3	4.56188e-15	0.475391	0.451	0.372	1.2979e-10		SMG6	2.65356e-27	0.654157	0.872	0.557	7.54964e-23
IL15RA	1.59782e-09	0.409496	0.205	0.171	4.54595e-05		PTPRR	0	0.692386	0.763	0.546	0		AC006148.1	1.6276e-115	-0.253267	0.518	0.635	4.63068e-111		AC136424.2	9.17774e-229	0.687881	0.214	0.067	2.61116e-224		TRIM44	1.84753e-11	0.450215	0.613	0.612	5.25641e-07		FHIT	2.89733e-62	0.474506	0.948	0.895	8.24318e-58		RBM33	6.2935e-15	0.649979	0.749	0.514	1.79056e-10
IFITM1	3.27793e-30	0.407367	0.134	0.072	9.32604e-26		SIPA1L3	0	0.690908	0.728	0.501	0		AC097103.2	1.55714e-52	-0.253456	0.367	0.448	4.43022e-48		SMARCA2	5.62527e-108	0.686864	0.791	0.75	1.60045e-103		TMEM47	9.40028e-20	0.450148	0.267	0.215	2.67447e-15		ENTPD1	1.64124e-11	0.473805	0.319	0.254	4.66949e-07		LMO4	3.51018e-18	0.649235	0.607	0.341	9.98681e-14
PLXNA1	6.64141e-07	0.40697	0.213	0.184	0.0188955		AC106799.2	0	0.69072	0.775	0.567	0		ZNF767P	3.0134e-38	-0.253572	0.33	0.403	8.57343e-34		ADIPOQ	2.71549e-259	0.685543	0.823	0.654	7.72585e-255		RPL35	4.83225e-73	0.449077	0.749	0.646	1.37482e-68		PAK1	4.54417e-32	0.473653	0.605	0.493	1.29286e-27		TLDC2	2.68711e-34	0.64836	0.228	0.049	7.64511e-30
CLTC	5.78482e-14	0.406847	0.599	0.551	1.64584e-09		RAP1GAP2	0	0.689918	0.67	0.423	0		HACE1	1.4887e-82	-0.253598	0.364	0.46	4.23551e-78		TULP4	1.31469e-37	0.685283	0.53	0.511	3.74041e-33		KAT6A	1.14785e-14	0.447825	0.582	0.573	3.26576e-10		GALM	5.96853e-19	0.472655	0.414	0.32	1.69811e-14		AC104123.1	5.91165e-19	0.647429	0.849	0.616	1.68192e-14
PGRMC1	4.56344e-22	0.406745	0.263	0.192	1.29834e-17		EYA1	0	0.689613	0.782	0.585	0		ZFHX3	6.46862e-103	-0.25372	0.769	0.865	1.84039e-98		SUN1	1.46147e-66	0.685006	0.422	0.345	4.15803e-62		ISG15	2.55854e-20	0.446718	0.142	0.096	7.2793e-16		STK4	1.46298e-25	0.472005	0.573	0.474	4.16231e-21		LINGO2	1.23825e-12	0.647313	0.918	0.751	3.52294e-08
PLEC	7.63531e-15	0.406602	0.357	0.305	2.17232e-10		SEMA5A	0	0.688891	0.829	0.645	0		TUSC3	2.1617e-123	-0.253735	0.566	0.696	6.15025e-119		TMEM120B	2.28242e-34	0.683686	0.361	0.321	6.49371e-30		PPP1R13B	1.59616e-11	0.44668	0.441	0.423	4.54124e-07		ATXN1	5.00406e-34	0.471692	0.844	0.769	1.42371e-29		CD33	5.00552e-13	0.64652	0.288	0.125	1.42412e-08
SOBP	3.02594e-16	0.404276	0.537	0.483	8.6091e-12		BANK1	0	0.687783	0.875	0.715	0		RUFY2	3.865e-47	-0.253741	0.336	0.417	1.09963e-42		TRIO	5.18755e-103	0.683233	0.806	0.758	1.47591e-98		UBE2L6	8.26213e-18	0.446223	0.181	0.135	2.35066e-13		FAM49A	7.1739e-32	0.471304	0.544	0.427	2.04105e-27		ANKRD36	1.38812e-11	0.646322	0.731	0.516	3.94935e-07
LEPR	1.79573e-08	0.400654	0.616	0.571	0.000510903		TPD52	0	0.687562	0.664	0.427	0		SLC4A7	1.75218e-71	-0.253806	0.356	0.457	4.98514e-67		NR2C1	6.00384e-21	0.678928	0.364	0.345	1.70815e-16		RPS14	6.47903e-62	0.445706	0.816	0.741	1.84335e-57		ADAM9	4.94878e-31	0.471042	0.576	0.463	1.40798e-26		PHIP	1.80165e-11	0.645651	0.795	0.592	5.12588e-07
PLSCR4	3.14285e-11	0.40045	0.487	0.449	8.94173e-07		ADAMTSL3	0	0.686975	0.824	0.629	0		UBN2	1.71506e-52	-0.253808	0.348	0.439	4.87951e-48		MIS18BP1	1.96295e-30	0.677905	0.382	0.352	5.58478e-26		MTUS1	1.34539e-11	0.445147	0.521	0.514	3.82776e-07		CYFIP1	5.2922e-21	0.470992	0.555	0.459	1.50568e-16		CDC42SE2	4.04083e-22	0.64466	0.826	0.547	1.14966e-17
YWHAH	8.36029e-14	0.400255	0.178	0.131	2.37858e-09		AC020687.1	0	0.686862	0.759	0.54	0		WDR72	1.39268e-111	-0.253836	0.472	0.591	3.96231e-107		DYNC2H1	6.88178e-73	0.675585	0.717	0.667	1.95793e-68		NRN1	8.95337e-28	0.445076	0.152	0.096	2.54732e-23		SCARB2	4.36963e-11	0.47071	0.519	0.453	1.2432e-06		TUT4	1.99762e-21	0.644475	0.84	0.551	5.68342e-17
SDCBP	1.63735e-18	0.400253	0.451	0.384	4.65842e-14		PAK5	0	0.686658	0.763	0.551	0		GRIA3	1.74576e-108	-0.25394	0.441	0.569	4.96685e-104		PTCD3	8.26022e-31	0.673992	0.355	0.314	2.35012e-26		RBM3	4.38654e-22	0.443557	0.448	0.379	1.24801e-17		CSTB	1.02471e-11	0.470434	0.443	0.367	2.91541e-07		ATP11A	9.44783e-35	0.643494	0.763	0.386	2.688e-30
CYGB	3.22369e-45	0.399363	0.231	0.135	9.17172e-41		AC112206.2	0	0.685641	0.765	0.548	0		AL031599.1	5.32967e-112	-0.253969	0.504	0.624	1.51634e-107		USP47	1.44152e-83	0.673479	0.652	0.585	4.10126e-79		NORAD	2.99808e-38	0.442099	0.492	0.401	8.52984e-34		SNX24	1.46619e-32	0.469948	0.639	0.523	4.17147e-28		STAP1	1.06796e-13	0.643391	0.452	0.241	3.03845e-09
AOX1	4.40971e-09	0.399032	0.458	0.427	0.000125461		TMEM232	0	0.685448	0.834	0.651	0		PACRG	8.04344e-109	-0.253973	0.594	0.71	2.28844e-104		KIF13A	4.44641e-100	0.673205	0.756	0.708	1.26505e-95		MPRIP	9.57486e-25	0.441491	0.523	0.471	2.72414e-20		TRIM14	1.81253e-14	0.469814	0.247	0.181	5.15683e-10		CRBN	7.84245e-16	0.643229	0.543	0.31	2.23126e-11
NDN	1.78984e-27	0.397885	0.237	0.158	5.09227e-23		PLPPR1	0	0.68499	0.768	0.566	0		LINC01362	7.41459e-108	-0.254229	0.471	0.58	2.10953e-103		ARID1B	4.30822e-129	0.673019	0.837	0.789	1.22573e-124		RAB11A	2.42284e-14	0.439225	0.493	0.475	6.89322e-10		RGL2	1.13496e-12	0.469097	0.151	0.095	3.22908e-08		BBS4	5.40714e-23	0.643037	0.598	0.307	1.53838e-18
KCTD12	2.44671e-32	0.394822	0.342	0.248	6.96112e-28		SDK1	0	0.683695	0.916	0.794	0		FAM241A	1.49503e-39	-0.254252	0.319	0.403	4.25352e-35		ZNF436-AS1	8.63946e-117	0.672672	0.145	0.054	2.45801e-112		CYGB	1.43121e-51	0.438943	0.223	0.132	4.07193e-47		SH3BP2	2.50591e-14	0.468291	0.306	0.231	7.12958e-10		ZNF611	5.89388e-24	0.642964	0.507	0.22	1.67687e-19
IQGAP1	1.3709e-21	0.389972	0.701	0.643	3.90033e-17		GSG1L	0	0.682516	0.701	0.472	0		FBXO9	2.5012e-36	-0.254256	0.304	0.382	7.11617e-32		LPL	5.64615e-254	0.672166	0.96	0.909	1.60639e-249		COX6A1	4.38338e-40	0.437588	0.503	0.403	1.24712e-35		SIRPB2	2.57993e-18	0.466136	0.19	0.119	7.34017e-14		MAPK14	5.73956e-17	0.642824	0.749	0.468	1.63296e-12
SOX4	3.48506e-21	0.3893	0.273	0.2	9.91533e-17		MYO3A	0	0.682434	0.756	0.544	0		TPK1	6.8475e-106	-0.254306	0.575	0.698	1.94818e-101		RNF217	5.59237e-43	0.670659	0.519	0.487	1.59109e-38		SHISA5	4.95498e-11	0.437369	0.282	0.247	1.40974e-06		MYO1E	8.30971e-33	0.465218	0.678	0.561	2.3642e-28		CDC14A	2.28939e-18	0.642016	0.753	0.475	6.51353e-14
PSME1	2.80918e-26	0.3875	0.304	0.22	7.9924e-22		AC027613.1	0	0.682211	0.771	0.554	0		CFAP54	2.41118e-122	-0.254603	0.559	0.687	6.86005e-118		PCNX1	2.91925e-106	0.670284	0.714	0.654	8.30557e-102		BCL6B	2.2848e-40	0.435914	0.116	0.059	6.50049e-36		SUSD1	6.65899e-26	0.465134	0.534	0.433	1.89455e-21		DYM	2.1796e-16	0.641862	0.904	0.725	6.20119e-12
CREG1	9.60159e-10	0.387395	0.283	0.242	2.73175e-05		AC114689.3	0	0.681972	0.771	0.557	0		UST	7.43672e-57	-0.254606	0.546	0.64	2.11582e-52		DYNC2LI1	4.86266e-38	0.668648	0.338	0.292	1.38347e-33		H19	7.75494e-103	0.435692	0.198	0.084	2.20636e-98		MAN2B1	2.59079e-13	0.464696	0.165	0.105	7.37105e-09		GRIP2	1.78446e-48	0.641379	0.575	0.186	5.07697e-44
UBE2E3	4.5309e-19	0.386791	0.58	0.518	1.28909e-14		TRAPPC9	0	0.68135	0.869	0.727	0		ENTPD4	1.11279e-27	-0.254969	0.19	0.241	3.16601e-23		PDHX	9.86043e-30	0.666032	0.453	0.436	2.80539e-25		CMTM8	1.82966e-10	0.43555	0.466	0.45	5.20557e-06		TAOK3	3.43818e-36	0.462038	0.789	0.688	9.78198e-32		COBL	3.09424e-26	0.641231	0.84	0.556	8.80341e-22
RUSC1	7.06063e-07	0.38624	0.106	0.081	0.0200882		LINC01725	0	0.680832	0.759	0.526	0		HEXB	4.40665e-39	-0.254973	0.338	0.409	1.25374e-34		SCML1	1.59425e-56	0.665861	0.19	0.119	4.5358e-52		RPL29	4.37482e-48	0.435366	0.673	0.58	1.24468e-43		CHST15	1.41209e-10	0.461982	0.325	0.261	4.01752e-06		VPS13D	2.1159e-18	0.641115	0.913	0.684	6.01996e-14
GPC4	5.03979e-11	0.385173	0.412	0.372	1.43387e-06		AL136441.1	0	0.680754	0.76	0.544	0		NFATC3	6.10215e-58	-0.255105	0.39	0.478	1.73612e-53		KANTR	8.74211e-28	0.665431	0.375	0.344	2.48722e-23		LNX1	2.9012e-13	0.435322	0.117	0.084	8.25421e-09		ARAP2	2.619e-47	0.461256	0.691	0.586	7.45132e-43		SENP7	3.97485e-12	0.64063	0.799	0.578	1.13088e-07
CPQ	1.61695e-20	0.383699	0.844	0.779	4.60039e-16		COL22A1	0	0.680598	0.734	0.536	0		LINC02241	9.29071e-121	-0.255155	0.469	0.593	2.6433e-116		ACSM5	7.3764e-53	0.664932	0.316	0.246	2.09866e-48		TSPAN15	2.35471e-08	0.435281	0.334	0.306	0.000669939		PTAFR	7.93673e-11	0.460914	0.284	0.228	2.25808e-06		2023-09-08	9.54855e-32	0.640176	0.557	0.229	2.71666e-27
TMEM159	5.02845e-15	0.383568	0.248	0.195	1.43065e-10		EDIL3	0	0.68059	0.813	0.624	0		SLC30A9	1.02449e-79	-0.25521	0.389	0.504	2.91477e-75		LINC01252	1.24301e-23	0.664522	0.281	0.253	3.53648e-19		IFI6	3.43714e-35	0.433965	0.231	0.155	9.77902e-31		LSAMP	2.735e-74	0.460359	0.924	0.839	7.78135e-70		DYRK1A	2.99535e-15	0.638429	0.804	0.56	8.52208e-11
CDIPT	1.22361e-19	0.383088	0.192	0.132	3.4813e-15		LTBP1	0	0.680273	0.845	0.667	0		ERP44	1.23764e-79	-0.255265	0.434	0.545	3.52122e-75		ATG14	9.21954e-37	0.663802	0.374	0.329	2.62305e-32		RBMS2	2.77108e-19	0.433605	0.466	0.428	7.88399e-15		ANKRD13D	3.48115e-20	0.459684	0.164	0.093	9.90422e-16		ARHGEF1	6.37556e-35	0.637842	0.452	0.148	1.81391e-30
RPL7	9.51849e-51	0.382149	0.805	0.72	2.70811e-46		PLCB1	0	0.680219	0.927	0.814	0		ZDHHC20	5.03731e-57	-0.255266	0.343	0.427	1.43317e-52		EOGT	1.61762e-26	0.66341	0.295	0.264	4.60228e-22		MT1L	5.2394e-45	0.432687	0.103	0.046	1.49066e-40		CSGALNACT2	4.73591e-26	0.458501	0.386	0.276	1.34741e-21		GNAI1	7.55623e-11	0.637194	0.9	0.763	2.14982e-06
MROH9	0.000502777	0.380668	0.462	0.444	1		CARD18	0	0.679655	0.802	0.599	0		AC108062.1	2.8636e-65	-0.255441	0.518	0.626	8.14722e-61		KIF21A	3.77077e-50	0.663	0.521	0.486	1.07282e-45		NNMT	1.3618e-26	0.432458	0.305	0.234	3.87445e-22		APLP2	2.32967e-20	0.45819	0.708	0.616	6.62814e-16		SLC24A1	2.59591e-37	0.634974	0.58	0.222	7.38561e-33
RPN2	1.2078e-19	0.380358	0.56	0.501	3.43632e-15		COL24A1	0	0.679492	0.836	0.637	0		PCMTD2	8.05876e-38	-0.255807	0.197	0.266	2.2928e-33		EXOC1	1.88763e-48	0.66295	0.449	0.394	5.37051e-44		RPL15	8.64148e-43	0.432041	0.616	0.522	2.45859e-38		IRAK1	3.72543e-31	0.458049	0.202	0.103	1.05992e-26		PTPRN2	8.88e-37	0.634021	0.936	0.729	2.52645e-32
CTDSP2	1.33328e-13	0.378647	0.266	0.215	3.79333e-09		AC087633.2	0	0.67929	0.746	0.521	0		POGZ	1.35732e-50	-0.255901	0.372	0.46	3.86172e-46		ARHGAP24	1.12177e-117	0.662681	0.854	0.807	3.19154e-113		ARHGEF7	5.25204e-10	0.431718	0.556	0.549	1.49426e-05		AC244021.1	1.25727e-16	0.456497	0.367	0.294	3.57705e-12		MROH1	5.00951e-33	0.633263	0.671	0.32	1.42526e-28
TMEM50A	4.24032e-15	0.378546	0.319	0.264	1.20641e-10		CUX2	0	0.679278	0.689	0.454	0		KIAA1109	1.36592e-89	-0.255911	0.585	0.703	3.88617e-85		ZDHHC21	2.0539e-43	0.661737	0.437	0.396	5.84356e-39		EEF1A1	5.54063e-97	0.430484	0.938	0.885	1.57637e-92		PPT1	8.24904e-12	0.456422	0.297	0.229	2.34693e-07		FAM13B	2.62608e-16	0.633055	0.776	0.506	7.47145e-12
FAM102B	0.000164367	0.377833	0.4	0.379	1		TSPAN8	0	0.678759	0.777	0.565	0		AC105021.1	4.56605e-34	-0.255982	0.177	0.239	1.29909e-29		SESN1	1.02275e-43	0.658048	0.504	0.473	2.90984e-39		ATP2B4	2.25511e-52	0.429815	0.788	0.736	6.41602e-48		MARCO	1.14125e-13	0.45619	0.297	0.226	3.24698e-09		TP53BP1	2.0803e-34	0.632099	0.804	0.416	5.91867e-30
AP3S1	1.4544e-08	0.377473	0.436	0.394	0.000413792		DOCK2	0	0.678341	0.786	0.574	0		AGO3	3.89789e-83	-0.256013	0.497	0.61	1.10899e-78		SLC22A3	4.20239e-10	0.657277	0.368	0.382	1.19562e-05		TANC1	2.20207e-13	0.429652	0.623	0.611	6.26512e-09		C5AR1	1.31571e-20	0.455769	0.254	0.169	3.74332e-16		C4orf45	4.16531e-27	0.631694	0.74	0.408	1.18507e-22
RND3	5.36109e-06	0.377462	0.339	0.314	0.152528		OTUD7A	0	0.678147	0.793	0.593	0		AC114316.2	4.92239e-128	-0.256013	0.479	0.609	1.40047e-123		LPIN1	1.4337e-13	0.657087	0.476	0.485	4.07902e-09		GLDN	4.04169e-07	0.428855	0.346	0.331	0.011499		ROCK1	3.98137e-29	0.454086	0.81	0.697	1.13274e-24		GPR65	6.637e-19	0.631394	0.201	0.061	1.88829e-14
RAB14	5.50049e-08	0.377433	0.34	0.303	0.00156494		NLGN1	0	0.677667	0.913	0.787	0		PICALM	4.73779e-78	-0.256123	0.617	0.72	1.34795e-73		THUMPD3-AS1	1.39275e-32	0.656965	0.208	0.154	3.9625e-28		EID1	1.42798e-35	0.426123	0.407	0.312	4.06275e-31		GLIS3	4.84991e-46	0.453864	0.818	0.702	1.37985e-41		CLEC16A	2.31485e-27	0.630607	0.845	0.5	6.58599e-23
GULP1	3.58331e-20	0.377386	0.578	0.516	1.01949e-15		LMCD1-AS1	0	0.676056	0.869	0.707	0		ACAP2	6.2368e-80	-0.25618	0.561	0.66	1.77443e-75		ZNF280D	1.2328e-87	0.654787	0.358	0.254	3.50745e-83		DNAJA1	1.52185e-09	0.424316	0.282	0.246	4.32983e-05		PLCB2	2.08958e-13	0.45381	0.158	0.101	5.94506e-09		RSRP1	1.88475e-13	0.630564	0.607	0.367	5.3623e-09
VEZF1	1.70845e-10	0.3773	0.231	0.19	4.86071e-06		ACOXL	0	0.674657	0.725	0.503	0		AP006222.1	2.10721e-35	-0.256257	0.161	0.222	5.99521e-31		ATP2C1	1.09063e-46	0.654465	0.551	0.524	3.10294e-42		NUCKS1	2.83474e-51	0.423939	0.733	0.667	8.06512e-47		WDFY3	4.1063e-39	0.453655	0.801	0.701	1.16828e-34		CLUHP3	3.29498e-35	0.628555	0.224	0.046	9.37454e-31
C1orf21	2.753e-16	0.376975	0.658	0.617	7.83257e-12		EDA	0	0.674505	0.8	0.615	0		LINC02438	1.77231e-116	-0.256323	0.473	0.592	5.04239e-112		MAML2	6.88767e-114	0.654329	0.837	0.799	1.95961e-109		PGRMC2	9.71152e-15	0.421121	0.42	0.375	2.76302e-10		TMC6	1.96414e-09	0.453172	0.162	0.111	5.58817e-05		MAN2A1	6.18981e-14	0.62726	0.795	0.561	1.76106e-09
STOM	2.30155e-18	0.37676	0.519	0.457	6.54814e-14		RXFP1	0	0.673935	0.773	0.566	0		NRF1	8.40572e-53	-0.256408	0.464	0.55	2.39151e-48		STK38L	6.39109e-22	0.654168	0.429	0.412	1.81833e-17		MAP4K4	2.19605e-31	0.420827	0.703	0.67	6.24798e-27		FCGR2C	7.07497e-79	0.45202	0.111	0.024	2.0129e-74		ENO2	2.4441e-42	0.627195	0.242	0.047	6.9537e-38
RPSA	8.82413e-26	0.376196	0.465	0.38	2.51055e-21		TMC1	0	0.673294	0.8	0.582	0		GSK3B	3.45665e-116	-0.256592	0.614	0.734	9.83452e-112		ENOSF1	5.522e-64	0.653235	0.393	0.318	1.57106e-59		KCTD10	3.12745e-07	0.420739	0.226	0.2	0.00889791		TTL	1.55899e-15	0.451262	0.374	0.294	4.43548e-11		TMEM132B	2.73585e-21	0.62543	0.89	0.661	7.78378e-17
SLC43A1	0.204448	0.375591	0.151	0.147	1		OSBPL10	0	0.672823	0.826	0.629	0		AC103409.1	2.69081e-109	-0.256762	0.562	0.682	7.65563e-105		DGKI	1.7435e-56	0.653213	0.771	0.734	4.96044e-52		NOVA2	2.84896e-12	0.41954	0.227	0.194	8.10559e-08		SLC7A7	1.55139e-18	0.451005	0.32	0.235	4.41387e-14		TNRC6B	5.56653e-22	0.624614	0.959	0.77	1.58373e-17
RCN3	1.58766e-11	0.375203	0.169	0.131	4.51706e-07		GRIK1	0	0.672213	0.767	0.547	0		MIA2	1.55097e-84	-0.257048	0.453	0.562	4.41267e-80		CDC14B	2.39151e-34	0.652384	0.523	0.506	6.80408e-30		ATP5ME	2.69071e-38	0.419092	0.563	0.482	7.65533e-34		COMMD10	2.27931e-33	0.450587	0.809	0.702	6.48486e-29		ACCS	1.5162e-14	0.624233	0.306	0.127	4.31375e-10
JAM3	0.00022131	0.37517	0.386	0.372	1		OTOGL	0	0.671882	0.754	0.535	0		ARHGAP42	1.28614e-102	-0.257075	0.578	0.7	3.6592e-98		2023-03-06	5.2183e-61	0.652214	0.571	0.529	1.48466e-56		EHD2	2.97542e-76	0.418159	0.709	0.588	8.46537e-72		GUSB	2.86693e-12	0.449628	0.25	0.181	8.15671e-08		KMT2D	1.05369e-25	0.621671	0.466	0.188	2.99784e-21
PRDX4	1.06742e-12	0.375052	0.237	0.19	3.03692e-08		AC093912.1	0	0.670779	0.766	0.559	0		USP3	3.03003e-42	-0.257435	0.272	0.352	8.62074e-38		ALG13	3.25027e-39	0.651518	0.443	0.407	9.24736e-35		JUP	2.20858e-20	0.417712	0.27	0.217	6.28363e-16		CREBL2	6.95617e-10	0.449501	0.323	0.26	1.9791e-05		STK10	7.49484e-34	0.621134	0.795	0.425	2.13236e-29
FUCA2	4.09388e-16	0.374977	0.153	0.104	1.16475e-11		SLC27A6	0	0.670777	0.76	0.546	0		FBXO38	3.36767e-65	-0.257507	0.281	0.367	9.58136e-61		FADS3	8.81572e-151	0.650318	0.361	0.21	2.50816e-146		RPL22	3.07497e-36	0.417624	0.346	0.263	8.74859e-32		NCOA3	1.52845e-21	0.449155	0.637	0.55	4.3486e-17		CBFB	1.32356e-20	0.620913	0.671	0.384	3.76565e-16
TMEM43	7.41822e-27	0.374916	0.25	0.175	2.11056e-22		ARAP2	0	0.670082	0.767	0.554	0		WDR20	4.16399e-28	-0.258008	0.355	0.419	1.1847e-23		RPRD1A	5.26853e-34	0.648776	0.476	0.447	1.49895e-29		ANKS1A	5.79556e-10	0.416941	0.594	0.595	1.6489e-05		SUSD6	1.49101e-14	0.447112	0.479	0.399	4.24206e-10		TRAF5	1.1742e-31	0.620436	0.571	0.244	3.34072e-27
C12orf57	2.77903e-37	0.374691	0.236	0.146	7.90663e-33		NEK10	0	0.669663	0.754	0.527	0		EYA4	7.26515e-102	-0.25805	0.471	0.582	2.06701e-97		KANK4	5.79464e-32	0.648102	0.412	0.381	1.64863e-27		EPB41L4A	6.16467e-07	0.415846	0.597	0.607	0.0175391		RAP1GDS1	6.67842e-34	0.446941	0.682	0.56	1.90008e-29		MYB	1.03893e-29	0.619836	0.466	0.187	2.95586e-25
CARMIL1	5.19044e-13	0.374577	0.552	0.51	1.47673e-08		TPK1	0	0.666837	0.811	0.631	0		TFPI	1.71383e-20	-0.258212	0.172	0.22	4.87602e-16		PRPF38B	8.35087e-35	0.648071	0.251	0.191	2.37591e-30		NLK	2.09152e-08	0.414483	0.544	0.558	0.000595057		SETDB2	9.42619e-13	0.446541	0.355	0.285	2.68184e-08		EVA1C	1.6012e-24	0.619192	0.712	0.394	4.55557e-20
PLBD1	2.29682e-09	0.374419	0.34	0.3	6.53468e-05		CREB5	0	0.666203	0.853	0.687	0		COL19A1	3.34212e-121	-0.258236	0.511	0.63	9.50868e-117		APPL2	1.33193e-17	0.647065	0.386	0.374	3.78948e-13		TRIB2	1.53896e-21	0.41448	0.195	0.145	4.3785e-17		NGLY1	4.17052e-15	0.446533	0.434	0.354	1.18655e-10		ACOT7	8.98821e-42	0.618807	0.717	0.314	2.55723e-37
RTRAF	3.76683e-11	0.373986	0.302	0.256	1.0717e-06		CNTN1	0	0.664611	0.781	0.581	0		ADAMTS3	5.0363e-124	-0.258611	0.496	0.614	1.43288e-119		SCFD1	2.31373e-60	0.64676	0.582	0.538	6.58278e-56		BTG2	1.26013e-17	0.413061	0.114	0.074	3.58521e-13		WDFY4	2.56868e-29	0.446209	0.59	0.485	7.30816e-25		SUPT20H	4.4804e-14	0.617799	0.539	0.303	1.27472e-09
PNRC2	2.44871e-13	0.373613	0.159	0.113	6.96683e-09		IL12A-AS1	0	0.664555	0.743	0.524	0		HNRNPA2B1	3.64071e-40	-0.25864	0.448	0.534	1.03582e-35		RRAS2	1.25257e-29	0.646183	0.468	0.448	3.56369e-25		NEDD8	8.54184e-19	0.413008	0.341	0.28	2.43024e-14		NRP1	2.34636e-36	0.446041	0.881	0.783	6.67562e-32		KIAA1522	5.04568e-43	0.617292	0.443	0.133	1.43555e-38
FGF10	6.35676e-15	0.373192	0.396	0.339	1.80856e-10		PLCL1	0	0.664517	0.889	0.753	0		RBMS1	3.78651e-74	-0.258692	0.638	0.737	1.0773e-69		AC105021.1	5.69253e-10	0.645637	0.228	0.219	1.61958e-05		LHFPL6	3.07803e-31	0.412832	0.789	0.78	8.75731e-27		CCDC91	5.985e-35	0.445851	0.823	0.751	1.70279e-30		ITSN2	1.35935e-14	0.61718	0.822	0.598	3.86748e-10
CD63	2.15199e-76	0.372796	0.772	0.615	6.12261e-72		BTBD11	0	0.664332	0.751	0.524	0		ZNF124	5.84681e-45	-0.258782	0.237	0.31	1.66348e-40		BTAF1	7.63735e-24	0.644085	0.506	0.501	2.1729e-19		FGD5	2.03777e-18	0.412292	0.423	0.385	5.79766e-14		TEC	1.08303e-23	0.44585	0.521	0.433	3.08132e-19		APPL2	5.96493e-15	0.617174	0.621	0.375	1.69708e-10
RPS18	3.59732e-57	0.372716	0.776	0.667	1.02347e-52		COL19A1	0	0.663348	0.767	0.56	0		ZNF254	7.23853e-49	-0.258891	0.296	0.378	2.05943e-44		FBXW7	7.42694e-55	0.64367	0.663	0.626	2.11304e-50		GNAS	1.4349e-55	0.41222	0.693	0.597	4.08245e-51		LPAR6	4.46384e-25	0.44578	0.371	0.255	1.27001e-20		MTCL1	6.67347e-30	0.616533	0.676	0.343	1.89867e-25
CAPN2	4.29887e-17	0.372547	0.573	0.528	1.22307e-12		KIAA1211	0	0.662768	0.755	0.534	0		KLHL1	9.33653e-136	-0.259034	0.506	0.641	2.65634e-131		FNBP4	2.68408e-40	0.642421	0.466	0.425	7.63647e-36		SYPL1	1.98587e-17	0.410799	0.287	0.232	5.65001e-13		IKBKB	2.31158e-18	0.445444	0.397	0.306	6.57667e-14		CCDC130	2.31521e-31	0.616299	0.489	0.179	6.587e-27
FBXL3	2.08762e-18	0.372422	0.136	0.087	5.93949e-14		HAS2-AS1	0	0.662147	0.768	0.543	0		TTC37	1.06601e-60	-0.259258	0.429	0.527	3.03291e-56		PEX11A	4.47659e-154	0.642268	0.504	0.352	1.27363e-149		RPS15	5.66184e-54	0.409501	0.696	0.591	1.61085e-49		P2RY14	7.2885e-33	0.444903	0.101	0.036	2.07365e-28		PSTPIP2	1.26968e-36	0.615398	0.712	0.334	3.61237e-32
PRKG1	4.17217e-41	0.37168	0.897	0.867	1.18702e-36		SYNPR	0	0.661856	0.756	0.541	0		ENPP1	1.03108e-47	-0.259285	0.364	0.452	2.93353e-43		UPF3A	1.51202e-27	0.640629	0.316	0.273	4.30184e-23		RCN1	1.82423e-12	0.409388	0.176	0.136	5.19012e-08		FXYD5	1.58184e-10	0.444667	0.247	0.184	4.5005e-06		CD69	4.29758e-15	0.614915	0.119	0.029	1.22271e-10
CCBE1	1.17821e-07	0.371603	0.569	0.546	0.00335214		LRBA	0	0.66141	0.912	0.792	0		AL603840.1	6.1566e-87	-0.259303	0.653	0.764	1.75162e-82		AC053527.1	9.33384e-35	0.640538	0.368	0.33	2.65557e-30		RBM8A	2.32394e-21	0.409202	0.194	0.138	6.61183e-17		TNS3	2.87503e-24	0.44439	0.795	0.717	8.17976e-20		TMEM150C	3.38921e-23	0.61236	0.667	0.354	9.64265e-19
MORF4L1	1.15043e-19	0.371106	0.643	0.588	3.2731e-15		AC138305.1	0	0.660996	0.755	0.537	0		LRFN5	4.60577e-122	-0.259655	0.463	0.591	1.31039e-117		ZCCHC7	3.27988e-61	0.64026	0.722	0.694	9.33159e-57		ARGLU1	1.29146e-23	0.408804	0.594	0.547	3.67433e-19		PKM	2.35164e-17	0.444283	0.444	0.34	6.69066e-13		CASP8	1.06851e-24	0.610206	0.553	0.252	3.04002e-20
MAN2B2	1.15e-07	0.371081	0.259	0.225	0.00327187		AL356108.1	0	0.659866	0.791	0.568	0		AC138305.1	2.06056e-126	-0.259727	0.486	0.611	5.86249e-122		SCMH1	2.28778e-31	0.639683	0.636	0.631	6.50897e-27		NLRP1	9.23693e-15	0.408084	0.473	0.455	2.628e-10		ETV5	3.83887e-14	0.443886	0.347	0.275	1.0922e-09		AC092821.3	5.3522e-21	0.607676	0.607	0.311	1.52276e-16
PCDH7	1.30084e-19	0.370775	0.734	0.672	3.70103e-15		NLGN4X	0	0.659679	0.733	0.527	0		FAM199X	6.74664e-35	-0.259826	0.154	0.215	1.91949e-30		GOPC	2.9739e-18	0.639679	0.295	0.269	8.46103e-14		KPNB1	2.21915e-12	0.407961	0.459	0.432	6.31371e-08		MIR181A1HG	2.15628e-34	0.443559	0.526	0.398	6.13482e-30		MIATNB	8.85551e-40	0.606294	0.781	0.351	2.51948e-35
SLC40A1	7.65265e-15	0.369137	0.3	0.244	2.17726e-10		FGGY	0	0.659627	0.858	0.687	0		SNX14	1.473e-59	-0.259883	0.313	0.409	4.19085e-55		AMOTL2	3.37065e-190	0.639224	0.463	0.285	9.58983e-186		TMOD3	2.34957e-14	0.407175	0.488	0.459	6.68475e-10		MAP3K5	9.98262e-28	0.4431	0.707	0.609	2.84016e-23		GPATCH2	1.56213e-14	0.605704	0.831	0.564	4.44441e-10
CPNE3	1.96551e-18	0.369031	0.44	0.375	5.59207e-14		STEAP1B	0	0.659489	0.76	0.55	0		RSRC2	4.10365e-30	-0.259902	0.26	0.326	1.16753e-25		STAT2	3.74931e-52	0.639152	0.36	0.282	1.06672e-47		RPL6	4.12489e-45	0.407022	0.629	0.546	1.17357e-40		ADAM10	4.2819e-35	0.442169	0.654	0.524	1.21824e-30		JAZF1	1.80253e-22	0.604805	0.909	0.657	5.12839e-18
EIF3M	2.91137e-05	0.368203	0.266	0.237	0.828313		CDK14	0	0.658379	0.9	0.779	0		MAML3	1.13124e-74	-0.259905	0.646	0.747	3.21848e-70		AC118549.1	1.47766e-42	0.638584	0.557	0.53	4.20408e-38		S100A16	9.47369e-27	0.406204	0.209	0.144	2.69536e-22		AGPAT4	5.05079e-24	0.442053	0.496	0.395	1.437e-19		ZNF767P	2.65856e-31	0.603299	0.744	0.379	7.56388e-27
LRRK2	4.64932e-15	0.3679	0.496	0.442	1.32278e-10		CFAP61	0	0.658024	0.744	0.524	0		SGCE	3.23949e-64	-0.259954	0.377	0.476	9.21667e-60		MCCC2	1.70473e-22	0.638318	0.399	0.383	4.85013e-18		HINT1	4.12107e-13	0.405417	0.344	0.298	1.17249e-08		PARP15	2.72871e-11	0.441524	0.349	0.297	7.76345e-07		PEPD	6.38541e-23	0.603284	0.749	0.415	1.81671e-18
SYPL1	2.88134e-06	0.367114	0.266	0.237	0.0819769		C12orf42	0	0.657458	0.741	0.539	0		LINC02223	2.17527e-132	-0.259968	0.493	0.62	6.18886e-128		ACOX1	1.11572e-82	0.637376	0.511	0.426	3.17432e-78		BNIP2	1.08097e-15	0.404676	0.322	0.273	3.07547e-11		CACUL1	2.69383e-26	0.441011	0.545	0.426	7.66423e-22		MPHOSPH8	3.47004e-20	0.602924	0.703	0.403	9.8726e-16
SH3BGRL	2.83242e-08	0.367059	0.502	0.472	0.000805851		CHST11	0	0.657098	0.753	0.527	0		AKT3	1.4657e-99	-0.259978	0.632	0.763	4.17006e-95		ADK	2.54868e-93	0.637024	0.838	0.797	7.25124e-89		TAOK2	4.20724e-36	0.404589	0.199	0.128	1.197e-31		AP3B1	1.55024e-37	0.440621	0.789	0.678	4.41058e-33		EDEM2	3.22238e-33	0.601686	0.484	0.182	9.16798e-29
MEG3	2.07956e-06	0.365415	0.262	0.24	0.0591657		RANBP17	0	0.656864	0.855	0.677	0		LARGE1	7.62084e-88	-0.26004	0.706	0.811	2.16821e-83		AC138123.1	2.10699e-18	0.636827	0.498	0.516	5.9946e-14		HSP90AA1	5.15573e-75	0.40427	0.947	0.925	1.46686e-70		EIF4G3	7.65597e-40	0.440619	0.858	0.765	2.1782e-35		AP000676.5	2.01097e-16	0.601563	0.749	0.478	5.72141e-12
DCTN3	0.00465709	0.365161	0.136	0.122	1		CADPS2	0	0.655828	0.84	0.679	0		CHODL	3.32384e-104	-0.260045	0.479	0.598	9.45665e-100		CCDC91	8.44837e-101	0.636207	0.803	0.742	2.40364e-96		KLHL5	1.15871e-08	0.404176	0.406	0.393	0.000329666		RPS6KA1	1.63151e-13	0.440341	0.245	0.176	4.6418e-09		DDX39A	1.797e-33	0.60146	0.306	0.081	5.11266e-29
TMEM258	2.6316e-29	0.364103	0.3	0.21	7.48718e-25		TOX	0	0.655132	0.754	0.556	0		TPP2	7.22004e-62	-0.260126	0.35	0.447	2.05417e-57		RETSAT	7.30652e-278	0.63518	0.631	0.381	2.07878e-273		HSP90B1	6.89478e-42	0.40386	0.659	0.579	1.96163e-37		GPR155	1.18832e-19	0.439848	0.43	0.333	3.3809e-15		AVL9	5.57999e-15	0.601078	0.74	0.455	1.58756e-10
ARF4	6.51533e-09	0.363878	0.374	0.337	0.000185368		AC013652.1	0	0.654918	0.733	0.491	0		KCNS3	1.71076e-104	-0.260165	0.61	0.727	4.86729e-100		NRCAM	5.63787e-18	0.634967	0.622	0.632	1.60403e-13		LMCD1	9.60992e-23	0.40335	0.245	0.185	2.73412e-18		PRMT2	1.383e-11	0.437964	0.535	0.478	3.93479e-07		KLHL6	2.77568e-43	0.600555	0.612	0.232	7.8971e-39
RNH1	4.40343e-22	0.363789	0.296	0.226	1.25282e-17		CECR2	0	0.654453	0.725	0.466	0		GPATCH2L	3.53851e-62	-0.260266	0.363	0.463	1.00674e-57		AL139383.1	6.85654e-57	0.634878	0.667	0.644	1.95075e-52		PAPSS2	4.70865e-10	0.403181	0.468	0.456	1.33966e-05		ME1	5.22699e-31	0.43663	0.767	0.679	1.48713e-26		FNDC3A	7.48488e-17	0.599837	0.863	0.635	2.12952e-12
ARL1	4.43894e-08	0.363683	0.215	0.182	0.00126292		DNAH3	0	0.653787	0.715	0.469	0		ZNF248	1.13126e-63	-0.260496	0.326	0.419	3.21855e-59		EPS15	1.94151e-75	0.634579	0.728	0.691	5.52378e-71		RPL12	4.79945e-47	0.403062	0.727	0.642	1.36549e-42		ZNF37BP	2.22094e-08	0.43633	0.345	0.287	0.00063188		UBR4	4.28124e-17	0.599521	0.808	0.519	1.21806e-12
OPHN1	4.00336e-08	0.363058	0.668	0.634	0.001139		KCTD16	0	0.653778	0.761	0.55	0		SRGAP1	9.70147e-91	-0.260546	0.524	0.64	2.76017e-86		JAK2	1.95928e-30	0.633363	0.528	0.512	5.57435e-26		SKP1	1.01915e-23	0.402189	0.557	0.496	2.89958e-19		TMCC1	7.18354e-37	0.436223	0.794	0.679	2.04379e-32		SHANK2	7.57084e-37	0.599257	0.904	0.634	2.15398e-32
MSX1	8.31212e-42	0.362127	0.118	0.054	2.36488e-37		ARHGEF3	0	0.653718	0.784	0.576	0		SYNPR	6.88359e-116	-0.260734	0.491	0.615	1.95845e-111		PDE8A	6.39812e-39	0.631783	0.624	0.622	1.82033e-34		PLSCR4	1.17064e-14	0.401281	0.479	0.449	3.33059e-10		NFATC2	6.03011e-13	0.434832	0.469	0.401	1.71563e-08		CSF1	1.91086e-27	0.599003	0.425	0.155	5.43659e-23
IFI6	2.39056e-13	0.362049	0.21	0.16	6.80138e-09		GPM6A	0	0.653193	0.764	0.562	0		RNF24	1.63173e-41	-0.260967	0.346	0.424	4.64245e-37		HSPA12A	5.34809e-18	0.631151	0.491	0.498	1.52159e-13		KARS	9.4114e-07	0.400455	0.259	0.231	0.0267764		STK17B	1.73596e-14	0.433645	0.339	0.263	4.93897e-10		SYCP2L	1.88613e-33	0.598066	0.598	0.26	5.36622e-29
COLEC12	4.32697e-25	0.361542	0.602	0.534	1.23107e-20		DSCAML1	0	0.652585	0.711	0.484	0		SLC22A3	1.67687e-35	-0.26107	0.33	0.399	4.77086e-31		NBPF12	8.16804e-25	0.630863	0.339	0.309	2.32389e-20		DCBLD1	2.0729e-09	0.400144	0.12	0.093	5.89762e-05		AC009093.8	1.22005e-16	0.433209	0.182	0.113	3.47115e-12		MAN1C1	4.72646e-30	0.598005	0.776	0.403	1.34473e-25
CANX	5.33106e-24	0.361009	0.602	0.534	1.51674e-19		HYDIN2	0	0.652069	0.774	0.549	0		BAGE2	2.23624e-111	-0.261354	0.557	0.66	6.36231e-107		ATP11B	2.682e-32	0.630714	0.53	0.515	7.63056e-28		PTPN12	1.75662e-12	0.399886	0.547	0.527	4.99776e-08		GPCPD1	2.10619e-13	0.432789	0.463	0.387	5.99233e-09		CPPED1	6.78371e-31	0.597877	0.799	0.456	1.93003e-26
CLSTN1	1.50641e-05	0.359732	0.372	0.351	0.428589		PCNX2	0	0.651952	0.801	0.578	0		C9orf3	1.00006e-92	-0.261552	0.582	0.702	2.84527e-88		LPGAT1	8.62192e-88	0.630695	0.578	0.509	2.45302e-83		GALNT18	7.37484e-12	0.398633	0.575	0.567	2.09822e-07		PLIN2	6.05865e-08	0.431464	0.546	0.497	0.00172375		RAB37	5.0809e-53	0.597816	0.598	0.198	1.44557e-48
LTBP3	2.93886e-33	0.359496	0.223	0.144	8.36135e-29		ATP2B2	0	0.651835	0.715	0.504	0		PRICKLE1	4.25473e-72	-0.261624	0.388	0.495	1.21051e-67		SSH2	1.76751e-66	0.629883	0.684	0.656	5.02874e-62		MYCT1	6.25077e-12	0.39852	0.18	0.148	1.77841e-07		CERS6	3.73534e-38	0.431433	0.749	0.645	1.06274e-33		SIK3	5.14483e-15	0.59738	0.886	0.658	1.46376e-10
HERPUD1	1.4362e-10	0.358951	0.245	0.198	4.08614e-06		ABCC4	0	0.651497	0.762	0.547	0		TUT4	4.53308e-78	-0.261702	0.477	0.584	1.28971e-73		GATAD1	1.99526e-55	0.629817	0.315	0.231	5.67672e-51		KIAA0040	1.14458e-09	0.398406	0.284	0.252	3.25645e-05		SLC12A6	9.24314e-21	0.430297	0.551	0.447	2.62977e-16		AZIN2	6.89051e-17	0.597328	0.406	0.183	1.96042e-12
LMAN1	5.1611e-20	0.357893	0.373	0.305	1.46838e-15		TYW1B	0	0.651318	0.796	0.584	0		NGLY1	3.83439e-55	-0.261776	0.294	0.384	1.09092e-50		FERMT2	1.25764e-101	0.629676	0.618	0.523	3.57811e-97		TGFB1I1	1.1127e-43	0.397561	0.146	0.077	3.16573e-39		CCSER1	1.35397e-67	0.430127	0.947	0.898	3.85217e-63		RNASEH2B	6.40296e-21	0.596976	0.676	0.376	1.82171e-16
CCNI	2.50581e-30	0.357685	0.701	0.634	7.12929e-26		SNX29	0	0.649254	0.876	0.722	0		CCNY	1.19283e-83	-0.261902	0.593	0.699	3.39371e-79		PAXBP1	3.79971e-14	0.62927	0.259	0.238	1.08105e-09		ARPC2	2.01304e-18	0.397464	0.527	0.491	5.7273e-14		C9orf72	5.08308e-14	0.430076	0.265	0.194	1.44619e-09		SH3KBP1	7.56822e-17	0.596931	0.904	0.7	2.15323e-12
FAXDC2	8.96347e-09	0.357569	0.36	0.328	0.00025502		CUBN	0	0.6482	0.768	0.527	0		AC021231.1	1.66445e-61	-0.262252	0.276	0.368	4.73551e-57		ITIH5	3.98178e-181	0.628903	0.833	0.746	1.13286e-176		BOD1L1	1.33106e-10	0.39728	0.492	0.466	3.78701e-06		SNCA	2.12601e-26	0.429146	0.447	0.351	6.04872e-22		NOL4L	4.62926e-46	0.596734	0.685	0.28	1.31707e-41
UGDH	5.28308e-09	0.356918	0.244	0.207	0.000150309		AC007368.1	0	0.646162	0.735	0.495	0		SMG1	1.40058e-74	-0.262324	0.451	0.559	3.9848e-70		PON2	8.364e-19	0.628715	0.298	0.269	2.37964e-14		PARP9	1.92387e-07	0.397036	0.275	0.251	0.00547361		ACTR2	2.01889e-22	0.428293	0.588	0.476	5.74394e-18		SRGAP3	1.12608e-27	0.595427	0.872	0.554	3.20381e-23
RPL10A	5.52901e-38	0.356824	0.5	0.386	1.57306e-33		DNAH12	0	0.646068	0.77	0.544	0		IFI44	2.14101e-18	-0.262418	0.117	0.158	6.0914e-14		KHDC4	9.78623e-34	0.628558	0.262	0.21	2.78428e-29		GBP1	2.00345e-12	0.396523	0.152	0.118	5.70001e-08		EPSTI1	9.35334e-24	0.427959	0.496	0.393	2.66112e-19		PLD1	3.51106e-15	0.595426	0.808	0.576	9.98932e-11
TNFSF10	3.74197e-15	0.356719	0.383	0.323	1.06463e-10		AC009226.1	0	0.645795	0.76	0.548	0		CLIP4	3.28354e-69	-0.262435	0.402	0.518	9.34199e-65		PTPRM	6.25093e-167	0.627729	0.934	0.891	1.77845e-162		HIPK2	3.93305e-32	0.396317	0.702	0.669	1.11899e-27		MAP3K14	3.49792e-14	0.42793	0.296	0.225	9.95194e-10		NAV1	5.33797e-19	0.595248	0.735	0.456	1.5187e-14
MTCH1	2.03234e-14	0.35618	0.292	0.233	5.7822e-10		FARS2	0	0.645741	0.869	0.701	0		DISC1	6.98482e-53	-0.262569	0.471	0.565	1.98725e-48		PIKFYVE	3.42258e-21	0.627321	0.455	0.445	9.73757e-17		EIF4B	4.3148e-10	0.396241	0.306	0.271	1.2276e-05		CD44	5.38894e-24	0.42765	0.596	0.496	1.53321e-19		PDS5B	1.59741e-09	0.594466	0.817	0.613	4.5448e-05
SEC31A	1.78754e-23	0.355591	0.662	0.596	5.08574e-19		LINC02147	0	0.645008	0.781	0.574	0		GRM1	8.77746e-135	-0.262988	0.543	0.675	2.49727e-130		NKTR	3.07917e-71	0.627138	0.448	0.36	8.76054e-67		ZNF275	1.05015e-07	0.395917	0.153	0.126	0.00298778		CYB5R4	9.71141e-20	0.426202	0.51	0.427	2.76299e-15		CDK6	2.5466e-15	0.593648	0.863	0.608	7.24534e-11
EIF4A2	3.43185e-21	0.354265	0.358	0.282	9.76395e-17		SCN8A	0	0.644391	0.739	0.482	0		TRPC4	2.96872e-126	-0.263051	0.423	0.55	8.4463e-122		ELP2	2.17307e-20	0.625777	0.399	0.378	6.1826e-16		COX7C	1.76231e-24	0.394774	0.555	0.491	5.01395e-20		EVL	6.23866e-20	0.425758	0.537	0.445	1.77496e-15		MFSD14C	4.4417e-21	0.593129	0.785	0.47	1.26371e-16
GALNT15	1.23608e-10	0.353945	0.434	0.397	3.51678e-06		DPF3	0	0.644199	0.709	0.479	0		CHCHD3	1.00007e-86	-0.263072	0.575	0.687	2.84529e-82		RPAP2	2.55091e-48	0.625678	0.521	0.483	7.25759e-44		TSHZ2	6.11592e-16	0.394609	0.7	0.696	1.74004e-11		TCF12	7.33993e-46	0.424616	0.89	0.786	2.08828e-41		NBAS	2.81987e-18	0.592885	0.927	0.734	8.02281e-14
ATL3	2.6628e-12	0.353783	0.364	0.313	7.57592e-08		AC092100.1	0	0.643858	0.7	0.458	0		DZIP3	5.4791e-58	-0.263108	0.341	0.425	1.55886e-53		RNF146	5.22188e-36	0.624913	0.264	0.208	1.48568e-31		PLEC	3.42591e-27	0.392076	0.364	0.302	9.74705e-23		PPP3CC	6.65528e-27	0.424457	0.581	0.465	1.89349e-22		CPA6	1.88839e-18	0.592726	0.877	0.605	5.37266e-14
EMC7	5.32623e-08	0.353558	0.211	0.178	0.00151537		MEGF11	0	0.643836	0.72	0.481	0		KCTD8	5.98246e-109	-0.263111	0.49	0.608	1.70207e-104		NAALADL2	4.17847e-174	0.623917	0.93	0.876	1.18882e-169		PSMB9	1.08147e-45	0.391814	0.151	0.08	3.07689e-41		ARPC3	7.3685e-16	0.423658	0.31	0.219	2.09641e-11		MORC3	3.00965e-18	0.592258	0.685	0.376	8.56276e-14
SEC61A1	8.74007e-12	0.353226	0.247	0.2	2.48664e-07		AL132857.2	0	0.643325	0.743	0.534	0		TRO	1.96226e-25	-0.263136	0.075	0.118	5.58284e-21		PCCA	2.19102e-79	0.623438	0.795	0.75	6.23367e-75		NAV1	3.67991e-18	0.3913	0.494	0.453	1.04697e-13		FGF13	9.59165e-30	0.423115	0.817	0.724	2.72892e-25		CAB39	3.27261e-20	0.591561	0.781	0.49	9.31089e-16
TMX4	4.42017e-08	0.353207	0.301	0.263	0.00125758		NCAM1	0	0.642738	0.781	0.56	0		APLF	5.81924e-82	-0.26324	0.434	0.539	1.65563e-77		SMIM8	5.56994e-22	0.621917	0.324	0.297	1.5847e-17		C1orf21	8.13207e-15	0.390014	0.63	0.62	2.31365e-10		CNTRL	5.13044e-29	0.423076	0.542	0.438	1.45966e-24		MELTF	8.47744e-61	0.591225	0.489	0.124	2.41192e-56
RBPJ	1.78618e-26	0.352295	0.804	0.746	5.08185e-22		C15orf53	0	0.642502	0.732	0.504	0		MTHFD2L	7.45011e-99	-0.263309	0.437	0.546	2.11963e-94		JKAMP	4.89582e-21	0.621159	0.115	0.078	1.39291e-16		LAMP1	1.19487e-11	0.389867	0.451	0.415	3.39953e-07		LINC02328	9.971e-36	0.422328	0.552	0.431	2.83685e-31		CD53	7.49419e-14	0.590892	0.393	0.199	2.13217e-09
RPS8	2.06227e-58	0.351645	0.821	0.723	5.86737e-54		ZFPM2	0	0.64246	0.926	0.829	0		DNAJC10	2.78428e-58	-0.263335	0.326	0.414	7.92156e-54		AP006222.1	2.1406e-49	0.621149	0.252	0.192	6.09022e-45		SYNPO	3.82237e-22	0.389707	0.45	0.391	1.0875e-17		TCIRG1	4.43075e-18	0.422311	0.111	0.055	1.26059e-13		PIK3IP1	4.64286e-15	0.590395	0.365	0.162	1.32094e-10
RPL7A	2.95707e-44	0.350295	0.576	0.448	8.41315e-40		MYO18B	0	0.642137	0.697	0.445	0		NEBL	1.51741e-115	-0.263374	0.562	0.689	4.31719e-111		USP3	1.15977e-23	0.620739	0.352	0.323	3.29966e-19		CTBP2	4.85624e-11	0.389304	0.495	0.47	1.38165e-06		CSF2RA	1.03574e-08	0.421733	0.306	0.255	0.000294677		FAM227B	3.36282e-10	0.588973	0.708	0.482	9.56757e-06
TRIM22	3.21023e-09	0.34972	0.143	0.11	9.13343e-05		ADAMTS6	0	0.641795	0.786	0.586	0		IMMP1L	1.41476e-75	-0.263486	0.301	0.404	4.02513e-71		PKN2	5.23569e-85	0.620127	0.703	0.643	1.48961e-80		HECW2	1.85272e-07	0.389222	0.67	0.685	0.00527119		RFX7	5.67566e-29	0.419087	0.635	0.533	1.61478e-24		C11orf49	1.63822e-20	0.588779	0.826	0.562	4.66089e-16
TXNIP	3.2398e-61	0.349648	0.95	0.898	9.21756e-57		RIPOR2	0	0.641792	0.731	0.489	0		SWT1	7.09465e-88	-0.263507	0.399	0.501	2.0185e-83		TTTY10	1.83137e-57	0.61943	0.185	0.115	5.21043e-53		UTRN	8.84329e-47	0.388596	0.923	0.911	2.516e-42		MVB12B	1.05188e-16	0.419073	0.522	0.437	2.99271e-12		MAPK1	3.9472e-30	0.587964	0.849	0.487	1.12302e-25
FAM8A1	7.04304e-08	0.349184	0.147	0.116	0.00200382		BRINP1	0	0.641775	0.729	0.515	0		SLC25A21	1.02617e-118	-0.26352	0.575	0.707	2.91955e-114		GPHN	7.48651e-106	0.618861	0.866	0.815	2.12999e-101		GNAZ	1.20489e-49	0.38839	0.102	0.044	3.42805e-45		CNTNAP2	1.65188e-68	0.418341	0.948	0.883	4.69976e-64		EWSR1	2.15765e-17	0.586672	0.603	0.33	6.13874e-13
VPS35	5.03455e-06	0.347681	0.391	0.36	0.143238		GNGT1	0	0.641758	0.756	0.548	0		AC112206.2	5.04929e-104	-0.263541	0.507	0.618	1.43657e-99		GPR180	1.12291e-27	0.618453	0.263	0.221	3.19478e-23		FRYL	2.48706e-09	0.3882	0.695	0.71	7.07595e-05		FAM49B	2.6773e-32	0.417083	0.671	0.547	7.61719e-28		ATP2B2	7.48652e-30	0.586405	0.868	0.538	2.12999e-25
EFEMP2	2.09339e-15	0.347066	0.144	0.097	5.95589e-11		COL23A1	0	0.641007	0.677	0.457	0		ACACB	3.58651e-11	-0.2636	0.829	0.864	1.0204e-06		ZNF638	8.67697e-64	0.618424	0.689	0.656	2.46868e-59		IVNS1ABP	9.17086e-07	0.387707	0.197	0.174	0.026092		ARHGAP4	1.51081e-35	0.416796	0.165	0.074	4.29842e-31		ZNF516	1.97212e-35	0.585797	0.731	0.333	5.61088e-31
SRI	6.46454e-13	0.346728	0.232	0.184	1.83923e-08		SPATA16	0	0.6408	0.728	0.501	0		CSPP1	4.5989e-54	-0.263778	0.365	0.446	1.30843e-49		ANKRD28	4.57854e-43	0.618136	0.648	0.634	1.30264e-38		PPIA	1.0471e-31	0.387124	0.622	0.56	2.97911e-27		PTPRO	1.13103e-38	0.416628	0.654	0.538	3.2179e-34		RPTOR	9.96051e-34	0.585306	0.881	0.575	2.83386e-29
CTSL	2.70065e-18	0.346668	0.226	0.165	7.68363e-14		LINC02438	0	0.640469	0.737	0.519	0		BDNF-AS	8.07441e-103	-0.264059	0.385	0.498	2.29725e-98		BHLHE41	1.21501e-55	0.617377	0.236	0.152	3.45683e-51		GIT1	6.229e-15	0.3871	0.103	0.069	1.77221e-10		LRRC4C	1.199e-62	0.415913	0.899	0.826	3.41126e-58		AC138409.2	4.98878e-30	0.582216	0.74	0.388	1.41936e-25
OSMR	1.273e-05	0.345281	0.377	0.351	0.362181		ADAMTS17	0	0.640424	0.739	0.51	0		ZNF75D	9.85739e-51	-0.26423	0.284	0.365	2.80453e-46		CCDC18	4.83471e-21	0.6166	0.401	0.389	1.37552e-16		EHD4	2.07123e-11	0.38692	0.317	0.285	5.89287e-07		PDE4B	6.13162e-40	0.415769	0.816	0.729	1.74451e-35		NBPF1	7.03607e-23	0.581795	0.63	0.327	2.00183e-18
TXN2	0.000239319	0.344733	0.222	0.2	1		AC019211.1	0	0.639981	0.747	0.518	0		LAMA4	5.67816e-32	-0.264296	0.773	0.839	1.61549e-27		PER3	8.41007e-21	0.616118	0.38	0.358	2.39275e-16		UBE2I	1.28887e-12	0.386881	0.215	0.172	3.66697e-08		PTPRD	4.28614e-58	0.415171	0.932	0.881	1.21945e-53		ADRB2	3.03168e-21	0.581428	0.196	0.053	8.62543e-17
GLUD1	3.73319e-08	0.344262	0.4	0.364	0.00106213		EFCAB6	0	0.639918	0.739	0.513	0		POLK	1.49831e-67	-0.264515	0.414	0.508	4.26286e-63		NUTM2A-AS1	5.27986e-37	0.616036	0.466	0.43	1.50217e-32		DSTN	3.62208e-18	0.386079	0.632	0.597	1.03052e-13		STAG1	8.21183e-35	0.414929	0.882	0.799	2.33635e-30		ALOX12P2	2.81381e-15	0.580844	0.384	0.171	8.00557e-11
RPL34	3.47723e-48	0.343858	0.812	0.725	9.89306e-44		KCNIP1	0	0.639901	0.728	0.498	0		IRS2	3.82374e-15	-0.264657	0.445	0.495	1.08789e-10		INTU	4.73451e-21	0.614937	0.44	0.428	1.34702e-16		RPS19	8.73062e-44	0.384655	0.643	0.553	2.48395e-39		MGAT4A	1.7223e-27	0.414643	0.546	0.421	4.90011e-23		UNK	9.60113e-28	0.580508	0.525	0.224	2.73162e-23
RPL11	2.23855e-43	0.343699	0.729	0.631	6.3689e-39		TENM1	0	0.639889	0.814	0.625	0		ARHGEF6	6.91346e-55	-0.264692	0.464	0.558	1.96695e-50		TREH	6.03288e-10	0.614799	0.162	0.145	1.71642e-05		PRKAR2A	7.43516e-14	0.383936	0.606	0.586	2.11538e-09		NRXN3	9.65165e-64	0.4138	0.931	0.864	2.74599e-59		CHSY1	4.72734e-22	0.58032	0.603	0.302	1.34498e-17
TFG	6.04084e-07	0.343632	0.327	0.296	0.0171868		PRKCE	0	0.639546	0.852	0.677	0		SCML1	1.78041e-30	-0.264734	0.097	0.149	5.06544e-26		NRBP2	3.56036e-261	0.614443	0.244	0.08	1.01296e-256		TGM2	3.73495e-22	0.383884	0.225	0.171	1.06263e-17		GSTO1	4.27111e-08	0.413426	0.325	0.265	0.00121517		ERBIN	7.70287e-10	0.579961	0.831	0.59	2.19154e-05
IFNGR1	1.10893e-08	0.343613	0.33	0.291	0.0003155		FANCC	0	0.63931	0.802	0.6	0		AXL	7.03007e-07	-0.264742	0.283	0.312	0.0200012		ITGB1BP1	3.99207e-157	0.6137	0.517	0.354	1.13578e-152		TSPAN9	2.2344e-13	0.383575	0.464	0.443	6.35709e-09		FGD3	2.01138e-08	0.413388	0.339	0.291	0.000572258		FUS	1.54567e-13	0.579286	0.447	0.234	4.39758e-09
BZW1	4.34565e-13	0.341684	0.259	0.208	1.23638e-08		AC114316.2	0	0.639126	0.749	0.534	0		HERC1	2.16709e-76	-0.264864	0.607	0.708	6.16558e-72		PTPRG	2.37194e-115	0.613384	0.901	0.864	6.74841e-111		SNRPD2	3.27824e-12	0.383006	0.292	0.246	9.32692e-08		PDK3	3.15132e-20	0.413106	0.371	0.283	8.96581e-16		FBXW11	5.4623e-10	0.579062	0.79	0.543	1.55408e-05
CDKN1C	3.25842e-37	0.341587	0.465	0.353	9.27052e-33		MCTP1	0	0.637683	0.888	0.755	0		PPP2R2B	5.02794e-130	-0.264957	0.596	0.729	1.4305e-125		KATNBL1	1.89294e-23	0.612123	0.438	0.42	5.38561e-19		CALD1	1.60498e-34	0.382391	0.838	0.822	4.56632e-30		DYRK1A	4.45861e-32	0.412864	0.672	0.556	1.26852e-27		NOCT	1.40573e-16	0.578495	0.288	0.105	3.99943e-12
SLC2A10	3.19755e-05	0.341452	0.168	0.148	0.909735		FAM160A1	0	0.636834	0.747	0.524	0		GCC2	4.17409e-50	-0.264968	0.363	0.452	1.18757e-45		TNKS	5.97113e-49	0.612104	0.669	0.638	1.69885e-44		PLCB4	9.94486e-10	0.381699	0.687	0.696	2.82941e-05		DEPTOR	7.72402e-16	0.412725	0.576	0.499	2.19756e-11		RBM6	8.94601e-17	0.578296	0.849	0.661	2.54523e-12
PKM	8.02405e-12	0.341094	0.392	0.34	2.28292e-07		AL031599.1	0	0.636062	0.768	0.551	0		INSL6	4.75624e-51	-0.265132	0.277	0.359	1.3532e-46		USP25	1.48519e-32	0.611331	0.557	0.535	4.22552e-28		UBC	4.66047e-77	0.381223	0.871	0.801	1.32595e-72		CMTM6	5.71281e-13	0.412724	0.24	0.172	1.62535e-08		ADAMTS3	2.33589e-17	0.577652	0.836	0.578	6.64585e-13
LRP6	8.12636e-10	0.340747	0.399	0.359	2.31203e-05		HDAC9	0	0.635768	0.926	0.83	0		MMP16	5.23719e-126	-0.265339	0.491	0.62	1.49003e-121		EEA1	3.65924e-87	0.61059	0.709	0.656	1.04109e-82		YY1	5.50402e-14	0.380953	0.442	0.411	1.56595e-09		GALNTL6	1.12734e-58	0.411964	0.882	0.811	3.20739e-54		ADAT2	2.25039e-27	0.577544	0.447	0.175	6.4026e-23
TNFAIP2	1.97731e-09	0.340619	0.218	0.18	5.62566e-05		RPTOR	0	0.635765	0.754	0.54	0		PSD3	7.62241e-112	-0.265529	0.655	0.775	2.16865e-107		RFX3-AS1	2.15019e-37	0.610322	0.556	0.539	6.1175e-33		DST	2.61769e-28	0.380275	0.882	0.867	7.44759e-24		SGK3	1.06666e-29	0.411735	0.705	0.585	3.03475e-25		GATAD2A	5.00892e-28	0.576377	0.744	0.387	1.42509e-23
DHRS7	3.31963e-08	0.339638	0.124	0.094	0.000944467		AK5	0	0.635709	0.753	0.534	0		EML4	1.27017e-93	-0.265529	0.493	0.606	3.61377e-89		TCERG1	2.43634e-28	0.610275	0.425	0.398	6.93163e-24		ACTB	1.96819e-109	0.380125	0.984	0.956	5.59971e-105		REL	1.58784e-20	0.411729	0.349	0.252	4.51756e-16		SLC2A3	1.28269e-37	0.575089	0.384	0.114	3.64938e-33
ANTXR2	4.84531e-21	0.338153	0.693	0.626	1.37854e-16		NOS1	0	0.63509	0.69	0.453	0		ACVR2A	8.77772e-71	-0.265586	0.356	0.461	2.49735e-66		PRPF4B	5.53168e-46	0.61017	0.427	0.376	1.57382e-41		SOX18	1.71171e-82	0.379994	0.125	0.045	4.86999e-78		IL17RA	6.0296e-08	0.411496	0.26	0.209	0.00171548		MED27	6.956e-13	0.57489	0.772	0.529	1.97905e-08
ZEB1	2.91171e-25	0.337772	0.752	0.692	8.2841e-21		LINC00624	0	0.635089	0.746	0.51	0		KLHL13	2.22559e-90	-0.265634	0.4	0.513	6.33201e-86		CEP95	1.69871e-06	0.608362	0.268	0.263	0.04833		MYLK	1.3737e-09	0.379106	0.635	0.625	3.90831e-05		APBA1	2.11501e-34	0.411458	0.644	0.528	6.0174e-30		BAZ2B	6.27691e-10	0.574434	0.886	0.73	1.78584e-05
NFYB	0.015109	0.337738	0.185	0.173	1		AL033530.1	0	0.634745	0.76	0.542	0		AL357153.2	4.30218e-50	-0.265729	0.308	0.388	1.22401e-45		ANGPT1	3.53325e-46	0.608054	0.672	0.651	1.00524e-41		ATOH8	2.68163e-29	0.37852	0.223	0.158	7.62951e-25		RNASEH2B	1.72925e-16	0.411283	0.453	0.374	4.91989e-12		NCAPD3	1.69188e-12	0.573532	0.53	0.293	4.81356e-08
SELENOS	9.64358e-15	0.337168	0.171	0.123	2.74369e-10		LINC01924	0	0.634715	0.723	0.502	0		CARD8	7.42733e-29	-0.265838	0.315	0.384	2.11315e-24		FHIT	1.04936e-179	0.607882	0.944	0.886	2.98554e-175		HSP90AB1	5.99594e-53	0.378218	0.763	0.685	1.70591e-48		AMPD3	2.56104e-14	0.410819	0.528	0.463	7.28642e-10		MCUB	3.04728e-20	0.573445	0.767	0.448	8.66981e-16
PRDX1	6.82127e-17	0.337071	0.234	0.174	1.94072e-12		LINC01934	0	0.634305	0.736	0.537	0		TGFBR2	1.01875e-43	-0.265982	0.534	0.611	2.89845e-39		BCLAF1	6.08237e-44	0.607755	0.425	0.367	1.7305e-39		VAMP2	2.21385e-27	0.377612	0.278	0.202	6.29861e-23		SLC39A10	5.07801e-16	0.409944	0.593	0.502	1.44474e-11		TMEM117	9.33859e-13	0.57242	0.895	0.725	2.65692e-08
TM9SF2	1.51742e-10	0.337046	0.531	0.485	4.31722e-06		SYT14	0	0.634236	0.744	0.51	0		NRDE2	2.93804e-39	-0.266215	0.249	0.316	8.35901e-35		PCM1	9.75502e-60	0.60551	0.684	0.648	2.7754e-55		SRSF3	4.26757e-18	0.377511	0.343	0.283	1.21417e-13		TMEM51	7.7214e-09	0.409882	0.27	0.222	0.000219682		VTI1A	1.52072e-13	0.572394	0.872	0.716	4.3266e-09
HES1	3.9465e-68	0.336429	0.236	0.12	1.12282e-63		CAMK1D	0	0.633602	0.835	0.668	0		SYT14	1.09643e-132	-0.266272	0.46	0.588	3.11945e-128		CDHR3	2.31577e-11	0.605264	0.474	0.492	6.5886e-07		HSD17B11	7.45797e-15	0.377107	0.324	0.284	2.12187e-10		AC034268.2	1.46314e-62	0.408967	0.856	0.754	4.16277e-58		RCC2	9.51068e-31	0.572285	0.429	0.146	2.70588e-26
RPS13	3.55484e-44	0.335564	0.687	0.568	1.01139e-39		BACH2	0	0.633355	0.808	0.612	0		STK38L	5.39569e-60	-0.266329	0.342	0.445	1.53513e-55		LHCGR	1.8923e-77	0.604893	0.119	0.052	5.38379e-73		SRP9	1.13935e-09	0.37693	0.288	0.252	3.24157e-05		DOCK4	8.32626e-44	0.408872	0.84	0.749	2.36891e-39		PRKCH	7.4039e-14	0.571039	0.881	0.665	2.10648e-09
RPL5	1.37105e-40	0.335265	0.688	0.585	3.90078e-36		PCSK2	0	0.632688	0.74	0.515	0		ADNP	2.87743e-37	-0.266443	0.345	0.421	8.18658e-33		ATF2	1.25001e-49	0.603435	0.496	0.453	3.55641e-45		LYST	3.27942e-08	0.376825	0.651	0.65	0.000933028		FAM117B	9.90738e-26	0.406737	0.567	0.458	2.81875e-21		DLGAP2	2.46736e-32	0.570536	0.95	0.716	7.0199e-28
TULP3	0.689564	0.334656	0.305	0.318	1		AQP4-AS1	0	0.632673	0.726	0.498	0		FAM13B	3.33422e-66	-0.266446	0.441	0.536	9.48618e-62		ZNF767P	1.87357e-11	0.60281	0.379	0.383	5.33049e-07		RPLP2	5.8172e-82	0.37516	0.923	0.885	1.65505e-77		ARHGAP5	1.38654e-31	0.406356	0.563	0.434	3.94484e-27		AGTPBP1	4.17002e-13	0.57045	0.813	0.557	1.18641e-08
HCG11	9.55386e-11	0.334483	0.126	0.09	2.71817e-06		LINC02241	0	0.632358	0.746	0.517	0		ZNF273	2.70031e-34	-0.266606	0.258	0.314	7.68265e-30		MPC1	1.06084e-43	0.602081	0.278	0.206	3.0182e-39		RRAS	2.65809e-26	0.374955	0.272	0.198	7.56253e-22		SLCO3A1	2.58199e-26	0.40624	0.706	0.608	7.34603e-22		CPNE8	1.56296e-16	0.570439	0.836	0.607	4.44677e-12
MTDH	3.28641e-18	0.332614	0.673	0.623	9.35018e-14		OSBP2	0	0.631835	0.662	0.422	0		AC058822.1	6.71552e-88	-0.266701	0.616	0.714	1.91063e-83		STARD13	1.67642e-45	0.601991	0.544	0.51	4.76958e-41		NAA38	3.37632e-14	0.374431	0.361	0.315	9.60596e-10		JAK2	2.93779e-27	0.405683	0.613	0.51	8.3583e-23		DTNBP1	1.05065e-15	0.570436	0.74	0.463	2.98922e-11
RACK1	9.84217e-39	0.332217	0.624	0.517	2.80019e-34		CNTN6	0	0.631317	0.766	0.557	0		NUTM2A-AS1	1.15004e-54	-0.266727	0.373	0.464	3.27199e-50		PIK3CA	2.6563e-49	0.601931	0.544	0.501	7.55743e-45		CTDSP1	2.13882e-18	0.374321	0.236	0.18	6.08517e-14		NELL1	6.93545e-58	0.405599	0.876	0.79	1.9732e-53		DEPTOR	2.56418e-29	0.569984	0.836	0.5	7.29534e-25
TMEM263	2.28961e-05	0.332075	0.215	0.192	0.651416		SHISA6	0	0.631203	0.78	0.561	0		AL035401.1	3.54587e-130	-0.266785	0.487	0.618	1.00884e-125		KIAA0232	5.66754e-18	0.600864	0.5	0.507	1.61247e-13		NCL	1.08029e-31	0.372936	0.573	0.504	3.07353e-27		ATF6	3.34571e-26	0.405123	0.727	0.616	9.51887e-22		MEGF11	2.53072e-36	0.569576	0.872	0.52	7.20015e-32
SLITRK4	2.31807e-06	0.33194	0.11	0.085	0.0659513		SLC9A9	0	0.631035	0.889	0.737	0		BRINP3	1.74561e-142	-0.266858	0.412	0.55	4.96644e-138		2023-03-02	3.97013e-15	0.599937	0.252	0.228	1.12954e-10		KCNJ8	9.23458e-18	0.372196	0.152	0.107	2.62733e-13		NRG3	8.92637e-59	0.40495	0.887	0.805	2.53964e-54		ZNF440	2.12739e-39	0.569051	0.484	0.166	6.05264e-35
CYP4B1	0.0425033	0.331923	0.314	0.307	1		AC090403.1	0	0.630662	0.735	0.509	0		MROH9	1.38226e-80	-0.266973	0.375	0.475	3.93268e-76		C9orf84	3.62747e-42	0.599627	0.506	0.472	1.03205e-37		LUZP1	5.86753e-07	0.372101	0.461	0.454	0.0166937		SLC8A1-AS1	7.10991e-37	0.404165	0.725	0.617	2.02284e-32		SNHG17	2.17816e-16	0.568726	0.256	0.093	6.19707e-12
GALNT12	0.0418439	0.331908	0.195	0.188	1		AC090809.1	0	0.629746	0.741	0.524	0		AC084816.1	1.45154e-119	-0.267012	0.558	0.681	4.12978e-115		MAN1A1	8.20948e-61	0.599344	0.722	0.7	2.33568e-56		LITAF	2.02508e-11	0.371227	0.484	0.458	5.76156e-07		RAB10	3.4151e-21	0.403215	0.629	0.533	9.7163e-17		AC245297.3	2.74637e-25	0.568645	0.361	0.132	7.8137e-21
SLC44A1	1.00015e-15	0.331738	0.644	0.581	2.84553e-11		CD96	0	0.629625	0.803	0.608	0		SPIN3	1.08975e-95	-0.26705	0.377	0.495	3.10046e-91		MUC20-OT1	1.06505e-24	0.59922	0.411	0.381	3.03018e-20		GJC1	7.47982e-14	0.370405	0.288	0.248	2.12808e-09		CCL18	5.9664e-10	0.403037	0.102	0.061	1.6975e-05		CTPS2	6.27727e-21	0.568022	0.662	0.368	1.78595e-16
ADD1	1.40568e-11	0.331552	0.577	0.538	3.99931e-07		AC024909.1	0	0.629065	0.735	0.502	0		LUC7L2	4.87554e-19	-0.26708	0.105	0.146	1.38714e-14		CLMN	4.35952e-19	0.598031	0.497	0.495	1.24033e-14		ELOB	4.12738e-24	0.369013	0.461	0.388	1.17428e-19		DAB1	1.40683e-51	0.402618	0.926	0.858	4.00257e-47		ZNF444	7.90765e-44	0.567792	0.434	0.121	2.24981e-39
ATP5IF1	7.02105e-13	0.331099	0.287	0.235	1.99756e-08		DNAH7	0	0.62902	0.773	0.572	0		AC027613.1	5.83476e-130	-0.26724	0.499	0.629	1.66005e-125		ARHGEF40	2.30447e-56	0.595399	0.338	0.251	6.55645e-52		YWHAQ	1.67623e-18	0.368269	0.458	0.409	4.76905e-14		MAML2	6.99805e-30	0.40221	0.889	0.802	1.99102e-25		DNAH9	6.70141e-21	0.566902	0.868	0.613	1.90662e-16
PTGFRN	0.000110345	0.331081	0.334	0.312	1		TANGO6	0	0.628333	0.765	0.543	0		PTPRT	1.58787e-98	-0.267317	0.723	0.823	4.51765e-94		ODF2L	6.54929e-48	0.594897	0.387	0.326	1.86334e-43		MYL9	1.30766e-50	0.368043	0.811	0.739	3.72043e-46		CCDC200	8.20389e-31	0.401037	0.224	0.124	2.33409e-26		MLXIP	3.6044e-16	0.566013	0.662	0.345	1.02549e-11
RPS27A	3.17336e-41	0.329663	0.735	0.639	9.02854e-37		ANKRD7	0	0.628296	0.725	0.506	0		GRIN2B	3.18407e-119	-0.267335	0.613	0.735	9.05899e-115		AC019181.1	4.27149e-162	0.594397	0.106	0.023	1.21528e-157		AC073861.1	6.49602e-78	0.367491	0.534	0.427	1.84818e-73		TET2	1.93311e-28	0.400527	0.604	0.482	5.4999e-24		MYO1F	5.12086e-43	0.565785	0.63	0.238	1.45694e-38
CTSO	3.59788e-06	0.329581	0.214	0.187	0.102363		FAM19A5	7.40774e-304	0.627568	0.64	0.409	2.10758e-299		INTS6	2.68462e-75	-0.267349	0.329	0.435	7.63801e-71		TWIST1	2.72115e-44	0.593216	0.468	0.43	7.74196e-40		MCOLN3	5.99422e-11	0.367148	0.154	0.121	1.70542e-06		DCP2	2.24481e-15	0.400296	0.382	0.301	6.38671e-11		RAF1	5.02485e-23	0.565618	0.758	0.415	1.42962e-18
MATN2	0.0299968	0.329578	0.518	0.505	1		PIP5K1B	0	0.627347	0.776	0.564	0		LINC01483	8.98945e-121	-0.267586	0.509	0.627	2.55759e-116		SREBF1	1.53076e-82	0.593017	0.31	0.207	4.35515e-78		SNU13	4.72518e-07	0.366631	0.252	0.22	0.0134436		ABHD18	8.42702e-28	0.399914	0.525	0.406	2.39757e-23		SORCS2	2.12084e-36	0.565012	0.9	0.57	6.03399e-32
PRKAA1	1.43144e-06	0.329469	0.319	0.291	0.040726		DOK6	0	0.626938	0.738	0.522	0		PPP2R3A	6.13796e-120	-0.267678	0.494	0.617	1.74631e-115		VEZT	3.7465e-32	0.592155	0.489	0.463	1.06592e-27		CPT1A	7.40763e-10	0.365951	0.354	0.33	2.10754e-05		LIMD1	3.31669e-16	0.399736	0.467	0.383	9.43633e-12		NCOR2	2.63898e-28	0.564601	0.817	0.476	7.50815e-24
CP	6.52027e-05	0.328881	0.262	0.24	1		DENND1A	0	0.626618	0.877	0.708	0		LINC02307	1.86354e-146	-0.267689	0.526	0.665	5.30196e-142		GPATCH8	5.28265e-57	0.591955	0.618	0.584	1.50297e-52		TMEM258	1.02734e-15	0.365284	0.265	0.212	2.92289e-11		IL6R	1.07699e-11	0.399097	0.347	0.281	3.06414e-07		PNN	2.87764e-12	0.564392	0.347	0.179	8.18719e-08
ATP6V0E1	5.09725e-10	0.328848	0.507	0.47	1.45022e-05		NUP210L	0	0.626152	0.694	0.436	0		ZKSCAN8	1.02847e-18	-0.267694	0.136	0.175	2.92609e-14		CRY2	1.46279e-55	0.590934	0.349	0.275	4.16178e-51		MRVI1	5.55809e-07	0.36496	0.334	0.319	0.0158133		GABRB2	5.55738e-34	0.398947	0.649	0.543	1.58113e-29		GALNT3	5.67861e-17	0.56424	0.447	0.221	1.61562e-12
BASP1	1.6997e-08	0.328562	0.467	0.422	0.000483582		MPP7	0	0.624836	0.773	0.565	0		CNKSR2	1.56661e-120	-0.267751	0.395	0.518	4.45718e-116		NOTCH2	9.78223e-51	0.590761	0.641	0.618	2.78314e-46		RPS26	9.74271e-38	0.364595	0.584	0.502	2.7719e-33		NUMB	4.53811e-18	0.398778	0.622	0.522	1.29114e-13		PADI2	1.08305e-43	0.564202	0.53	0.178	3.08137e-39
COPB2	3.58132e-09	0.328131	0.37	0.33	0.000101892		ADCY8	0	0.62466	0.727	0.509	0		CPNE8	1.10014e-95	-0.267913	0.52	0.645	3.13001e-91		TMEM87A	1.58777e-19	0.590617	0.394	0.377	4.51736e-15		HLA-DMA	9.42951e-09	0.364544	0.237	0.207	0.000268279		KCNQ5	1.83546e-58	0.398731	0.816	0.692	5.22208e-54		LUC7L3	1.25715e-13	0.563687	0.744	0.533	3.57672e-09
MX2	0.000213372	0.327391	0.251	0.232	1		SIPA1L1	0	0.624378	0.858	0.694	0		AF241726.2	1.0841e-104	-0.268074	0.53	0.657	3.08436e-100		USP24	1.73756e-41	0.590584	0.599	0.575	4.94355e-37		SERBP1	1.88874e-20	0.363604	0.493	0.444	5.37366e-16		CDK6	9.21407e-27	0.398495	0.697	0.605	2.6215e-22		ZFYVE28	7.51191e-45	0.562775	0.685	0.285	2.13721e-40
WARS2	7.94598e-06	0.327158	0.404	0.382	0.226071		MEI4	0	0.624248	0.768	0.551	0		MEIS1	3.54241e-76	-0.268122	0.409	0.514	1.00785e-71		TRIP12	1.09447e-52	0.589701	0.694	0.667	3.11388e-48		AKT3	4.89874e-19	0.36282	0.739	0.723	1.39374e-14		GRID2	4.26126e-66	0.398377	0.912	0.836	1.21237e-61		ARID4A	3.29544e-09	0.562056	0.658	0.442	9.37586e-05
TAGLN2	4.4806e-18	0.326949	0.315	0.25	1.27478e-13		SH3GL2	0	0.624121	0.731	0.494	0		SLC25A46	1.0515e-36	-0.268154	0.187	0.255	2.99163e-32		ODR4	2.76348e-12	0.589522	0.305	0.291	7.86237e-08		YWHAH	7.45045e-26	0.362153	0.188	0.127	2.11973e-21		ABCA6	1.34843e-28	0.39748	0.577	0.45	3.83643e-24		IKZF3	9.78931e-14	0.561488	0.639	0.37	2.78516e-09
RPL15	1.2059e-33	0.326824	0.62	0.525	3.43091e-29		PPM1H	0	0.622988	0.741	0.517	0		FBLN5	5.14033e-11	-0.268159	0.373	0.413	1.46248e-06		MTERF2	1.60431e-28	0.588356	0.138	0.093	4.56442e-24		TMEM109	2.00799e-18	0.360954	0.222	0.166	5.71293e-14		STK38	4.44048e-16	0.397067	0.482	0.39	1.26336e-11		CCM2	2.09411e-17	0.560639	0.671	0.385	5.95794e-13
MOB1A	3.34666e-05	0.326784	0.259	0.234	0.952158		AL445433.2	0	0.622483	0.713	0.494	0		SCN2A	1.02697e-86	-0.268231	0.397	0.496	2.92182e-82		PUM2	9.42301e-50	0.587901	0.61	0.577	2.68094e-45		STARD8	4.55403e-08	0.35937	0.26	0.235	0.00129567		ERC2	3.08489e-53	0.397016	0.879	0.793	8.77681e-49		TTC37	4.02935e-07	0.560621	0.699	0.497	0.0114639
HNRNPA0	8.93994e-08	0.325871	0.161	0.129	0.0025435		GRAMD1B	0	0.622115	0.72	0.495	0		CCDC162P	2.90716e-56	-0.268238	0.458	0.557	8.27117e-52		JMJD1C	2.81995e-121	0.586841	0.859	0.812	8.02305e-117		NELFE	1.05171e-08	0.359319	0.204	0.172	0.000299222		PAG1	2.25222e-13	0.397002	0.486	0.423	6.4078e-09		BTN3A1	6.88357e-13	0.560267	0.292	0.126	1.95844e-08
SRP14	1.18482e-27	0.32575	0.578	0.486	3.37092e-23		NCALD	0	0.621456	0.837	0.651	0		CBFA2T2	1.8938e-75	-0.268405	0.484	0.581	5.38804e-71		SLC22A5	1.20263e-25	0.586078	0.191	0.148	3.42161e-21		H2AFZ	1.98753e-15	0.35869	0.154	0.109	5.65471e-11		DUSP1	4.09728e-14	0.396888	0.217	0.143	1.16572e-09		MAT2A	3.06883e-15	0.559568	0.169	0.05	8.73114e-11
TMEM248	2.88447e-11	0.325386	0.329	0.282	8.20659e-07		ATP10B	0	0.621383	0.75	0.539	0		LRRC69	4.70092e-73	-0.268452	0.341	0.433	1.33746e-68		NRDC	4.39164e-25	0.585474	0.512	0.502	1.24946e-20		CLIC1	9.2397e-21	0.358207	0.32	0.255	2.62879e-16		KDM7A	6.02098e-21	0.396817	0.538	0.434	1.71303e-16		BICRAL	1.70708e-28	0.559098	0.822	0.48	4.8568e-24
OSTC	1.73242e-08	0.325049	0.221	0.184	0.00049289		SDK2	0	0.621373	0.643	0.413	0		R3HDM1	1.13133e-90	-0.26846	0.52	0.637	3.21876e-86		PTPRF	2.68535e-238	0.584774	0.76	0.594	7.6401e-234		EHD1	2.39988e-09	0.358205	0.254	0.218	6.82789e-05		SUCLG2	7.02462e-34	0.39657	0.792	0.687	1.99857e-29		NUP50-DT	8.30877e-29	0.558955	0.521	0.211	2.36393e-24
AC005261.1	3.22494e-06	0.324774	0.171	0.14	0.0917526		LMNTD1	0	0.621283	0.73	0.495	0		LINC01091	1.6763e-100	-0.268465	0.502	0.614	4.76923e-96		PCF11	5.26993e-34	0.584305	0.299	0.252	1.49935e-29		ATP5MD	1.15026e-14	0.357698	0.444	0.393	3.2726e-10		EPHA6	4.02782e-62	0.39637	0.88	0.776	1.14595e-57		ING1	7.63429e-12	0.558508	0.169	0.056	2.17203e-07
SRPX2	2.57856e-13	0.324604	0.331	0.284	7.33627e-09		AC067956.1	0	0.621283	0.723	0.503	0		ZNF431	2.12079e-62	-0.268481	0.273	0.362	6.03387e-58		HNRNPA2B1	3.5134e-90	0.584252	0.597	0.485	9.99596e-86		RPL24	1.99717e-39	0.357673	0.527	0.429	5.68216e-35		AC006978.2	9.93762e-16	0.396277	0.274	0.199	2.82735e-11		ATF6B	9.11546e-22	0.557287	0.265	0.085	2.59344e-17
LY6E	1.82949e-25	0.324082	0.177	0.111	5.20507e-21		PRIM2	0	0.621104	0.814	0.62	0		CCSER2	1.78694e-91	-0.268561	0.537	0.65	5.08403e-87		PIGG	2.81761e-16	0.583984	0.253	0.227	8.01637e-12		RRAGA	7.24208e-10	0.356959	0.12	0.09	2.06044e-05		SGO1-AS1	3.81323e-48	0.396032	0.875	0.788	1.0849e-43		MCF2L2	2.83322e-27	0.557131	0.817	0.496	8.06079e-23
DAB2	9.88991e-21	0.322966	0.51	0.447	2.81378e-16		DYNC1I1	0	0.620413	0.789	0.602	0		CDK8	5.31751e-108	-0.268631	0.426	0.546	1.51289e-103		WASF3	1.18718e-12	0.583803	0.443	0.448	3.37766e-08		BRK1	1.15004e-08	0.356927	0.294	0.261	0.000327198		CNTN5	6.75703e-64	0.39597	0.91	0.818	1.92244e-59		MAML2	1.99326e-09	0.556951	0.922	0.806	5.67102e-05
APOE	1.5053e-44	0.322309	0.383	0.265	4.28272e-40		AC091078.1	0	0.620021	0.717	0.479	0		LINC00504	2.87075e-112	-0.268695	0.595	0.718	8.16757e-108		NAALAD2	7.91491e-10	0.582854	0.319	0.313	2.25187e-05		TSPAN4	1.52459e-16	0.356817	0.298	0.244	4.33762e-12		AP1S2	2.3403e-13	0.395807	0.268	0.197	6.65837e-09		ZMAT1	2.1878e-16	0.556932	0.511	0.271	6.2245e-12
FUT11	5.89113e-20	0.322048	0.187	0.13	1.67609e-15		KCNT2	0	0.619716	0.78	0.586	0		PRKCH	1.11702e-53	-0.268765	0.604	0.692	3.17804e-49		SCGB2B2	8.00417e-08	0.582829	0.352	0.363	0.00227727		ORAI2	4.90009e-15	0.356702	0.17	0.13	1.39413e-10		MARCKS	1.88148e-13	0.394789	0.421	0.335	5.35299e-09		WWOX	2.63692e-11	0.556845	0.968	0.899	7.5023e-07
RPS2	7.17697e-34	0.321959	0.627	0.527	2.04192e-29		THEM7P	0	0.619274	0.722	0.491	0		DLEU1	1.07561e-124	-0.268781	0.62	0.739	3.06021e-120		PAN3	1.12415e-75	0.582599	0.693	0.649	3.19831e-71		SYF2	1.53346e-21	0.356323	0.303	0.24	4.36284e-17		APPL1	3.69322e-18	0.394087	0.425	0.327	1.05076e-13		CTR9	6.07081e-12	0.556841	0.511	0.294	1.72721e-07
CCND2	8.88232e-12	0.321906	0.309	0.256	2.52711e-07		GALNT13	0	0.61883	0.838	0.68	0		LNCAROD	1.2098e-120	-0.26882	0.503	0.628	3.44202e-116		SOX6	1.25449e-102	0.581874	0.809	0.758	3.56915e-98		RPL13	9.16815e-69	0.356036	0.856	0.783	2.60843e-64		PTK2B	1.61222e-13	0.393871	0.473	0.404	4.58692e-09		CPT1A	7.24423e-30	0.556059	0.68	0.33	2.06106e-25
MAFB	1.49472e-30	0.32153	0.254	0.168	4.25264e-26		AC073050.1	0	0.618769	0.728	0.528	0		AC092378.1	4.03848e-116	-0.268887	0.553	0.672	1.14899e-111		ZNF655	1.33367e-61	0.581059	0.26	0.175	3.79444e-57		MYLIP	4.00772e-11	0.355	0.245	0.207	1.14024e-06		PARP14	5.75885e-29	0.393525	0.468	0.349	1.63845e-24		AL356804.1	9.55738e-25	0.554997	0.315	0.105	2.71917e-20
H6PD	2.82194e-08	0.321335	0.283	0.248	0.000802869		PDE1A	0	0.618654	0.795	0.612	0		CTIF	8.69223e-25	-0.268963	0.605	0.669	2.47303e-20		DMXL1	4.01437e-47	0.580725	0.618	0.588	1.14213e-42		SYNJ2BP	1.6637e-09	0.354738	0.189	0.155	4.7334e-05		EYA2	1.57149e-18	0.393219	0.644	0.555	4.47103e-14		DNM2	2.67172e-31	0.55443	0.767	0.386	7.60132e-27
CELF2	3.15814e-29	0.3203	0.904	0.862	8.98522e-25		DPH6-DT	0	0.618395	0.788	0.582	0		DYM	1.36147e-126	-0.269011	0.642	0.76	3.87352e-122		SMURF1	2.0463e-16	0.580527	0.468	0.477	5.82194e-12		LAP3	1.39399e-28	0.354657	0.284	0.213	3.96603e-24		TMEM117	5.3618e-44	0.391575	0.822	0.721	1.52549e-39		DACH1	3.12067e-12	0.553276	0.863	0.665	8.87861e-08
VPS4B	0.00223152	0.31988	0.282	0.266	1		FBN2	0	0.618374	0.742	0.531	0		GLIS3	1.31258e-95	-0.269069	0.626	0.741	3.73443e-91		SNHG25	0	0.580236	0.448	0.14	0		RPL10A	9.14574e-33	0.353901	0.474	0.385	2.60205e-28		PCDH15	4.35853e-62	0.390985	0.893	0.809	1.24004e-57		PTPN7	5.50498e-34	0.552793	0.256	0.061	1.56622e-29
ECE1	0.000313654	0.319219	0.492	0.487	1		CNTNAP4	0	0.618288	0.741	0.528	0		FARS2	6.36279e-107	-0.269069	0.653	0.761	1.81028e-102		RHOT1	1.66563e-16	0.579115	0.484	0.487	4.73887e-12		HID1	2.13702e-10	0.352916	0.111	0.083	6.08003e-06		CTNNA3	1.07858e-65	0.390915	0.929	0.856	3.06866e-61		ZNF577	1.13836e-14	0.552772	0.557	0.304	3.23875e-10
JUND	4.87733e-52	0.317863	0.347	0.22	1.38765e-47		CCDC141	0	0.618003	0.716	0.507	0		AC012593.1	1.73909e-148	-0.269169	0.527	0.663	4.94789e-144		SGCG	1.35094e-27	0.578936	0.473	0.452	3.84357e-23		COX5B	3.44008e-17	0.352828	0.451	0.395	9.78738e-13		RNF213	3.60866e-20	0.390529	0.585	0.484	1.0267e-15		TNFAIP8L1	4.60215e-07	0.552544	0.11	0.041	0.0130936
HLF	2.26243e-07	0.317805	0.318	0.286	0.00643684		LINC00534	0	0.617539	0.776	0.585	0		CYP4X1	2.99351e-27	-0.269337	0.166	0.216	8.51685e-23		NUP107	5.07127e-13	0.578708	0.348	0.341	1.44283e-08		VAT1	8.16028e-49	0.350933	0.455	0.34	2.32168e-44		TBC1D9	1.22643e-25	0.389967	0.616	0.504	3.48931e-21		MYO10	1.3477e-29	0.550675	0.89	0.589	3.83434e-25
FMO1	0.000162325	0.316904	0.214	0.193	1		KLF12	0	0.616644	0.784	0.591	0		RUNX1	8.94292e-99	-0.269356	0.754	0.853	2.54435e-94		ETFA	6.05085e-64	0.578314	0.561	0.505	1.72153e-59		MT1E	1.70464e-41	0.349816	0.131	0.067	4.84986e-37		NLK	6.39092e-23	0.38976	0.64	0.551	1.81828e-18		ST3GAL6	4.74266e-21	0.550377	0.658	0.368	1.34933e-16
SMARCA1	3.20862e-11	0.316584	0.372	0.325	9.12883e-07		IGSF11	0	0.616416	0.756	0.539	0		XIRP2	2.26408e-144	-0.269734	0.525	0.656	6.44155e-140		PIAS1	5.38751e-51	0.577944	0.623	0.589	1.5328e-46		SAP18	3.53991e-14	0.349031	0.307	0.258	1.00714e-09		IL1RAPL2	3.74167e-50	0.388873	0.848	0.759	1.06454e-45		BABAM2	2.63045e-20	0.549787	0.909	0.698	7.4839e-16
CYP4V2	4.88679e-07	0.316469	0.193	0.164	0.0139034		RBFOX3	2.43641e-267	0.615833	0.651	0.437	6.93182e-263		RAB1A	6.52304e-45	-0.269831	0.446	0.525	1.85587e-40		RASSF4	2.90722e-35	0.577908	0.291	0.234	8.27133e-31		TRIR	6.44275e-22	0.349027	0.279	0.216	1.83303e-17		IPMK	1.96596e-18	0.388648	0.417	0.331	5.59336e-14		PRDM2	3.75619e-15	0.549136	0.744	0.483	1.06867e-10
UBC	5.22372e-56	0.315981	0.882	0.802	1.4862e-51		EPHA3	0	0.615594	0.761	0.552	0		KCNB2	9.4455e-108	-0.269891	0.553	0.671	2.68734e-103		LINC01278	5.47576e-42	0.577689	0.573	0.538	1.55791e-37		FBXO31	2.30147e-12	0.348655	0.251	0.214	6.54792e-08		TRAK1	4.26777e-28	0.388352	0.704	0.587	1.21422e-23		FBXW8	1.89532e-17	0.548475	0.676	0.392	5.39236e-13
AKR1B1	0.00820677	0.315844	0.144	0.129	1		FAM19A4	0	0.615518	0.732	0.506	0		DOCK4	2.08364e-78	-0.269982	0.677	0.785	5.92817e-74		TRA2A	1.50567e-73	0.577362	0.473	0.383	4.28378e-69		RAPGEF1	1.46579e-20	0.348624	0.556	0.514	4.17031e-16		NRP2	4.18064e-32	0.387367	0.569	0.436	1.18943e-27		ZNF100	5.50513e-16	0.547957	0.507	0.258	1.56626e-11
PLXDC1	0.0041093	0.315272	0.205	0.193	1		AL138927.1	0	0.615284	0.732	0.497	0		PPFIA2	2.48549e-144	-0.269998	0.515	0.646	7.07148e-140		CCAR1	1.33145e-19	0.577134	0.473	0.47	3.78812e-15		CAV1	4.19862e-56	0.348481	0.89	0.831	1.19455e-51		HNMT	6.94546e-25	0.387264	0.539	0.423	1.97605e-20		NELFA	5.7649e-32	0.547297	0.607	0.264	1.64017e-27
EMC1	0.00227228	0.315077	0.213	0.197	1		AC034195.1	0	0.614978	0.834	0.643	0		SMIM36	1.44715e-37	-0.270007	0.259	0.329	4.11728e-33		GCLM	1.92059e-31	0.576607	0.262	0.211	5.46428e-27		SVIP	1.93092e-08	0.347282	0.19	0.161	0.000549366		RASSF3	1.01364e-20	0.386522	0.575	0.48	2.8839e-16		GMDS	5.16926e-14	0.546253	0.918	0.744	1.47071e-09
MEG8	0.000427294	0.314558	0.28	0.267	1		CAMK4	0	0.614286	0.729	0.518	0		PSIP1	3.66951e-44	-0.270079	0.338	0.419	1.04401e-39		ZC3H6	9.02927e-39	0.575745	0.403	0.36	2.56892e-34		POMP	9.3218e-15	0.346393	0.425	0.381	2.65215e-10		CAPZA1	1.65139e-16	0.385898	0.539	0.447	4.69836e-12		KLHL20	4.11488e-15	0.545185	0.68	0.422	1.17072e-10
RHOU	0.000251029	0.314508	0.116	0.097	1		CIT	0	0.613955	0.691	0.455	0		AC025470.2	6.03107e-52	-0.270193	0.395	0.482	1.7159e-47		GPR135	4.58493e-19	0.575679	0.245	0.217	1.30446e-14		PSMC5	1.96218e-11	0.346187	0.216	0.175	5.58259e-07		AGTPBP1	5.75428e-38	0.385848	0.673	0.552	1.63715e-33		CABIN1	3.07205e-35	0.5444	0.817	0.426	8.74029e-31
JAG1	0.0162874	0.313955	0.242	0.232	1		AP005203.1	0	0.613347	0.728	0.5	0		PIK3CA	2.66084e-62	-0.270341	0.44	0.539	7.57035e-58		VDAC3	1.42812e-26	0.575092	0.252	0.202	4.06313e-22		ARHGEF17	4.36202e-10	0.346012	0.258	0.226	1.24104e-05		DEF6	5.08464e-07	0.385383	0.153	0.115	0.0144663		ARHGAP30	1.94088e-31	0.543066	0.461	0.164	5.522e-27
MAP1B	2.39698e-38	0.3134	0.758	0.681	6.81965e-34		AUTS2	0	0.613084	0.959	0.891	0		ZNF521	1.22285e-111	-0.270559	0.581	0.694	3.47912e-107		RASA1	1.98117e-39	0.574696	0.415	0.369	5.63663e-35		DAZAP2	4.7383e-28	0.345265	0.317	0.24	1.34809e-23		POU2F1	1.85741e-25	0.385382	0.726	0.627	5.28451e-21		CPEB4	2.82898e-08	0.542964	0.612	0.434	0.000804872
CNIH4	0.00113569	0.313179	0.25	0.232	1		PRELID2	0	0.613045	0.823	0.64	0		CHKA	2.9711e-28	-0.270595	0.293	0.352	8.45308e-24		DENND5B	1.99643e-42	0.574284	0.649	0.63	5.68004e-38		RPL7	8.82456e-44	0.344892	0.787	0.72	2.51068e-39		ST8SIA4	7.43933e-12	0.385161	0.45	0.379	2.11656e-07		GGA2	2.89669e-28	0.542247	0.644	0.298	8.24136e-24
SPCS1	2.68447e-23	0.313099	0.154	0.095	7.6376e-19		COL4A6	0	0.61283	0.692	0.46	0		SDCCAG8	1.68649e-90	-0.270705	0.581	0.701	4.79825e-86		RREB1	6.58458e-40	0.574104	0.557	0.533	1.87338e-35		PNRC1	5.36886e-29	0.344782	0.189	0.123	1.52749e-24		TAB2	9.55683e-25	0.384715	0.628	0.524	2.71901e-20		TBK1	1.94539e-15	0.5418	0.553	0.297	5.53482e-11
SUN1	0.000564628	0.312487	0.374	0.36	1		AC099792.1	0	0.612616	0.728	0.492	0		CDH8	1.64213e-131	-0.270821	0.539	0.662	4.67203e-127		RTN4	1.7258e-175	0.573593	0.95	0.909	4.91007e-171		EI24	6.50066e-13	0.344734	0.213	0.168	1.8495e-08		NCOA2	4.4674e-32	0.384411	0.811	0.705	1.27102e-27		CPM	1.28812e-10	0.541511	0.904	0.758	3.66484e-06
CAMKK1	0.180404	0.31246	0.116	0.128	1		SNAP25-AS1	0	0.612176	0.712	0.469	0		BRIP1	1.9565e-139	-0.270841	0.411	0.546	5.56643e-135		METTL15	8.86993e-83	0.573049	0.777	0.724	2.52358e-78		NECTIN2	6.21502e-09	0.344703	0.234	0.207	0.000176824		PHIP	4.74337e-14	0.384016	0.657	0.59	1.34954e-09		TMEM173	2.95345e-15	0.541463	0.219	0.076	8.40285e-11
PTBP1	2.12272e-16	0.312364	0.246	0.186	6.03935e-12		AC103876.1	0	0.611885	0.713	0.477	0		KANSL1	5.53798e-97	-0.270955	0.61	0.73	1.57561e-92		AC022007.1	9.13439e-168	0.572985	0.167	0.054	2.59883e-163		FUT11	2.14803e-16	0.344141	0.176	0.13	6.11137e-12		VPS13C	6.38295e-32	0.383909	0.698	0.578	1.81601e-27		SLC4A8	1.04837e-28	0.541241	0.74	0.393	2.98271e-24
EIF1	3.02564e-39	0.31202	0.728	0.627	8.60824e-35		AC008696.2	0	0.610409	0.718	0.475	0		ST8SIA4	2.26975e-65	-0.270961	0.315	0.41	6.45768e-61		MDH1	1.893e-132	0.572182	0.57	0.416	5.38576e-128		AP2M1	2.51962e-16	0.343651	0.33	0.276	7.16857e-12		PPIP5K2	3.30189e-18	0.383421	0.511	0.414	9.39421e-14		RFX2	1.06724e-28	0.540429	0.712	0.357	3.03639e-24
GNAI3	2.53877e-06	0.311523	0.425	0.391	0.0722306		AC136759.1	0	0.609917	0.733	0.509	0		RNLS	3.57797e-123	-0.270972	0.542	0.668	1.01797e-118		PNN	8.34425e-58	0.571208	0.246	0.162	2.37402e-53		AC034236.1	1.47946e-69	0.342925	0.633	0.523	4.20921e-65		DENND1B	1.38084e-33	0.383242	0.694	0.589	3.92863e-29		CACNA2D2	7.49438e-49	0.540219	0.699	0.282	2.13223e-44
TCEAL9	3.2023e-35	0.311146	0.291	0.193	9.11087e-31		CDH2	0	0.609277	0.707	0.469	0		PDS5B	3.96026e-102	-0.271126	0.534	0.648	1.12673e-97		PHLDB1	1.10285e-68	0.570956	0.454	0.369	3.1377e-64		LRRC8C	3.70237e-17	0.342623	0.151	0.109	1.05336e-12		ALDH3B1	1.23202e-13	0.383063	0.143	0.087	3.50522e-09		ERICH1	8.42566e-29	0.539624	0.744	0.381	2.39718e-24
KLHL9	6.42689e-14	0.311017	0.159	0.113	1.82851e-09		LINC01060	0	0.60916	0.74	0.539	0		NEK10	2.06037e-125	-0.271401	0.476	0.603	5.86195e-121		ANO3	3.93077e-39	0.570881	0.667	0.643	1.11834e-34		HMGB1	5.13992e-25	0.341686	0.842	0.812	1.46236e-20		NT5C2	1.38691e-25	0.382581	0.585	0.468	3.94589e-21		MUC4	1.30394e-31	0.539552	0.498	0.183	3.70984e-27
RPN1	0.000336855	0.310465	0.395	0.374	1		ZNF804A	0	0.608552	0.745	0.548	0		MYRIP	9.67622e-120	-0.271457	0.591	0.711	2.75298e-115		NBPF11	5.87239e-30	0.569924	0.304	0.263	1.67075e-25		RPL3	8.11204e-69	0.34145	0.736	0.621	2.30796e-64		CAPZB	8.90661e-28	0.382409	0.616	0.5	2.53402e-23		RAI14	1.30141e-16	0.538807	0.758	0.487	3.70263e-12
PLA2R1	6.46082e-09	0.310422	0.482	0.448	0.000183817		RALGPS1	0	0.608346	0.71	0.468	0		SORCS3	7.36946e-127	-0.271554	0.655	0.777	2.09669e-122		FKBP5	4.02637e-36	0.56962	0.674	0.664	1.14554e-31		PKIG	3.77852e-12	0.341436	0.472	0.437	1.07503e-07		TNFSF13B	6.96464e-16	0.381764	0.36	0.27	1.98151e-11		ZBTB48	9.37983e-32	0.538545	0.251	0.06	2.66866e-27
RPS3A	2.09424e-45	0.310213	0.641	0.516	5.95833e-41		AC244258.1	0	0.607283	0.749	0.53	0		OTOGL	2.61256e-136	-0.271836	0.481	0.611	7.43299e-132		ZNF449	5.02187e-14	0.569377	0.147	0.119	1.42877e-09		LRP10	1.06756e-15	0.341311	0.261	0.211	3.03731e-11		GRAMD1B	1.01176e-27	0.381502	0.634	0.529	2.87857e-23		ADARB2	4.20905e-27	0.537837	0.886	0.611	1.19752e-22
TTPAL	0.101141	0.310008	0.154	0.149	1		RNGTT	0	0.607135	0.835	0.647	0		C14orf39	1.22678e-59	-0.271976	0.32	0.405	3.4903e-55		SOS2	2.00069e-49	0.569203	0.603	0.569	5.69218e-45		PREX2	3.01146e-17	0.340835	0.673	0.664	8.5679e-13		HGF	2.32802e-21	0.380576	0.366	0.268	6.62344e-17		POC5	1.66277e-10	0.537791	0.429	0.233	4.73076e-06
RPL35A	8.55714e-37	0.309793	0.672	0.563	2.43459e-32		NR6A1	0	0.60691	0.74	0.504	0		PIGG	8.91316e-20	-0.272266	0.2	0.246	2.53588e-15		ADAMTS9-AS2	1.0773e-29	0.568286	0.75	0.737	3.06503e-25		SULF2	9.29817e-15	0.340805	0.377	0.339	2.64542e-10		ITGA4	2.76533e-25	0.379116	0.391	0.288	7.86763e-21		ITGA4	9.89314e-19	0.537478	0.548	0.291	2.8147e-14
PLOD3	2.62567e-07	0.309289	0.138	0.109	0.00747028		TUSC3	0	0.60667	0.819	0.625	0		SLC8A1-AS1	7.12609e-115	-0.272338	0.538	0.657	2.02745e-110		MKLN1	6.3311e-79	0.568158	0.81	0.766	1.80126e-74		COX7A2	5.93383e-13	0.340746	0.474	0.433	1.68823e-08		GMIP	7.75348e-08	0.378912	0.106	0.07	0.00220594		SLC26A11	7.01571e-40	0.537124	0.466	0.145	1.99604e-35
B2M	1.3774e-61	0.309063	0.854	0.776	3.91883e-57		DGKG	0	0.60558	0.703	0.48	0		KCNIP2-AS1	9.83398e-31	-0.272379	0.14	0.199	2.79787e-26		RIC1	1.60891e-35	0.568069	0.567	0.546	4.57752e-31		LIX1L	9.36727e-12	0.339877	0.124	0.09	2.66508e-07		ATRNL1	2.11255e-55	0.378753	0.847	0.747	6.01041e-51		RGS17	4.52245e-16	0.536929	0.703	0.43	1.28668e-11
TMEM123	0.000159246	0.308775	0.378	0.349	1		RPS6KA5	0	0.604831	0.753	0.529	0		SRSF7	4.66601e-26	-0.272433	0.115	0.165	1.32753e-21		WDR26	6.27628e-44	0.567847	0.484	0.433	1.78566e-39		PTMS	2.14031e-52	0.339203	0.355	0.248	6.08939e-48		HLA-A	1.27761e-06	0.378674	0.581	0.538	0.0363493		CAMTA1	1.16232e-26	0.536224	0.932	0.779	3.30691e-22
LSP1	1.69874e-28	0.308556	0.301	0.221	4.83309e-24		GUCY1A2	0	0.604619	0.81	0.625	0		PIK3C2A	8.81049e-74	-0.272499	0.537	0.633	2.50667e-69		ZNF133	7.65936e-20	0.567726	0.245	0.215	2.17917e-15		COX6C	3.00461e-16	0.339179	0.536	0.491	8.54842e-12		PIK3CD	9.09768e-15	0.378459	0.312	0.241	2.58838e-10		ST7	1.40327e-17	0.535824	0.63	0.356	3.99245e-13
MAF	1.09206e-20	0.306015	0.28	0.213	3.10703e-16		DTNB	0	0.604472	0.79	0.586	0		ZBED5	6.71944e-37	-0.27268	0.211	0.277	1.91175e-32		CCDC82	8.57665e-26	0.566779	0.318	0.279	2.44014e-21		PRDX5	1.40079e-13	0.338897	0.329	0.274	3.98538e-09		ELF1	1.2812e-29	0.378236	0.663	0.544	3.64514e-25		AL157712.1	8.91978e-28	0.534638	0.849	0.5	2.53777e-23
KDELR1	1.27693e-21	0.306014	0.248	0.18	3.63299e-17		SAMD12-AS1	0	0.604096	0.726	0.51	0		SMCHD1	1.47411e-52	-0.272805	0.307	0.392	4.194e-48		CAPZA1	1.67778e-13	0.566358	0.452	0.452	4.77345e-09		MYO1E	2.12589e-09	0.338823	0.568	0.567	6.04837e-05		AC109466.1	1.46889e-59	0.378041	0.865	0.759	4.17913e-55		WSCD2	2.4078e-30	0.534019	0.699	0.347	6.85043e-26
CLEC3B	3.12777e-81	0.305969	0.219	0.099	8.89882e-77		AL163541.1	0	0.603553	0.708	0.471	0		ANKIB1	4.425e-87	-0.27306	0.524	0.638	1.25896e-82		FAM198B-AS1	2.34662e-32	0.565974	0.241	0.193	6.67636e-28		CTGF	1.35337e-15	0.338255	0.118	0.08	3.85046e-11		PBX3	6.51739e-31	0.377706	0.7	0.593	1.85426e-26		GMPR	1.27033e-41	0.532673	0.543	0.194	3.61423e-37
ADH5	5.05113e-14	0.305258	0.395	0.336	1.4371e-09		EPHA5	0	0.603333	0.731	0.512	0		FLI1	6.829e-16	-0.273177	0.447	0.507	1.94292e-11		DDX3X	3.8875e-44	0.565572	0.428	0.368	1.10603e-39		GRASP	6.93337e-39	0.338147	0.114	0.058	1.97261e-34		CSMD3	7.3014e-63	0.377696	0.875	0.784	2.07732e-58		PCTP	2.77037e-16	0.532318	0.68	0.379	7.88198e-12
PLS3	2.6212e-11	0.304401	0.556	0.514	7.45756e-07		AC068722.1	0	0.603328	0.707	0.487	0		NLGN4X	1.00391e-102	-0.273187	0.473	0.599	2.85622e-98		TSC22D2	1.38525e-24	0.565091	0.394	0.36	3.94118e-20		TMBIM6	2.45325e-25	0.337536	0.687	0.639	6.97974e-21		RPS6KA5	9.39412e-26	0.377121	0.647	0.564	2.67272e-21		AP1B1	3.56286e-27	0.531772	0.63	0.277	1.01367e-22
SUMO2	1.98523e-15	0.304021	0.396	0.336	5.64817e-11		LINC01091	0	0.603245	0.758	0.545	0		MIR22HG	4.65201e-45	-0.273432	0.091	0.158	1.32354e-40		AC092110.1	4.05887e-24	0.564226	0.362	0.336	1.15479e-19		COX6B1	3.01854e-14	0.337501	0.477	0.429	8.58804e-10		ABCC1	2.94784e-24	0.377102	0.59	0.479	8.38691e-20		GON4L	1.05501e-29	0.531724	0.826	0.448	3.00161e-25
MORF4L2	2.72092e-10	0.303956	0.269	0.221	7.74128e-06		TIAM2	0	0.602814	0.819	0.644	0		DOCK8	1.37009e-71	-0.273448	0.564	0.659	3.89805e-67		TBL1Y	1.9863e-14	0.563639	0.218	0.19	5.65123e-10		STRAP	1.03917e-06	0.337288	0.257	0.23	0.0295655		LINC01482	4.30396e-18	0.37667	0.494	0.423	1.22452e-13		KLF12	7.80608e-15	0.53155	0.868	0.622	2.22091e-10
IPO9	0.00437879	0.303264	0.371	0.354	1		COX10-AS1	0	0.602603	0.774	0.57	0		TMEM164	3.40964e-60	-0.273488	0.434	0.538	9.70075e-56		ANKRD17	2.95335e-77	0.562987	0.736	0.692	8.40258e-73		LGI4	5.48281e-08	0.336981	0.175	0.146	0.00155991		DLEU2	1.4337e-28	0.376209	0.548	0.425	4.07901e-24		CASZ1	2.25141e-49	0.531462	0.694	0.268	6.40548e-45
HNRNPH2	1.73353e-08	0.303232	0.108	0.078	0.000493206		AC139713.2	0	0.602577	0.8	0.62	0		TSPAN8	1.11967e-136	-0.273655	0.512	0.639	3.18558e-132		DPH6	6.3941e-49	0.562614	0.679	0.647	1.81919e-44		KMT2E	4.29541e-16	0.336642	0.645	0.615	1.22209e-11		ZNRF2	2.01771e-26	0.376206	0.481	0.37	5.74058e-22		AC093152.1	4.71952e-13	0.531412	0.425	0.217	1.34275e-08
MEIS2	1.89122e-13	0.302278	0.628	0.576	5.3807e-09		AC022784.1	0	0.601279	0.694	0.46	0		NOP58	2.8398e-33	-0.273775	0.271	0.333	8.07952e-29		MAN1A2	1.26976e-28	0.56125	0.607	0.593	3.6126e-24		ANP32B	1.15438e-11	0.336245	0.436	0.401	3.28432e-07		RALYL	1.2908e-48	0.375406	0.833	0.741	3.67246e-44		RGS2	5.01297e-09	0.531335	0.119	0.041	0.000142624
MAP7D3	1.19732e-09	0.301106	0.372	0.332	3.40651e-05		CLVS1	0	0.601105	0.837	0.652	0		DYRK1A	1.33913e-91	-0.273914	0.482	0.595	3.80995e-87		ORC2	1.00178e-15	0.560742	0.365	0.353	2.85017e-11		MGST3	3.92601e-16	0.335264	0.586	0.549	1.11699e-11		TRIM38	2.49568e-17	0.375271	0.338	0.248	7.10046e-13		CAMK2G	2.16717e-30	0.531009	0.566	0.229	6.16583e-26
YBX3	1.60915e-15	0.300505	0.352	0.295	4.57819e-11		MMP26	0	0.600811	0.714	0.493	0		AL110292.1	7.49431e-117	-0.273962	0.457	0.577	2.13221e-112		CFLAR	1.61675e-98	0.559968	0.61	0.508	4.5998e-94		HNRNPUL1	9.28339e-11	0.333014	0.412	0.384	2.64122e-06		AC016766.1	9.80864e-52	0.374976	0.801	0.698	2.79066e-47		PCGF3	1.20505e-34	0.530532	0.594	0.24	3.42848e-30
SSR4	2.4337e-19	0.300054	0.315	0.241	6.92411e-15		WDR72	0	0.600107	0.735	0.519	0		DYNC1I1	2.77197e-108	-0.273997	0.55	0.669	7.88653e-104		UTY	8.20149e-25	0.559659	0.316	0.272	2.33341e-20		RGS6	2.47821e-10	0.332845	0.768	0.782	7.05074e-06		CALM3	2.68934e-12	0.374968	0.159	0.101	7.65143e-08		ARHGEF11	4.5281e-17	0.530347	0.767	0.44	1.28829e-12
HNRNPA2B1	8.08931e-21	0.299453	0.573	0.501	2.30149e-16		COBL	0	0.599963	0.728	0.523	0		FGFR1OP2	1.80967e-38	-0.274025	0.184	0.247	5.14869e-34		BRWD1	9.35918e-41	0.559402	0.585	0.558	2.66278e-36		RPL14	8.72796e-22	0.332648	0.504	0.445	2.48319e-17		NHSL1	1.33722e-36	0.374949	0.704	0.591	3.80454e-32		CAPG	1.21496e-22	0.530062	0.434	0.172	3.45668e-18
DBN1	1.04812e-07	0.298311	0.126	0.096	0.00298202		MCTP2	0	0.599574	0.731	0.522	0		ABHD5	6.69778e-32	-0.274277	0.315	0.386	1.90559e-27		CELF1	1.00045e-63	0.558593	0.626	0.585	2.84639e-59		C12orf57	4.73157e-33	0.332164	0.221	0.145	1.34618e-28		RYR1	2.04567e-07	0.374891	0.385	0.336	0.00582014		BAIAP2L2	1.1041e-36	0.528097	0.347	0.091	3.14126e-32
CHCHD2	2.09183e-18	0.298092	0.413	0.341	5.95147e-14		AP003049.2	0	0.599409	0.736	0.514	0		U91319.1	2.40356e-125	-0.274387	0.532	0.662	6.83837e-121		MTERF1	1.67253e-29	0.558143	0.59	0.568	4.7585e-25		SEC62	3.79915e-28	0.332076	0.595	0.529	1.0809e-23		ATG4C	1.41525e-21	0.37483	0.451	0.354	4.02654e-17		MAP4K4	6.31102e-07	0.527065	0.836	0.673	0.0179555
SMIM14	6.49704e-14	0.29792	0.486	0.431	1.84847e-09		AL162725.2	0	0.598516	0.702	0.469	0		UHRF2	3.84419e-44	-0.274479	0.3	0.373	1.09371e-39		MAOB	5.27312e-69	0.55764	0.523	0.456	1.50026e-64		CX3CL1	1.36194e-20	0.331667	0.121	0.079	3.87486e-16		PIGX	8.0655e-19	0.374796	0.435	0.346	2.29472e-14		ADCK1	1.88643e-24	0.527033	0.735	0.393	5.36708e-20
RPL24	3.16953e-34	0.297824	0.539	0.431	9.01762e-30		GRIA3	0	0.59801	0.713	0.493	0		NUMB	2.11354e-69	-0.274524	0.45	0.558	6.01322e-65		UBA3	2.28594e-33	0.557588	0.297	0.242	6.50372e-29		SDC3	8.16344e-14	0.331363	0.228	0.187	2.32258e-09		ITSN2	1.36362e-26	0.37353	0.695	0.595	3.87964e-22		DDO	5.20934e-10	0.526884	0.242	0.107	1.48211e-05
CCNDBP1	2.81629e-08	0.297804	0.204	0.167	0.000801262		LAMA3	0	0.597949	0.749	0.526	0		DIP2A	2.9751e-36	-0.274637	0.362	0.425	8.46445e-32		SCAF11	1.77841e-72	0.556522	0.705	0.664	5.05974e-68		DDX3X	1.99375e-15	0.330674	0.42	0.375	5.67243e-11		NRXN1	5.45954e-58	0.373233	0.884	0.807	1.55329e-53		FAM19A5	7.93145e-51	0.526768	0.868	0.446	2.25658e-46
RPS25	4.71094e-38	0.296987	0.801	0.725	1.34031e-33		LINC00393	0	0.597279	0.719	0.491	0		RBM25	2.06673e-45	-0.274787	0.503	0.595	5.88006e-41		ARID2	1.43872e-53	0.555852	0.635	0.597	4.09331e-49		HMGB2	1.24892e-30	0.33014	0.201	0.131	3.5533e-26		SRGAP2C	4.32895e-17	0.372552	0.467	0.393	1.23163e-12		LGALS8	2.17556e-18	0.526573	0.475	0.228	6.18968e-14
SESTD1	6.05829e-14	0.296975	0.715	0.672	1.72365e-09		POT1-AS1	0	0.596953	0.702	0.49	0		KANK1	1.66087e-70	-0.274987	0.619	0.722	4.72535e-66		AGO3	5.03766e-24	0.55521	0.58	0.577	1.43327e-19		GSDMD	1.27585e-17	0.329273	0.126	0.084	3.62993e-13		CA10	2.01525e-42	0.37218	0.79	0.701	5.73358e-38		ARHGEF9	5.80299e-21	0.526217	0.735	0.434	1.65101e-16
GABBR1	0.00117391	0.296401	0.314	0.298	1		AC024901.1	0	0.596133	0.72	0.489	0		SLC35F4	1.70042e-126	-0.275011	0.567	0.697	4.83788e-122		HSDL2	5.0205e-64	0.555178	0.55	0.493	1.42838e-59		PXN	2.87466e-14	0.328893	0.292	0.25	8.17871e-10		AC092691.1	4.38266e-38	0.372139	0.688	0.587	1.24691e-33		SLC6A6	2.54623e-37	0.525631	0.639	0.265	7.24427e-33
YWHAB	3.34004e-26	0.296055	0.725	0.65	9.50275e-22		AL117329.1	0	0.596069	0.667	0.412	0		CCNT2	5.83177e-53	-0.275188	0.24	0.33	1.6592e-48		ZNF862	1.05978e-08	0.555004	0.184	0.167	0.000301518		NFE2L1	8.06283e-23	0.328816	0.426	0.365	2.29396e-18		EPS15	1.19526e-30	0.372018	0.791	0.693	3.40064e-26		LINC02115	3.35572e-12	0.525324	0.183	0.068	9.54736e-08
LRRC58	1.56291e-10	0.29546	0.288	0.241	4.44664e-06		SV2C	0	0.595729	0.734	0.527	0		TAOK3	1.05148e-84	-0.275206	0.619	0.723	2.99156e-80		NSD3	1.43751e-16	0.554446	0.543	0.545	4.08985e-12		LBR	3.14547e-09	0.328567	0.254	0.222	8.94917e-05		FAR2	1.0973e-17	0.371957	0.564	0.487	3.12193e-13		CD274	7.8601e-22	0.525139	0.32	0.118	2.23628e-17
CASP4	3.39852e-08	0.295399	0.277	0.239	0.000966912		NYAP2	0	0.595403	0.734	0.513	0		AC010655.4	1.10754e-42	-0.275238	0.107	0.174	3.15106e-38		MSL1	1.82898e-42	0.553931	0.255	0.188	5.20364e-38		SMTN	4.93886e-13	0.328467	0.191	0.154	1.40516e-08		TBC1D5	3.73487e-40	0.371885	0.944	0.888	1.06261e-35		TMEM8A	3.71273e-21	0.524204	0.201	0.053	1.05631e-16
RBX1	1.02427e-10	0.295351	0.352	0.306	2.91415e-06		LINC01266	0	0.594844	0.765	0.556	0		UNC79	1.01995e-115	-0.275328	0.552	0.67	2.90185e-111		VPS45	7.43283e-11	0.552402	0.422	0.432	2.11472e-06		TRIOBP	1.54333e-11	0.32829	0.357	0.317	4.39094e-07		SLC25A13	2.49178e-33	0.371873	0.698	0.592	7.08936e-29		SLA	1.33681e-20	0.524121	0.26	0.085	3.80337e-16
CNIH1	0.00645962	0.295009	0.198	0.184	1		CLNK	0	0.594641	0.697	0.464	0		FRYL	1.45467e-105	-0.275332	0.626	0.74	4.13869e-101		MIR3936HG	3.0201e-20	0.552314	0.226	0.194	8.59248e-16		TMEM245	2.02285e-08	0.32793	0.598	0.592	0.000575522		SPTLC2	2.04086e-24	0.37162	0.619	0.511	5.80645e-20		ABR	1.97045e-34	0.523868	0.804	0.433	5.60613e-30
GLI3	3.38768e-11	0.294979	0.638	0.586	9.63828e-07		AOAH	0	0.594556	0.72	0.504	0		PPM1E	1.32942e-129	-0.275423	0.472	0.601	3.78233e-125		SETD5	5.87747e-49	0.55212	0.613	0.573	1.6722e-44		IFI35	1.34471e-06	0.326933	0.113	0.09	0.0382583		RAB7B	4.63274e-08	0.371533	0.2	0.151	0.00131806		MICAL3	3.60635e-34	0.523573	0.858	0.464	1.02604e-29
SWI5	0.990776	0.294883	0.114	0.118	1		AC104051.1	0	0.594506	0.69	0.469	0		RBBP6	1.52814e-40	-0.275437	0.288	0.367	4.3477e-36		USP9Y	6.3944e-17	0.551347	0.246	0.212	1.81927e-12		KLF2	5.60024e-71	0.326608	0.142	0.06	1.59332e-66		USH2A	2.33903e-50	0.371519	0.833	0.747	6.65477e-46		DEDD	1.00721e-15	0.523142	0.279	0.105	2.86561e-11
P3H1	0.0558543	0.294821	0.135	0.127	1		SLC25A48	0	0.594349	0.702	0.476	0		SLC24A3	1.04651e-55	-0.275469	0.626	0.719	2.97743e-51		CCNT2	1.07244e-27	0.550892	0.337	0.295	3.05119e-23		RAN	4.43627e-08	0.326496	0.195	0.162	0.00126216		DSC2	5.09127e-11	0.371433	0.272	0.213	1.44852e-06		MRGPRX2	1.05799e-17	0.522273	0.119	0.026	3.01009e-13
SAMHD1	2.53299e-23	0.294509	0.526	0.446	7.20661e-19		AC011586.2	0	0.594086	0.744	0.512	0		NALCN	4.60001e-123	-0.275524	0.514	0.637	1.30875e-118		AC004980.1	5.19222e-34	0.550885	0.429	0.393	1.47724e-29		IFI16	3.10412e-15	0.326493	0.445	0.416	8.83153e-11		LPCAT2	5.26619e-20	0.37092	0.409	0.314	1.49828e-15		LRMP	5.06128e-25	0.522076	0.744	0.407	1.43999e-20
DTWD1	0.00115528	0.294397	0.306	0.287	1		AC016152.1	0	0.594046	0.694	0.465	0		GANC	1.98524e-55	-0.275738	0.328	0.414	5.64821e-51		SRPX2	2.33949e-28	0.550285	0.326	0.279	6.65609e-24		TROVE2	9.07834e-08	0.326374	0.328	0.303	0.00258288		PREX1	4.15441e-18	0.370437	0.486	0.397	1.18197e-13		ARHGEF6	6.45898e-12	0.522058	0.753	0.529	1.83764e-07
TAF7	2.65433e-09	0.294383	0.442	0.396	7.55183e-05		AC087564.1	0	0.593606	0.686	0.45	0		FGL2	6.21268e-20	-0.27589	0.11	0.151	1.76757e-15		TMEM168	4.90681e-29	0.549871	0.291	0.244	1.39604e-24		SLCO3A1	4.62557e-12	0.325596	0.623	0.612	1.31602e-07		PKN2-AS1	1.07285e-58	0.370335	0.899	0.813	3.05237e-54		STK3	8.98031e-12	0.52132	0.945	0.801	2.55499e-07
ZC2HC1A	1.04106e-15	0.293509	0.155	0.109	2.96191e-11		AL035401.1	0	0.593381	0.751	0.544	0		CCAR1	3.58425e-54	-0.275967	0.404	0.497	1.01976e-49		MDM2	6.79866e-70	0.549446	0.478	0.402	1.93429e-65		DAD1	5.45642e-10	0.323982	0.379	0.346	1.55241e-05		CCDC26	3.48633e-52	0.369608	0.881	0.805	9.91896e-48		PIGX	1.4387e-26	0.520802	0.689	0.348	4.09325e-22
SEC13	0.0174362	0.293176	0.261	0.248	1		CORIN	0	0.591747	0.705	0.49	0		MCCC2	6.56928e-43	-0.27607	0.328	0.41	1.86903e-38		SDCCAG8	1.01792e-48	0.549276	0.695	0.659	2.89608e-44		CRTAP	7.33421e-17	0.323455	0.512	0.468	2.08666e-12		AGPS	4.80554e-27	0.369211	0.64	0.515	1.36723e-22		PTPN22	1.49499e-17	0.520732	0.411	0.185	4.2534e-13
AL110292.1	2.20904e-09	0.293136	0.575	0.539	6.28494e-05		MIR4527HG	0	0.591402	0.71	0.493	0		TTC33	4.01753e-104	-0.276681	0.498	0.61	1.14303e-99		UBR2	1.50131e-23	0.548615	0.584	0.585	4.27138e-19		CNBP	3.66162e-18	0.323172	0.42	0.36	1.04177e-13		PLAUR	4.61257e-09	0.368555	0.187	0.138	0.000131232		GML	1.22106e-36	0.520613	0.653	0.283	3.47404e-32
BRK1	4.07136e-15	0.292886	0.322	0.258	1.15834e-10		MMP16	0	0.590978	0.757	0.546	0		MARK3	7.03144e-61	-0.276725	0.506	0.601	2.00051e-56		KLHL21	2.12679e-48	0.548561	0.265	0.192	6.05092e-44		PNRC2	2.39243e-07	0.322937	0.142	0.114	0.00680671		NIN	1.22144e-25	0.36836	0.558	0.437	3.47511e-21		LINC00612	7.94945e-43	0.519943	0.279	0.06	2.2617e-38
ASPA	6.8077e-09	0.291909	0.15	0.116	0.000193686		PAK3	0	0.59089	0.693	0.474	0		BAZ2B	1.14548e-120	-0.276974	0.645	0.766	3.25902e-116		AR	2.39176e-55	0.54856	0.661	0.618	6.80479e-51		ADAM15	9.1202e-56	0.322918	0.228	0.133	2.59479e-51		ADGRG6	6.11475e-26	0.368342	0.521	0.411	1.73971e-21		MAX	8.86143e-12	0.519662	0.374	0.188	2.52117e-07
RLIM	0.0115412	0.291426	0.181	0.167	1		OTX2-AS1	0	0.590189	0.709	0.484	0		SLC14A2	5.40481e-64	-0.277	0.565	0.65	1.53772e-59		FNIP1	1.50297e-44	0.54759	0.245	0.179	4.27611e-40		EIF2AK2	1.31529e-07	0.321979	0.436	0.422	0.00374212		MDGA2	4.69013e-51	0.368335	0.837	0.749	1.33439e-46		ITFG2	3.99805e-29	0.519571	0.479	0.184	1.13748e-24
LRRC32	0.00322494	0.290855	0.11	0.096	1		CACNA1B	0	0.590095	0.672	0.437	0		TRAK1	1.23095e-50	-0.277349	0.538	0.615	3.50218e-46		2023-03-07	3.74434e-31	0.546836	0.462	0.425	1.0653e-26		MRPL51	8.22603e-09	0.321391	0.171	0.137	0.000234039		GPC5	1.57067e-63	0.368303	0.907	0.832	4.46871e-59		ELK4	3.08109e-12	0.518614	0.457	0.238	8.76601e-08
CSRP1	3.43733e-06	0.29063	0.258	0.228	0.0977955		PVT1	0	0.589864	0.71	0.49	0		SLC44A5	1.07518e-147	-0.277363	0.557	0.694	3.059e-143		WDR20	1.97203e-16	0.546436	0.406	0.399	5.61062e-12		C1orf54	2.31813e-17	0.321321	0.147	0.104	6.5953e-13		AC131956.2	3.03153e-16	0.368175	0.274	0.197	8.625e-12		MARK2	6.68051e-33	0.518203	0.667	0.292	1.90067e-28
RARG	0.00811521	0.290314	0.109	0.097	1		KCNK2	0	0.589031	0.723	0.498	0		ABHD18	1.14334e-58	-0.277568	0.348	0.438	3.25292e-54		C6orf62	4.66737e-78	0.546126	0.421	0.324	1.32791e-73		MRTFB	9.02296e-08	0.321018	0.643	0.65	0.00256712		ELF2	5.44225e-19	0.367271	0.687	0.603	1.54837e-14		RSRC1	7.13485e-10	0.518089	0.904	0.765	2.02994e-05
SELENOF	1.18974e-05	0.288372	0.422	0.387	0.338493		SEZ6L	0	0.588979	0.688	0.431	0		SLC27A6	9.5505e-128	-0.277588	0.493	0.62	2.71721e-123		ESYT2	7.05682e-54	0.545628	0.584	0.542	2.00774e-49		VIM	2.32436e-72	0.320435	0.976	0.96	6.61303e-68		SORCS1	2.39046e-50	0.367198	0.837	0.733	6.80109e-46		METTL17	1.33492e-11	0.516963	0.169	0.061	3.79799e-07
DAZAP2	1.51567e-09	0.288357	0.295	0.246	4.31222e-05		HTR4	0	0.588932	0.73	0.508	0		TM9SF2	2.00875e-55	-0.277767	0.429	0.515	5.71511e-51		ANKDD1A	3.43985e-107	0.544547	0.496	0.379	9.78673e-103		IFIT3	9.26996e-20	0.320408	0.164	0.114	2.6374e-15		SCAMP2	7.57367e-14	0.367134	0.314	0.237	2.15479e-09		SMARCD3	4.89485e-26	0.516927	0.388	0.138	1.39263e-21
AHNAK	1.47109e-64	0.287669	0.982	0.969	4.18541e-60		SRGAP3	0	0.588813	0.734	0.519	0		EIF4G3	4.06156e-109	-0.277816	0.696	0.8	1.15555e-104		MAOA	5.55126e-129	0.544442	0.706	0.601	1.57939e-124		UQCR11	7.70185e-31	0.3204	0.534	0.449	2.19125e-26		TIAM1	3.05698e-32	0.367075	0.728	0.646	8.69743e-28		BIN2	2.01426e-34	0.516919	0.557	0.232	5.73077e-30
HPF1	3.23299e-05	0.286262	0.256	0.23	0.919819		LRP2	0	0.588586	0.72	0.498	0		TRDN	5.15526e-71	-0.277947	0.473	0.58	1.46672e-66		NFAT5	5.27737e-62	0.543493	0.658	0.619	1.50146e-57		KTN1	1.77435e-20	0.32004	0.726	0.687	5.0482e-16		FIG4	2.45084e-17	0.366913	0.549	0.458	6.97289e-13		AC009652.2	8.30293e-21	0.516209	0.507	0.242	2.36227e-16
RAN	1.47732e-13	0.28619	0.213	0.161	4.20312e-09		NDST4	0	0.588444	0.721	0.497	0		GNG12-AS1	2.59476e-98	-0.277979	0.52	0.631	7.38234e-94		STEAP1	4.41706e-75	0.543197	0.163	0.082	1.2567e-70		RPS23	2.65108e-20	0.319795	0.415	0.348	7.54258e-16		CNTNAP5	1.89631e-50	0.366233	0.887	0.793	5.39518e-46		C3AR1	1.2585e-14	0.515787	0.215	0.076	3.58057e-10
SLC35B4	0.00246578	0.285565	0.213	0.199	1		TBC1D5	0	0.588377	0.953	0.878	0		ARHGAP6	3.06852e-69	-0.278126	0.593	0.701	8.73025e-65		NIT2	9.11996e-11	0.542123	0.252	0.234	2.59472e-06		MAP1LC3B	6.00693e-10	0.319703	0.269	0.228	1.70903e-05		CTNNA2	1.10772e-54	0.366042	0.918	0.848	3.15157e-50		PRR14L	5.70373e-24	0.515742	0.731	0.399	1.62277e-19
CEP126	0.000444266	0.28547	0.456	0.437	1		SLC2A9	0	0.588007	0.716	0.508	0		ARFGEF1	3.80521e-79	-0.278138	0.498	0.614	1.08262e-74		STX7	1.27907e-49	0.541841	0.512	0.455	3.63909e-45		EIF2S2	7.08567e-16	0.319464	0.452	0.402	2.01594e-11		PLXND1	1.21053e-28	0.365855	0.473	0.346	3.44407e-24		ZNF536	1.63878e-24	0.515705	0.868	0.616	4.66249e-20
UROD	5.99347e-06	0.285359	0.191	0.161	0.17052		BBS9	0	0.587713	0.857	0.704	0		ESR2	2.21889e-61	-0.27836	0.339	0.428	6.31295e-57		SBF2	7.53483e-61	0.541591	0.806	0.776	2.14374e-56		NDRG2	2.77172e-17	0.319176	0.378	0.326	7.88583e-13		PTPN18	6.81823e-18	0.365577	0.281	0.191	1.93986e-13		ZC3H12B	4.69881e-20	0.515507	0.662	0.367	1.33686e-15
CREBBP	0.000190843	0.28523	0.643	0.601	1		MAP2	0	0.587362	0.762	0.569	0		PER3	1.34791e-50	-0.278497	0.297	0.389	3.83493e-46		FOXN2	6.41793e-43	0.541079	0.474	0.428	1.82596e-38		RPL9P9	4.27413e-31	0.31915	0.486	0.404	1.21603e-26		SMG7	3.13308e-10	0.365358	0.479	0.405	8.91392e-06		MTM1	1.61056e-16	0.515503	0.598	0.339	4.58219e-12
SOD3	6.66934e-55	0.284986	0.43	0.299	1.89749e-50		KIAA0825	0	0.587256	0.841	0.662	0		ATG2B	4.32114e-69	-0.278509	0.326	0.42	1.22941e-64		LRIG1	2.27722e-07	0.540957	0.43	0.443	0.00647891		RPS9	1.49259e-37	0.318288	0.625	0.551	4.24658e-33		DGKH	2.2882e-30	0.364938	0.674	0.559	6.51015e-26		ZNF844	2.65998e-21	0.514823	0.37	0.138	7.56792e-17
AC244230.2	4.27507e-09	0.28467	0.236	0.268	0.00012163		ADAMTS3	0	0.587166	0.756	0.543	0		BIRC2	3.04011e-35	-0.278679	0.261	0.332	8.6494e-31		SECISBP2L	6.82756e-36	0.540584	0.492	0.449	1.94251e-31		MAP3K11	8.22353e-19	0.317896	0.167	0.118	2.33968e-14		MTM1	4.45017e-20	0.364725	0.431	0.336	1.26612e-15		ANKRD11	4.0116e-18	0.51432	0.836	0.576	1.14134e-13
IFIT1	1.43446e-10	0.284472	0.1	0.068	4.08118e-06		PDZRN4	0	0.587116	0.769	0.568	0		CDH13	1.58418e-90	-0.278684	0.76	0.875	4.50714e-86		CBR4	7.15363e-32	0.53945	0.477	0.451	2.03528e-27		LEPROT	3.2319e-15	0.317743	0.292	0.236	9.19509e-11		GARNL3	2.3253e-16	0.36364	0.534	0.45	6.61571e-12		ZNF131	1.51097e-23	0.513259	0.799	0.474	4.29887e-19
RPS27L	7.8945e-25	0.2842	0.521	0.437	2.24606e-20		MYRIP	0	0.587039	0.826	0.644	0		AF117829.1	1.78599e-95	-0.278687	0.439	0.543	5.08132e-91		DCBLD2	8.96837e-13	0.539334	0.448	0.449	2.55159e-08		FMO2	4.8439e-29	0.31719	0.437	0.361	1.37814e-24		RPH3AL	2.56262e-09	0.363407	0.414	0.352	7.29091e-05		CYSLTR1	1.77619e-14	0.513145	0.447	0.225	5.05344e-10
ARHGAP6	1.76227e-13	0.284101	0.727	0.663	5.01384e-09		AL035446.2	0	0.586647	0.761	0.543	0		DACH1	1.7518e-111	-0.278716	0.574	0.704	4.98405e-107		GART	1.74269e-06	0.538677	0.304	0.305	0.0495813		FRY	1.34903e-13	0.316553	0.737	0.736	3.83812e-09		AC007402.1	3.32154e-58	0.362903	0.886	0.805	9.45012e-54		SCLT1	1.33363e-13	0.510635	0.822	0.593	3.7943e-09
LRIG3	1.76626e-06	0.283836	0.283	0.254	0.050252		SFMBT2	0	0.586097	0.731	0.512	0		WDR37	2.12254e-31	-0.278954	0.329	0.388	6.03883e-27		GNAI1	6.03172e-45	0.53783	0.79	0.758	1.71609e-40		ARF1	2.2796e-21	0.316379	0.394	0.328	6.4857e-17		AC113414.1	4.42183e-55	0.362892	0.887	0.805	1.25806e-50		FZD3	1.38381e-11	0.509057	0.539	0.308	3.93709e-07
SCPEP1	5.37301e-06	0.283674	0.228	0.198	0.152867		LINC01362	0	0.586011	0.728	0.51	0		DENND4A	8.60407e-59	-0.279301	0.305	0.401	2.44794e-54		GAS5	0	0.537768	0.567	0.31	0		SORBS3	8.84242e-20	0.316242	0.281	0.226	2.51576e-15		DICER1	2.37538e-22	0.362558	0.548	0.441	6.75819e-18		TRIM25	1.48551e-18	0.509039	0.511	0.254	4.22643e-14
CMKLR1	0.989424	0.283614	0.233	0.243	1		AC025887.2	0	0.58591	0.709	0.472	0		UBE3D	4.11624e-99	-0.279347	0.423	0.538	1.17111e-94		MCAM	1.32914e-154	0.536475	0.77	0.642	3.78155e-150		ACTN4	2.65176e-39	0.315152	0.525	0.443	7.54451e-35		SRGAP2B	5.9795e-12	0.361863	0.43	0.379	1.70123e-07		YAF2	6.9456e-16	0.508509	0.685	0.414	1.97609e-11
JUN	8.32843e-32	0.282889	0.179	0.106	2.36952e-27		LRP1B	0	0.585887	0.948	0.88	0		NF1	6.00232e-108	-0.279365	0.56	0.687	1.70772e-103		F3	7.01831e-58	0.536225	0.223	0.147	1.99678e-53		TNFAIP1	2.35971e-15	0.314953	0.14	0.1	6.71361e-11		CLASP2	3.58385e-27	0.361859	0.768	0.665	1.01964e-22		STX8	3.77698e-17	0.508491	0.895	0.664	1.07459e-12
CERCAM	2.80795e-07	0.282612	0.16	0.131	0.00798889		NOS1AP	0	0.585826	0.754	0.529	0		CENPC	2.73112e-64	-0.27942	0.355	0.457	7.77032e-60		COQ8A	4.88826e-43	0.536047	0.488	0.439	1.39076e-38		CTNNA1	1.27857e-19	0.314645	0.78	0.766	3.63767e-15		ULK4	8.67746e-38	0.361045	0.878	0.801	2.46882e-33		ACSS1	5.02684e-33	0.508418	0.507	0.184	1.43018e-28
DCTN2	0.0127874	0.282391	0.25	0.239	1		SAMD3	0	0.584565	0.702	0.486	0		PDHX	1.64099e-70	-0.279566	0.363	0.47	4.66878e-66		AL365295.1	3.02814e-58	0.535385	0.805	0.769	8.61536e-54		RPS20	2.22482e-46	0.313383	0.839	0.786	6.32982e-42		SOX2-OT	5.46256e-44	0.360553	0.83	0.747	1.55415e-39		WWP2	5.23816e-19	0.507694	0.822	0.51	1.49031e-14
CALM2	1.07299e-24	0.282372	0.586	0.498	3.05276e-20		IGSF1	0	0.58349	0.697	0.482	0		Z96074.1	5.59311e-115	-0.279711	0.493	0.624	1.59129e-110		PPM1B	4.07399e-63	0.534682	0.193	0.113	1.15909e-58		ITPRIPL2	6.24946e-18	0.313156	0.292	0.233	1.77803e-13		SLC22A15	4.50917e-28	0.358783	0.486	0.371	1.2829e-23		USP46	6.98086e-12	0.507615	0.525	0.303	1.98612e-07
ZMIZ1	0.00609099	0.281693	0.552	0.541	1		BICD1	0	0.582901	0.779	0.569	0		DAPK1	1.38921e-26	-0.279792	0.472	0.528	3.95245e-22		FAM199X	8.95409e-17	0.534667	0.224	0.19	2.54753e-12		USHBP1	2.22871e-10	0.311937	0.113	0.084	6.34091e-06		PPP1R21	5.61004e-16	0.358724	0.494	0.416	1.59611e-11		CNN2	8.30771e-11	0.507269	0.21	0.085	2.36363e-06
RSL24D1	6.11458e-09	0.281164	0.214	0.175	0.000173966		PTPRO	0	0.582882	0.729	0.505	0		L3MBTL4	1.06286e-94	-0.279831	0.596	0.7	3.02393e-90		DTWD1	7.44893e-26	0.534506	0.321	0.28	2.11929e-21		APLP2	3.4807e-19	0.3118	0.649	0.616	9.90293e-15		SLC38A9	9.95878e-34	0.35821	0.562	0.431	2.83337e-29		ACO2	1.91449e-27	0.506699	0.594	0.251	5.44691e-23
SON	7.63796e-24	0.281102	0.696	0.634	2.17307e-19		CCDC7	0	0.582288	0.859	0.697	0		ASTN2	6.7616e-120	-0.27988	0.726	0.839	1.92374e-115		ANKRD26	4.39226e-13	0.533719	0.452	0.456	1.24964e-08		CDKN1B	7.03823e-19	0.310529	0.157	0.109	2.00245e-14		LRCH1	2.54011e-24	0.357516	0.662	0.563	7.22686e-20		SCMH1	3.66395e-10	0.506666	0.836	0.63	1.04243e-05
FAP	0.00046299	0.280594	0.285	0.266	1		TRPC5	0	0.582232	0.682	0.467	0		SEMA3D	6.96168e-109	-0.279945	0.372	0.489	1.98067e-104		DUSP6	2.32417e-21	0.532565	0.186	0.141	6.6125e-17		SLC38A2	1.45659e-07	0.310484	0.298	0.266	0.00414413		TTC33	2.33286e-16	0.357418	0.65	0.574	6.63723e-12		PCNT	2.23444e-38	0.506145	0.735	0.329	6.35719e-34
MCFD2	4.22603e-10	0.280385	0.205	0.162	1.20235e-05		LINC02296	0	0.581976	0.697	0.48	0		RAB28	1.25523e-83	-0.280089	0.41	0.506	3.57124e-79		EIF2B3	9.01071e-12	0.532126	0.55	0.576	2.56364e-07		RAB14	6.15689e-08	0.310345	0.329	0.304	0.0017517		AKAP6	9.04271e-46	0.357159	0.794	0.69	2.57274e-41		SLC3A2	3.19924e-22	0.505994	0.521	0.228	9.10215e-18
AC005912.1	2.27179e-91	0.280281	0.561	0.395	6.46347e-87		ITGA8	0	0.581688	0.706	0.478	0		STARD13	9.0648e-59	-0.280161	0.446	0.546	2.57902e-54		PLEKHH2	7.86054e-16	0.531822	0.488	0.496	2.2364e-11		FILIP1L	3.03942e-08	0.310307	0.21	0.179	0.000864744		NRG1	9.69124e-53	0.356646	0.877	0.807	2.75725e-48		CNTLN	1.558e-09	0.505654	0.872	0.687	4.43265e-05
C15orf61	4.18612e-17	0.278652	0.138	0.091	1.19099e-12		CELF4	8.99897e-247	0.581316	0.631	0.443	2.5603e-242		AL035446.2	1.89435e-112	-0.280305	0.486	0.619	5.38961e-108		AC098829.1	5.26981e-14	0.531641	0.62	0.623	1.49931e-09		PDGFB	9.14638e-16	0.310265	0.131	0.093	2.60224e-11		ARHGAP17	1.91004e-12	0.356522	0.535	0.454	5.43426e-08		SIPA1L2	1.5506e-14	0.505358	0.753	0.475	4.41162e-10
RPL41	1.37157e-50	0.278586	0.782	0.673	3.90225e-46		GALNT14	0	0.581241	0.68	0.464	0		TXLNGY	8.6669e-09	-0.280515	0.091	0.112	0.000246582		AL645568.1	2.46457e-09	0.531538	0.278	0.273	7.01194e-05		SUMO2	1.44187e-18	0.310081	0.393	0.334	4.10226e-14		AL589740.1	3.39982e-55	0.356338	0.884	0.799	9.67282e-51		ALK	9.22416e-18	0.504278	0.941	0.748	2.62437e-13
SARS	3.86257e-09	0.278152	0.371	0.327	0.000109894		PRKN	0	0.581077	0.962	0.885	0		SEC31A	2.97296e-54	-0.280735	0.532	0.632	8.45838e-50		MBD2	3.79875e-35	0.531079	0.521	0.489	1.08078e-30		JAK1	4.72209e-19	0.310046	0.719	0.689	1.34348e-14		S100A9	1.54555e-15	0.355847	0.105	0.054	4.39723e-11		NKAIN2	1.04374e-09	0.503958	0.941	0.805	2.96954e-05
COPB1	2.05537e-10	0.278085	0.468	0.416	5.84773e-06		ITGA9	0	0.5808	0.745	0.526	0		TMED5	2.66105e-36	-0.28077	0.243	0.311	7.57097e-32		BIRC2	7.38134e-30	0.531006	0.346	0.302	2.10006e-25		TOMM20	2.33485e-07	0.309698	0.273	0.245	0.00664287		RAP2B	2.0705e-28	0.354027	0.205	0.11	5.89077e-24		ASH1L	4.17932e-17	0.503604	0.932	0.745	1.18906e-12
CLIC4	0.000208162	0.277821	0.541	0.511	1		CHRNA7	0	0.580759	0.714	0.49	0		SGMS1	1.67345e-96	-0.280909	0.605	0.718	4.76115e-92		DIP2C	1.44715e-43	0.53029	0.688	0.679	4.11728e-39		RAB6A	1.59586e-09	0.308642	0.527	0.511	4.54038e-05		DENND4A	4.51421e-18	0.353852	0.468	0.368	1.28434e-13		CDH4	8.48134e-35	0.503082	0.89	0.609	2.41303e-30
SRP72	4.39613e-13	0.277764	0.376	0.318	1.25074e-08		LRFN5	0	0.580255	0.728	0.517	0		MEF2A	1.00193e-75	-0.281042	0.574	0.681	2.85058e-71		UGGT2	2.22961e-47	0.529748	0.686	0.653	6.34346e-43		EPHB4	1.819e-17	0.308332	0.171	0.127	5.17525e-13		RPS6KC1	1.66296e-27	0.35372	0.71	0.623	4.7313e-23		ZNF236	5.75628e-23	0.502953	0.753	0.431	1.63772e-18
HSPG2	4.78665e-08	0.277552	0.529	0.494	0.00136185		AC092131.1	0	0.579841	0.712	0.493	0		HMCN1	5.31831e-134	-0.281123	0.611	0.746	1.51311e-129		ATXN3	1.586e-13	0.529621	0.458	0.459	4.51233e-09		PRKD2	6.99002e-07	0.308233	0.227	0.206	0.0198873		LIX1-AS1	8.56405e-26	0.353504	0.666	0.584	2.43656e-21		VPS13A	2.6151e-11	0.502543	0.808	0.625	7.44022e-07
WTAP	1.36702e-12	0.277492	0.277	0.222	3.88931e-08		ADGRL2	0	0.578555	0.887	0.733	0		SPATA7	6.36863e-59	-0.281167	0.344	0.437	1.81194e-54		AZI2	6.58135e-28	0.52931	0.219	0.173	1.87246e-23		PTPN18	7.12345e-08	0.307518	0.22	0.192	0.00202669		SDCBP	1.19215e-12	0.353366	0.472	0.387	3.39179e-08		LDLRAD4	1.65098e-12	0.501507	0.881	0.672	4.69721e-08
OCIAD1	1.07317e-07	0.27737	0.451	0.412	0.00305326		ITPR1	0	0.578023	0.8	0.609	0		SUPT20H	1.78567e-41	-0.28127	0.255	0.324	5.08041e-37		TBL1XR1	6.86527e-58	0.529255	0.725	0.696	1.95324e-53		JAG1	2.22275e-07	0.307137	0.257	0.23	0.00632393		NUP214	1.16538e-11	0.353053	0.454	0.385	3.31563e-07		HPCAL1	4.8878e-34	0.501351	0.703	0.337	1.39063e-29
TRAPPC2L	0.000160001	0.276534	0.153	0.13	1		HTR2C	0	0.577869	0.668	0.461	0		TBC1D32	6.98659e-130	-0.281274	0.481	0.614	1.98776e-125		CCDC84	1.53899e-18	0.529045	0.206	0.171	4.37857e-14		RNF220	2.13672e-07	0.306854	0.533	0.526	0.00607919		EYA3	2.34937e-17	0.352815	0.568	0.476	6.68419e-13		UPP2	1.11817e-13	0.499986	0.813	0.595	3.18131e-09
2023-09-07	8.634e-26	0.27649	0.704	0.632	2.45646e-21		AC090124.1	0	0.577114	0.702	0.469	0		ITGAV	7.53869e-47	-0.281375	0.357	0.444	2.14483e-42		TFDP2	3.0716e-53	0.527168	0.699	0.673	8.739e-49		ATP5MPL	9.5231e-11	0.306728	0.41	0.372	2.70942e-06		AGBL1	7.44042e-47	0.350886	0.864	0.783	2.11688e-42		SLCO2A1	3.39376e-27	0.499871	0.658	0.314	9.6556e-23
IDH3G	9.22018e-09	0.276334	0.145	0.11	0.000262323		RSPO2	0	0.576488	0.69	0.467	0		SOS2	5.13575e-71	-0.281401	0.499	0.608	1.46117e-66		PRKAG2	1.97958e-22	0.526752	0.625	0.637	5.63209e-18		GUK1	3.427e-17	0.306227	0.235	0.181	9.75016e-13		RNF111	2.28259e-24	0.349881	0.663	0.564	6.4942e-20		KMT2C	2.85055e-10	0.499568	0.945	0.811	8.1101e-06
TLR5	0.307573	0.276082	0.167	0.178	1		DKK2	0	0.575311	0.77	0.566	0		SLC9A9	4.64991e-76	-0.281542	0.692	0.793	1.32295e-71		VWA8	4.7499e-57	0.526311	0.75	0.712	1.35139e-52		WDR1	6.2891e-16	0.306151	0.313	0.261	1.78931e-11		ARPC2	1.06513e-19	0.349623	0.598	0.49	3.0304e-15		ALG13	1.74693e-06	0.499554	0.607	0.413	0.0497019
ASB8	0.0118067	0.276057	0.243	0.23	1		CDKAL1	0	0.575197	0.915	0.811	0		APBB2	2.08504e-83	-0.281595	0.763	0.852	5.93215e-79		ZNF451	1.20313e-12	0.525785	0.29	0.273	3.42302e-08		ST6GAL1	1.19624e-09	0.306147	0.475	0.469	3.40342e-05		CADPS	9.14222e-43	0.34886	0.8	0.686	2.60105e-38		FBRSL1	2.25481e-43	0.499392	0.584	0.212	6.41515e-39
MLF2	7.79541e-05	0.275873	0.254	0.23	1		AL139042.1	0	0.574772	0.73	0.513	0		BABAM2	2.85861e-103	-0.281648	0.623	0.731	8.13304e-99		HADH	2.31038e-71	0.523495	0.528	0.448	6.57325e-67		PSMB3	1.03884e-11	0.305944	0.293	0.249	2.95561e-07		AL122019.1	6.979e-22	0.348664	0.615	0.53	1.9856e-17		PHACTR2	4.97181e-11	0.498223	0.854	0.676	1.41453e-06
APOL3	6.49403e-07	0.274689	0.26	0.228	0.0184762		GABRB2	0	0.574577	0.727	0.51	0		TTBK2	7.46867e-82	-0.281834	0.492	0.596	2.12491e-77		FAM49B	3.00394e-18	0.523406	0.55	0.555	8.54652e-14		EEF2	5.91288e-60	0.30588	0.685	0.59	1.68227e-55		E2F3	1.034e-15	0.348447	0.438	0.357	2.94183e-11		VPS13C	4.00306e-09	0.49806	0.804	0.583	0.000113891
IFI27L2	3.2171e-21	0.274603	0.112	0.064	9.15298e-17		BRIP1	0	0.574396	0.703	0.466	0		SMIM8	1.04257e-49	-0.281878	0.245	0.326	2.9662e-45		ARMCX4	3.38589e-18	0.522684	0.439	0.424	9.63319e-14		FLT4	6.4269e-08	0.305337	0.178	0.152	0.00182852		KCNIP4	1.60864e-48	0.348428	0.888	0.819	4.57673e-44		RC3H1	3.7179e-13	0.497772	0.749	0.481	1.05778e-08
RPL10	9.97319e-43	0.273422	0.732	0.619	2.83747e-38		DNAH5	0	0.574303	0.706	0.472	0		SKAP1	4.76771e-76	-0.282139	0.495	0.595	1.35646e-71		AC007319.1	3.20975e-16	0.521514	0.645	0.642	9.13207e-12		MLEC	3.97936e-25	0.304947	0.373	0.3	1.13217e-20		GRM8	6.85506e-47	0.348261	0.833	0.763	1.95033e-42		PNPLA7	1.42201e-30	0.49741	0.644	0.284	4.04577e-26
ADH1B	6.15981e-72	0.27319	0.936	0.864	1.75253e-67		AC015522.1	0	0.574163	0.687	0.471	0		HOXB3	8.5526e-43	-0.28218	0.082	0.143	2.4333e-38		PEX1	5.79422e-29	0.521194	0.307	0.265	1.64851e-24		NDUFA1	6.21209e-11	0.304073	0.429	0.381	1.7674e-06		PIP5K1B	6.97776e-31	0.348238	0.691	0.596	1.98524e-26		DGLUCY	2.60939e-21	0.496694	0.767	0.479	7.42398e-17
JAGN1	1.74028e-09	0.273149	0.101	0.07	4.95128e-05		TTC29	0	0.573947	0.717	0.493	0		BTBD7	2.77769e-61	-0.282278	0.438	0.536	7.90281e-57		TXLNGY	1.42824e-19	0.520892	0.135	0.098	4.06348e-15		RBX1	2.62622e-10	0.30351	0.347	0.305	7.47185e-06		HS6ST3	2.39459e-53	0.347929	0.851	0.755	6.81284e-49		SRRM2	6.07827e-11	0.496403	0.703	0.489	1.72933e-06
DEK	1.077e-10	0.27235	0.453	0.406	3.06417e-06		LINC01517	0	0.573453	0.677	0.433	0		CAPS2	2.67967e-57	-0.282335	0.226	0.307	7.62392e-53		SPON1	7.00301e-18	0.520697	0.634	0.646	1.99243e-13		GABARAPL1	1.21532e-23	0.302698	0.248	0.185	3.45771e-19		PCDH11X	3.99949e-48	0.347746	0.777	0.657	1.13789e-43		NSD2	1.52019e-26	0.495975	0.753	0.403	4.32508e-22
DYNLT1	5.85525e-05	0.272237	0.144	0.12	1		PKIB	0	0.57344	0.713	0.496	0		ITM2B	4.17545e-33	-0.282488	0.678	0.738	1.18796e-28		FAM120B	8.7341e-13	0.520259	0.465	0.471	2.48494e-08		ACTR2	1.25219e-09	0.302683	0.498	0.479	3.56262e-05		STXBP5L	4.11173e-51	0.347343	0.804	0.704	1.16983e-46		KDM4C	1.12737e-17	0.495849	0.9	0.711	3.20747e-13
IFT57	0.00135554	0.27213	0.312	0.292	1		C8orf34	0	0.573136	0.846	0.682	0		CACNA2D3	1.21003e-102	-0.282525	0.704	0.818	3.44267e-98		CEP126	1.39931e-38	0.519543	0.472	0.43	3.98117e-34		GNAQ	6.92884e-15	0.30248	0.786	0.772	1.97132e-10		SNTB1	9.55891e-28	0.347093	0.682	0.572	2.7196e-23		MADD	4.65335e-33	0.495534	0.607	0.256	1.32393e-28
RPLP1	7.80662e-51	0.271828	0.849	0.76	2.22106e-46		DCDC2	0	0.572747	0.691	0.464	0		AC078923.1	7.33886e-133	-0.282574	0.557	0.689	2.08798e-128		SORT1	2.08354e-30	0.518888	0.528	0.501	5.92787e-26		TPI1	6.76237e-16	0.302191	0.413	0.355	1.92396e-11		NLRC4	2.79275e-13	0.346667	0.301	0.233	7.94564e-09		NPRL2	1.50074e-09	0.495379	0.128	0.043	4.26976e-05
EDNRB	0.00636061	0.271801	0.201	0.179	1		CLYBL	0	0.57233	0.755	0.556	0		DOCK11	6.4942e-51	-0.282579	0.544	0.64	1.84766e-46		TES	3.4086e-15	0.517022	0.251	0.221	9.6978e-11		EIF5B	1.14605e-11	0.301835	0.573	0.557	3.26062e-07		CXorf21	9.82358e-15	0.345989	0.147	0.088	2.79491e-10		AC022893.1	9.96946e-10	0.49313	0.224	0.098	2.83641e-05
ARF3	2.25558e-10	0.271795	0.127	0.092	6.41734e-06		AC018680.1	0	0.57166	0.706	0.484	0		AC132008.2	6.83069e-35	-0.282626	0.241	0.307	1.9434e-30		RB1CC1	9.72838e-24	0.516987	0.604	0.594	2.76782e-19		PTK2	1.60547e-08	0.301078	0.75	0.758	0.000456772		PDE7B	5.08318e-21	0.345655	0.549	0.453	1.44621e-16		ZNF175	1.45545e-18	0.492901	0.361	0.144	4.14091e-14
ARHGAP1	1.26094e-13	0.271785	0.322	0.265	3.58749e-09		CNTLN	0	0.571579	0.821	0.66	0		EOGT	4.18486e-36	-0.282643	0.226	0.289	1.19063e-31		GUSBP1	2.23485e-30	0.51696	0.616	0.604	6.35836e-26		TLN1	1.02444e-33	0.300875	0.779	0.714	2.91463e-29		LY86	3.77667e-09	0.345256	0.218	0.166	0.00010745		EMID1	4.44946e-49	0.491727	0.557	0.184	1.26592e-44
C4orf3	1.4469e-10	0.271355	0.409	0.353	4.11657e-06		ARHGAP44	0	0.571512	0.711	0.471	0		PTH2R	7.79616e-140	-0.282718	0.576	0.709	2.21808e-135		REV3L	6.70258e-60	0.516863	0.741	0.713	1.90695e-55		NMT2	2.28231e-07	0.300493	0.449	0.429	0.00649341		IGF1R	3.73322e-21	0.345188	0.707	0.607	1.06214e-16		TRIM63	1.69904e-35	0.491528	0.292	0.073	4.83393e-31
NFIA	5.51153e-20	0.270902	0.943	0.92	1.56809e-15		IFNG-AS1	0	0.571439	0.713	0.486	0		CHRM3	3.67636e-155	-0.282726	0.607	0.745	1.04596e-150		FAM13A-AS1	3.04623e-08	0.516274	0.178	0.16	0.000866684		KIF1C	1.53188e-16	0.300467	0.335	0.284	4.35836e-12		LHFPL2	2.08051e-19	0.34376	0.643	0.557	5.91927e-15		SIL1	1.37622e-17	0.491378	0.9	0.643	3.91549e-13
FILIP1L	2.05543e-12	0.270586	0.227	0.178	5.84791e-08		NTRK3	0	0.571116	0.797	0.588	0		KIDINS220	6.19669e-88	-0.282762	0.453	0.572	1.76302e-83		MFF	5.8784e-32	0.515987	0.326	0.274	1.67246e-27		ATP5IF1	2.69931e-11	0.299913	0.279	0.234	7.6798e-07		FARS2	2.63255e-13	0.343356	0.786	0.727	7.48987e-09		EPHB1	5.42145e-17	0.491279	0.868	0.665	1.54246e-12
ARHGAP12	1.7505e-07	0.270527	0.54	0.503	0.00498036		AC104574.2	0	0.57049	0.798	0.585	0		GAS5	2.94118e-128	-0.282809	0.25	0.412	8.36794e-124		NUP54	9.04767e-14	0.515245	0.274	0.253	2.57415e-09		CYB5R3	6.71928e-29	0.299177	0.653	0.59	1.9117e-24		LINC01684	1.49604e-17	0.342483	0.45	0.368	4.25637e-13		MEGF6	1.03255e-41	0.491132	0.616	0.234	2.9377e-37
IMPAD1	0.0164128	0.2699	0.387	0.373	1		NHSL1	0	0.569926	0.768	0.56	0		SESN1	8.62637e-71	-0.283122	0.408	0.509	2.45429e-66		PRKAR2B	3.69336e-108	0.515188	0.742	0.658	1.0508e-103		STAT3	1.44929e-11	0.298906	0.575	0.558	4.12338e-07		NPAS3	5.04135e-39	0.342365	0.879	0.806	1.43431e-34		TXK	1.04442e-22	0.490462	0.562	0.28	2.97148e-18
PRKAR1A	5.33465e-18	0.26988	0.413	0.337	1.51776e-13		TRPC4	0	0.569484	0.697	0.475	0		KCTD16	5.93906e-128	-0.283637	0.496	0.623	1.68972e-123		GPATCH2	4.81358e-24	0.51506	0.574	0.564	1.36951e-19		ZNFX1	3.07782e-07	0.297996	0.303	0.278	0.0087567		IL1RAPL1	1.10215e-47	0.342237	0.866	0.769	3.13573e-43		ZNF433-AS1	9.8662e-33	0.490253	0.498	0.193	2.80703e-28
DUSP1	1.02735e-17	0.269783	0.201	0.14	2.92291e-13		AC005999.2	0	0.569104	0.728	0.508	0		WASHC4	3.54844e-52	-0.28374	0.333	0.424	1.00957e-47		AC006001.3	3.32188e-35	0.51447	0.395	0.35	9.45107e-31		AKAP11	4.86396e-09	0.297227	0.378	0.36	0.000138384		PIK3CG	2.95728e-13	0.34216	0.279	0.209	8.41377e-09		STK4	2.67871e-12	0.490106	0.721	0.477	7.62121e-08
SCARB2	3.42336e-13	0.269721	0.509	0.45	9.7398e-09		GNG12-AS1	0	0.569031	0.767	0.563	0		ALPK1	1.29734e-66	-0.283814	0.442	0.534	3.69107e-62		HNRNPH3	2.2276e-29	0.514012	0.265	0.21	6.33773e-25		CMIP	2.03908e-15	0.297201	0.575	0.544	5.80139e-11		MILR1	6.06197e-13	0.341849	0.176	0.118	1.72469e-08		EPG5	2.928e-15	0.489135	0.74	0.469	8.33045e-11
FAU	8.67202e-32	0.269357	0.537	0.428	2.46728e-27		COL25A1	0	0.568917	0.864	0.699	0		FTO	6.23306e-120	-0.28382	0.672	0.791	1.77337e-115		NXF1	3.04741e-09	0.513971	0.155	0.134	8.67019e-05		ASAP1	2.5084e-12	0.295773	0.787	0.779	7.13664e-08		SRBD1	1.46834e-30	0.341791	0.698	0.577	4.17758e-26		AC007566.1	1.78106e-14	0.488325	0.301	0.124	5.06728e-10
AKT3	1.14103e-08	0.269087	0.761	0.721	0.000324635		AC091576.1	0	0.567394	0.687	0.467	0		NCKAP1	3.78672e-63	-0.283823	0.523	0.617	1.07736e-58		PYGL	8.68689e-68	0.513684	0.557	0.489	2.47151e-63		SERINC3	9.17696e-25	0.295537	0.507	0.436	2.61094e-20		RNF149	3.82569e-24	0.341491	0.46	0.346	1.08845e-19		MIER1	1.44686e-08	0.487331	0.635	0.438	0.000411646
HEG1	4.86816e-05	0.267971	0.434	0.419	1		SPATA5	0	0.567274	0.842	0.678	0		ZNF37BP	6.56681e-38	-0.283953	0.242	0.309	1.86832e-33		NIPBL	2.31141e-48	0.513276	0.718	0.688	6.57619e-44		HSPA8	1.68615e-08	0.294648	0.421	0.39	0.000479726		SMS	1.44175e-10	0.341164	0.323	0.255	4.10192e-06		OBSCN	2.04362e-35	0.48698	0.74	0.357	5.81429e-31
SNX7	7.81608e-12	0.267756	0.409	0.361	2.22375e-07		AC093459.1	0	0.56718	0.688	0.45	0		NIPSNAP3B	1.97694e-21	-0.283974	0.109	0.153	5.62459e-17		AOX1	1.28743e-09	0.512739	0.424	0.432	3.66287e-05		ZMAT2	1.06922e-06	0.292826	0.236	0.208	0.0304202		PSME4	1.93655e-16	0.341149	0.594	0.496	5.50969e-12		TRANK1	1.87233e-21	0.486966	0.717	0.407	5.32697e-17
ARRDC3	5.07852e-08	0.267401	0.153	0.121	0.00144489		MAST2	0	0.566474	0.787	0.57	0		AL137009.1	4.63048e-40	-0.284077	0.243	0.307	1.31742e-35		LINC02202	6.26192e-35	0.51269	0.19	0.136	1.78158e-30		NDUFS5	1.06704e-19	0.292348	0.499	0.439	3.03582e-15		CDKAL1	9.13265e-38	0.341028	0.916	0.824	2.59833e-33		PRSS51	2.34293e-31	0.486463	0.502	0.192	6.66586e-27
VAMP2	3.49265e-19	0.267377	0.277	0.205	9.93693e-15		KCTD8	0	0.566113	0.746	0.538	0		AL138927.1	1.79018e-145	-0.284127	0.441	0.577	5.09323e-141		FZD4	8.90398e-120	0.512592	0.462	0.31	2.53327e-115		NUCB1	2.81396e-17	0.29153	0.338	0.282	8.006e-13		ALDH1A2	4.91747e-35	0.340566	0.749	0.649	1.39907e-30		CUX2	1.18179e-38	0.486137	0.872	0.492	3.36231e-34
TMEM30A	8.18477e-05	0.267109	0.276	0.251	1		LINC01643	0	0.565708	0.67	0.438	0		LEPR	4.20875e-101	-0.284252	0.49	0.611	1.19743e-96		CCT6P3	1.67975e-09	0.51251	0.27	0.26	4.77906e-05		2023-09-04	2.8091e-11	0.29148	0.11	0.079	7.99216e-07		ALPK1	1.18266e-25	0.340478	0.608	0.502	3.36477e-21		ZNF274	3.96959e-31	0.48599	0.484	0.181	1.12939e-26
RBBP7	1.82909e-08	0.266354	0.275	0.238	0.000520395		AC092920.1	0	0.565549	0.722	0.504	0		CLK2	1.64748e-20	-0.284379	0.105	0.144	4.68725e-16		TTLL7	3.30868e-16	0.512083	0.459	0.451	9.41351e-12		BTN3A2	7.08315e-12	0.291157	0.175	0.139	2.01523e-07		MIS18BP1	7.89726e-18	0.340371	0.451	0.353	2.24685e-13		ZBTB5	1.41304e-15	0.485836	0.374	0.168	4.02025e-11
CMTM6	0.0249194	0.266335	0.185	0.175	1		AL157712.1	0	0.56515	0.689	0.463	0		SCAI	2.541e-93	-0.284431	0.503	0.615	7.2294e-89		BMPR1A	6.62031e-33	0.511384	0.611	0.597	1.88354e-28		PLSCR1	6.56825e-15	0.290662	0.248	0.203	1.86873e-10		NSF	1.02316e-16	0.340322	0.448	0.355	2.911e-12		CACNA1C	2.90566e-28	0.485727	0.927	0.656	8.2669e-24
P4HA1	0.00108373	0.266223	0.419	0.408	1		CCDC148	0	0.565022	0.709	0.497	0		TMEM87A	8.98394e-58	-0.284663	0.31	0.409	2.55602e-53		SENP6	6.61483e-35	0.510896	0.609	0.588	1.88198e-30		MFN2	9.35657e-08	0.28975	0.271	0.245	0.00266204		IL12RB2	2.18323e-10	0.340314	0.425	0.366	6.21152e-06		POLR3B	1.00127e-11	0.485008	0.703	0.461	2.84871e-07
ANAPC5	0.00420601	0.265981	0.496	0.473	1		FARP1	0	0.56482	0.758	0.545	0		PRKAA1	6.15429e-49	-0.284708	0.236	0.318	1.75096e-44		PDE3A	4.79391e-30	0.510303	0.671	0.653	1.36391e-25		COX7B	1.09355e-07	0.28957	0.396	0.364	0.00311125		BAZ1A	2.48935e-25	0.339452	0.612	0.505	7.08244e-21		CHCHD6	1.27162e-25	0.484469	0.817	0.508	3.61787e-21
HIC1	7.9796e-42	0.265131	0.115	0.051	2.27028e-37		AL033504.1	0	0.564024	0.707	0.477	0		NCBP1	8.78645e-48	-0.284782	0.245	0.327	2.49983e-43		FNIP2	2.39811e-11	0.509792	0.522	0.534	6.82285e-07		PSMD2	3.01491e-08	0.289531	0.288	0.255	0.000857772		IRF8	1.49172e-07	0.33927	0.169	0.124	0.00424409		C1QTNF3-AMACR	4.97396e-24	0.483487	0.689	0.342	1.41514e-19
USP1	0.0940792	0.264241	0.156	0.15	1		SCAPER	0	0.564023	0.899	0.764	0		TFCP2	1.10371e-60	-0.284799	0.408	0.502	3.14018e-56		CPEB4	1.6275e-20	0.509678	0.448	0.433	4.63041e-16		C6orf141	5.24453e-10	0.288881	0.11	0.083	1.49212e-05		COG5	5.69965e-42	0.339138	0.811	0.699	1.62161e-37		SPATA13	2.47312e-09	0.482427	0.155	0.059	7.03628e-05
PAK3	1.04199e-09	0.26368	0.542	0.509	2.96457e-05		AC113137.1	0	0.563917	0.703	0.486	0		ELMO1	7.67757e-52	-0.284828	0.717	0.817	2.18435e-47		APOL6	3.47649e-97	0.509128	0.537	0.421	9.89097e-93		ABO	4.42493e-08	0.288857	0.149	0.123	0.00125894		RAB8B	3.82905e-19	0.338654	0.463	0.353	1.0894e-14		BATF	3.37068e-26	0.481541	0.333	0.113	9.58991e-22
TRIOBP	2.01652e-05	0.263551	0.349	0.32	0.573721		LINC01411	0	0.563608	0.674	0.436	0		ERV3-1	5.5069e-29	-0.284893	0.168	0.233	1.56677e-24		AC019197.1	2.13059e-12	0.509079	0.491	0.497	6.06175e-08		PTTG1IP	1.93145e-12	0.287969	0.277	0.233	5.49516e-08		RASGEF1B	1.04633e-36	0.338393	0.836	0.752	2.97691e-32		RPS6KC1	6.76346e-08	0.481319	0.831	0.626	0.00192427
ALDH1L2	7.15947e-05	0.263473	0.175	0.153	1		SOX6	0	0.563601	0.878	0.746	0		AL050403.2	1.34125e-102	-0.284902	0.51	0.615	3.816e-98		PDE8B	4.09076e-37	0.508567	0.137	0.085	1.16386e-32		CHURC1	7.30648e-11	0.287637	0.207	0.167	2.07877e-06		DSCAML1	3.21754e-14	0.338293	0.596	0.519	9.15423e-10		GNG2	2.93035e-11	0.48122	0.808	0.559	8.33715e-07
TMEM9	0.358524	0.262903	0.2	0.202	1		DISC1	0	0.563247	0.726	0.498	0		GUCY1A2	3.82833e-134	-0.285614	0.557	0.698	1.0892e-129		TRIM33	2.60182e-14	0.508555	0.51	0.513	7.40243e-10		VKORC1	2.74315e-12	0.287194	0.179	0.137	7.80454e-08		CLCN5	2.53939e-18	0.337722	0.528	0.443	7.22481e-14		Z93930.2	2.90352e-27	0.481153	0.584	0.262	8.26082e-23
SESN3	1.90727e-05	0.262392	0.164	0.138	0.542637		GALNT18	0	0.562055	0.751	0.529	0		LIX1-AS1	4.30091e-113	-0.285825	0.504	0.623	1.22365e-108		FAM76B	1.47554e-24	0.508148	0.194	0.15	4.19805e-20		2023-09-02	1.21084e-09	0.286523	0.591	0.564	3.44495e-05		ID2	1.03648e-15	0.337607	0.172	0.102	2.9489e-11		CREB5	2.42718e-14	0.480848	0.918	0.715	6.90558e-10
CYP4X1	0.298724	0.262155	0.205	0.201	1		CRAT37	0	0.561496	0.69	0.46	0		ERCC8	5.29468e-70	-0.285965	0.285	0.379	1.50639e-65		MNAT1	4.21924e-16	0.508089	0.531	0.531	1.20041e-11		PRKCH	1.2488e-10	0.286509	0.677	0.665	3.55295e-06		CCSAP	8.00541e-10	0.336492	0.193	0.141	2.27762e-05		TMC6	3.76929e-24	0.48005	0.333	0.112	1.0724e-19
PHIP	2.9885e-11	0.261765	0.64	0.588	8.50258e-07		ITGBL1	0	0.56148	0.724	0.51	0		VAV3	3.19807e-125	-0.286051	0.579	0.709	9.09882e-121		TMEM161B-AS1	1.79085e-28	0.507609	0.528	0.507	5.09514e-24		FZD4	6.49796e-08	0.286332	0.375	0.338	0.00184873		SH3BGRL3	1.08602e-07	0.336153	0.235	0.18	0.00308983		MSH2	2.10506e-28	0.478087	0.836	0.518	5.9891e-24
RAC1	2.38297e-22	0.260597	0.581	0.512	6.7798e-18		ATP8A1	0	0.561255	0.752	0.534	0		FKBP5	7.32905e-55	-0.286315	0.605	0.69	2.08519e-50		PRKN	1.12469e-144	0.506683	0.939	0.887	3.19984e-140		RPL28	2.17632e-34	0.286121	0.57	0.482	6.19183e-30		AC120193.1	2.51891e-38	0.335759	0.769	0.684	7.16656e-34		HS1BP3	2.50918e-30	0.478066	0.612	0.261	7.13886e-26
MAN1A1	4.86904e-15	0.259956	0.748	0.699	1.38529e-10		GRIK3	0	0.56085	0.652	0.409	0		MBTD1	2.51624e-78	-0.286445	0.354	0.464	7.15896e-74		SRSF4	4.25441e-28	0.504109	0.436	0.399	1.21042e-23		RAD21	8.77148e-09	0.285416	0.342	0.31	0.000249557		SAMSN1	4.9747e-21	0.335565	0.535	0.455	1.41535e-16		ZNF91	3.61248e-15	0.477632	0.763	0.458	1.02779e-10
RDH11	0.00166545	0.259413	0.124	0.108	1		DOCK10	0	0.56083	0.76	0.565	0		DMXL2	2.21811e-75	-0.286775	0.43	0.535	6.31075e-71		WDR11	4.46479e-16	0.503887	0.363	0.35	1.27028e-11		SARAF	5.91429e-10	0.285115	0.328	0.292	1.68267e-05		DCC	1.06343e-47	0.33551	0.882	0.817	3.02557e-43		ZC3H8	1.1672e-09	0.477598	0.461	0.271	3.32079e-05
ATP1A1	4.43579e-08	0.259236	0.271	0.234	0.00126203		VAT1L	0	0.560829	0.674	0.435	0		XACT	7.02513e-119	-0.286817	0.482	0.62	1.99872e-114		TDRD3	3.58994e-38	0.503507	0.606	0.574	1.02137e-33		ATRX	7.28482e-10	0.28487	0.751	0.753	2.0726e-05		FARP1	1.00682e-26	0.335498	0.682	0.577	2.8645e-22		GPR107	5.5793e-18	0.477532	0.744	0.411	1.58737e-13
LARP6	9.25044e-06	0.259156	0.217	0.189	0.263184		RIMBP2	0	0.560667	0.675	0.451	0		ZNF385B	2.01763e-109	-0.286927	0.569	0.684	5.74035e-105		ASH1L	4.19234e-41	0.503127	0.758	0.744	1.19276e-36		DDX24	1.61444e-07	0.284865	0.46	0.435	0.00459325		ATP6AP2	1.1106e-07	0.335367	0.34	0.28	0.00315975		FOXP1	1.45109e-18	0.477397	0.712	0.418	4.12851e-14
SLU7	9.65499e-05	0.258945	0.254	0.23	1		UNC80	0	0.560583	0.692	0.473	0		C5orf15	4.29346e-29	-0.287014	0.156	0.214	1.22153e-24		PABPN1	8.91706e-155	0.502818	0.225	0.096	2.53699e-150		CENPB	2.35511e-32	0.284526	0.183	0.115	6.70051e-28		GAB3	1.33805e-20	0.335082	0.365	0.27	3.8069e-16		FCER1A	7.2134e-12	0.476759	0.251	0.109	2.05228e-07
FAM180A	0.0158896	0.258843	0.114	0.104	1		ARHGAP15	0	0.560576	0.743	0.544	0		AGL	1.80012e-45	-0.287104	0.348	0.434	5.12151e-41		CENPC	7.78187e-18	0.502767	0.445	0.424	2.21402e-13		LAMA3	3.90531e-08	0.284512	0.567	0.565	0.0011111		ABHD12	1.94841e-14	0.334316	0.442	0.357	5.54343e-10		TRAPPC8	2.11717e-10	0.476424	0.735	0.48	6.02355e-06
PSMA4	9.46414e-16	0.258805	0.312	0.249	2.69264e-11		PPFIA2	0	0.560495	0.775	0.573	0		FUT8	1.95837e-130	-0.287221	0.586	0.715	5.57177e-126		AGL	1.08992e-11	0.501763	0.409	0.409	3.10094e-07		OLFML2A	6.78471e-09	0.284436	0.201	0.171	0.000193032		CTNND2	2.98294e-45	0.334207	0.866	0.785	8.48677e-41		AC007000.3	1.52429e-14	0.475921	0.457	0.229	4.33675e-10
NUCKS1	1.25016e-23	0.258783	0.731	0.67	3.55682e-19		AL442647.1	0	0.56022	0.675	0.461	0		HERC4	2.37902e-102	-0.287278	0.557	0.682	6.76856e-98		PRKD1	2.34635e-35	0.50111	0.701	0.673	6.6756e-31		CSRP1	5.36644e-20	0.284399	0.281	0.223	1.52681e-15		AHCYL2	9.1226e-21	0.333715	0.698	0.596	2.59547e-16		CRYL1	3.39298e-22	0.475839	0.731	0.403	9.65336e-18
NAV3	1.90179e-28	0.258682	0.917	0.873	5.41079e-24		AP005328.1	0	0.559634	0.698	0.475	0		LRRK2	1.47691e-88	-0.28737	0.369	0.479	4.20195e-84		RASD1	6.16235e-84	0.50062	0.276	0.163	1.75325e-79		PTGES3	1.89411e-15	0.2843	0.419	0.374	5.38892e-11		ATP9B	1.36427e-20	0.333686	0.732	0.635	3.88149e-16		NIPBL	3.50572e-07	0.475693	0.845	0.693	0.00997413
C5orf15	9.21118e-07	0.258643	0.225	0.194	0.0262067		C9orf92	0	0.559419	0.658	0.426	0		NFKB1	6.6833e-81	-0.287519	0.413	0.52	1.90147e-76		STAG3L4	1.44643e-13	0.499826	0.341	0.332	4.11524e-09		ITGA5	2.2802e-09	0.28426	0.126	0.097	6.4874e-05		WDR49	1.53454e-37	0.333591	0.602	0.471	4.36591e-33		THEM4	3.05982e-19	0.475205	0.425	0.181	8.70549e-15
PDLIM1	0.01194	0.258171	0.337	0.328	1		AC068413.1	0	0.559328	0.691	0.461	0		TET2	1.24851e-89	-0.287752	0.41	0.521	3.55214e-85		AC068888.1	7.48655e-56	0.499615	0.148	0.081	2.13e-51		TUBB	8.1905e-23	0.283955	0.495	0.418	2.33028e-18		AP005230.1	7.81137e-42	0.333153	0.797	0.723	2.22241e-37		SPIRE1	2.00918e-16	0.475092	0.836	0.575	5.71632e-12
AAMP	0.00490063	0.258144	0.144	0.127	1		AC034114.2	0	0.559155	0.732	0.523	0		FAM135A	8.32536e-101	-0.287804	0.405	0.523	2.36865e-96		LRRIQ3	4.48497e-39	0.499393	0.498	0.468	1.27602e-34		PRKAR1A	5.60127e-19	0.283218	0.399	0.337	1.59362e-14		SPIRE1	4.97626e-25	0.332828	0.676	0.572	1.4158e-20		AKNA	1.11067e-20	0.474958	0.557	0.262	3.15997e-16
COPS8	0.0545924	0.257801	0.193	0.181	1		ATP13A4	0	0.559081	0.675	0.433	0		PDGFC	2.78799e-84	-0.28793	0.537	0.653	7.93212e-80		LINC00667	2.68456e-37	0.498966	0.23	0.166	7.63783e-33		MKNK2	2.14632e-17	0.282287	0.258	0.202	6.1065e-13		PTCHD1-AS	7.55314e-41	0.332331	0.808	0.709	2.14894e-36		SRSF5	1.24836e-08	0.474514	0.721	0.516	0.000355171
PNMA1	5.2198e-05	0.257463	0.1	0.078	1		SLC30A8	0	0.558806	0.712	0.496	0		LINC00534	6.36002e-115	-0.287958	0.533	0.653	1.80949e-110		SUMF1	1.58564e-74	0.498388	0.884	0.836	4.5113e-70		KIAA1671	3.62193e-10	0.282006	0.482	0.463	1.03047e-05		RASSF2	3.16924e-10	0.33223	0.244	0.189	9.01681e-06		AC137770.1	8.15143e-14	0.474447	0.438	0.223	2.31916e-09
RELA	0.000122061	0.256912	0.151	0.127	1		AL162718.1	0	0.558282	0.701	0.476	0		PKHD1	6.53649e-156	-0.288066	0.58	0.719	1.8597e-151		LUC7L2	2.97659e-29	0.498379	0.175	0.123	8.4687e-25		LY6E	1.9365e-23	0.281963	0.166	0.11	5.50955e-19		CPNE4	6.7848e-43	0.332225	0.874	0.78	1.93034e-38		R3HDM2	2.10892e-18	0.474274	0.868	0.565	6.00009e-14
CYP27A1	0.000104107	0.256655	0.239	0.213	1		SPHKAP	0	0.558111	0.692	0.464	0		PRKCQ	3.09918e-42	-0.288296	0.412	0.492	8.81748e-38		ARMC8	1.43742e-07	0.498335	0.424	0.435	0.00408961		CDIPT	8.75643e-08	0.281289	0.165	0.134	0.00249129		ABI1	2.78939e-29	0.332145	0.633	0.511	7.93608e-25		CHST12	2.40524e-27	0.474135	0.53	0.217	6.84316e-23
TRIP10	7.15743e-05	0.256298	0.121	0.1	1		DIS3L2	0	0.55793	0.81	0.635	0		SIPA1L1	5.5451e-100	-0.288365	0.641	0.755	1.57764e-95		LETMD1	3.94601e-22	0.497444	0.249	0.205	1.12268e-17		EIF1	7.19616e-31	0.280956	0.704	0.627	2.04738e-26		BTK	3.71076e-17	0.332125	0.241	0.164	1.05575e-12		DIAPH1	5.11497e-19	0.474067	0.703	0.411	1.45526e-14
TMEM167A	9.95301e-05	0.256049	0.256	0.234	1		AC007091.1	0	0.557862	0.694	0.469	0		RERE	4.81308e-110	-0.288494	0.747	0.844	1.36937e-105		FBXL20	3.13933e-14	0.497335	0.572	0.588	8.93171e-10		NOP53	6.25694e-36	0.28092	0.254	0.176	1.78016e-31		ZYX	6.46153e-19	0.331888	0.24	0.153	1.83837e-14		CCDC93	5.07288e-12	0.473891	0.584	0.362	1.44329e-07
KDELR3	0.00994394	0.255815	0.121	0.107	1		AFG1L	0	0.55762	0.756	0.528	0		USP32	4.52325e-112	-0.288553	0.524	0.647	1.28691e-107		MINDY3	1.11246e-15	0.496992	0.422	0.409	3.16507e-11		VAMP3	8.37012e-17	0.280845	0.296	0.239	2.38138e-12		RELN	3.54576e-39	0.331872	0.771	0.689	1.0088e-34		RGS12	2.14965e-36	0.473348	0.767	0.35	6.11597e-32
ADAMTS1	2.76893e-06	0.255529	0.104	0.081	0.0787789		SOX9-AS1	0	0.557446	0.657	0.394	0		PCF11	3.68756e-42	-0.288582	0.209	0.284	1.04915e-37		KLHDC10	4.4276e-16	0.496124	0.442	0.431	1.2597e-11		HNRNPK	9.74345e-19	0.280596	0.432	0.369	2.77211e-14		AP1B1	3.70836e-19	0.33175	0.369	0.275	1.05506e-14		NSUN6	3.05232e-16	0.473213	0.781	0.499	8.68415e-12
USP11	0.0376652	0.254989	0.128	0.119	1		VWA3B	0	0.557251	0.687	0.458	0		TTC21B	3.34446e-68	-0.288682	0.305	0.397	9.51531e-64		SRSF2	1.52159e-47	0.495373	0.194	0.122	4.32907e-43		ATP5MC2	1.64634e-13	0.280038	0.481	0.443	4.68402e-09		HACD4	2.98226e-09	0.33155	0.247	0.192	8.48482e-05		CALN1	2.56254e-25	0.47305	0.936	0.746	7.29067e-21
PPT1	0.000595499	0.254742	0.251	0.231	1		TESK2	0	0.556932	0.7	0.457	0		VPS13C	1.47594e-84	-0.288746	0.501	0.618	4.19919e-80		LMO3	1.29205e-47	0.494242	0.24	0.168	3.67602e-43		MRFAP1	4.28967e-17	0.279207	0.263	0.204	1.22045e-12		CNBD1	8.04432e-45	0.331421	0.819	0.731	2.28869e-40		EHMT1	4.87131e-26	0.472826	0.772	0.445	1.38594e-21
SMAD3	0.0224793	0.254704	0.442	0.431	1		CCDC73	0	0.556797	0.701	0.472	0		UVSSA	2.0395e-10	-0.288954	0.197	0.226	5.80258e-06		PTPN4	2.88397e-14	0.492545	0.613	0.617	8.20518e-10		SERF2	2.25224e-36	0.279181	0.784	0.727	6.40784e-32		ZNF577	6.83957e-10	0.33121	0.367	0.303	1.94593e-05		USP4	1.5537e-22	0.472733	0.658	0.343	4.42045e-18
DIMT1	0.000139824	0.25425	0.132	0.11	1		EFCAB5	0	0.556427	0.663	0.416	0		AMMECR1	3.48489e-87	-0.289134	0.359	0.464	9.91487e-83		AC007317.1	4.00043e-09	0.492488	0.271	0.263	0.000113816		PTBP1	3.45047e-13	0.27915	0.232	0.186	9.81694e-09		CDH18	3.13843e-53	0.331007	0.873	0.79	8.92914e-49		FAT2	6.87286e-28	0.472304	0.548	0.235	1.9554e-23
NCKAP1	1.27876e-05	0.253932	0.609	0.588	0.363819		AC008050.1	0	0.556372	0.668	0.426	0		LYST	1.76872e-84	-0.289137	0.572	0.681	5.03219e-80		PMS1	1.00168e-06	0.491891	0.407	0.421	0.0284989		CALCOCO2	5.41626e-11	0.278855	0.418	0.385	1.54098e-06		ATP6V0A1	1.86725e-19	0.330997	0.413	0.313	5.31252e-15		SLC9A8	4.11413e-20	0.471625	0.635	0.331	1.17051e-15
F10	8.97521e-05	0.253843	0.121	0.102	1		HMCN1	0	0.55634	0.847	0.678	0		AKAP6	2.38362e-155	-0.289154	0.592	0.737	6.78164e-151		HEATR5B	1.23473e-20	0.491878	0.52	0.518	3.51293e-16		GRK5	1.29638e-16	0.278804	0.523	0.486	3.68832e-12		ADGRE2	1.12484e-11	0.330898	0.268	0.202	3.20027e-07		KIAA0556	3.7598e-23	0.471535	0.776	0.473	1.0697e-18
RPS14	7.14077e-44	0.253438	0.832	0.742	2.03162e-39		LINC01344	0	0.555986	0.675	0.428	0		LRRIQ3	2.42552e-116	-0.289187	0.391	0.508	6.90085e-112		ZCCHC9	9.96418e-20	0.490462	0.181	0.143	2.83491e-15		PBXIP1	1.98101e-07	0.2774	0.201	0.169	0.00563617		CNTN4	2.4092e-48	0.330729	0.87	0.792	6.85443e-44		AC027290.2	1.72182e-37	0.470732	0.365	0.102	4.89874e-33
MAGT1	3.09918e-08	0.252966	0.413	0.371	0.000881749		LINC00971	0	0.555622	0.706	0.485	0		CAPZA1	1.20167e-53	-0.28932	0.387	0.478	3.41888e-49		DNHD1	7.24952e-09	0.490457	0.374	0.378	0.000206256		VASP	2.21846e-23	0.277352	0.211	0.154	6.31174e-19		PHACTR1	1.24694e-30	0.330678	0.79	0.718	3.54767e-26		VASH2	1.95434e-29	0.47028	0.447	0.166	5.56029e-25
ZFP36	6.82194e-20	0.252727	0.112	0.065	1.94091e-15		FRMD4B	0	0.554959	0.862	0.69	0		CNTN6	7.59724e-127	-0.289325	0.507	0.628	2.16149e-122		AHI1	1.69411e-44	0.49038	0.656	0.612	4.81991e-40		KIF5B	9.17396e-07	0.277332	0.545	0.53	0.0261008		OLA1	5.27705e-15	0.33064	0.621	0.537	1.50137e-10		UPF3B	3.62947e-17	0.470214	0.548	0.277	1.03262e-12
EIF3F	4.48864e-13	0.252623	0.381	0.325	1.27706e-08		AGAP1	1.53934e-272	0.554893	0.844	0.703	4.37959e-268		LINC01572	1.15872e-139	-0.28943	0.514	0.647	3.29669e-135		PCSK5	3.19179e-25	0.490236	0.768	0.754	9.08095e-21		SLC35A4	1.37493e-06	0.277046	0.121	0.096	0.0391182		TRPM3	3.17256e-44	0.330541	0.887	0.8	9.02625e-40		RARS2	1.10435e-15	0.469758	0.731	0.444	3.14198e-11
QSOX1	2.37483e-05	0.252567	0.271	0.244	0.675664		THEMIS	0	0.554743	0.679	0.451	0		LINC01170	7.92648e-131	-0.289549	0.542	0.664	2.25516e-126		ZNF717	7.33267e-08	0.489819	0.483	0.504	0.00208622		PRXL2A	2.23743e-34	0.27646	0.737	0.677	6.3657e-30		NEK11	1.07452e-29	0.329777	0.7	0.605	3.05712e-25		CHKA	3.25346e-23	0.469136	0.648	0.332	9.25642e-19
FAM110B	0.270321	0.252411	0.516	0.506	1		MRPS22	0	0.554509	0.778	0.585	0		ERC1	1.21875e-148	-0.289718	0.721	0.839	3.46747e-144		HSD17B4	1.73827e-27	0.489602	0.637	0.613	4.94555e-23		FBXL7	1.60835e-08	0.276422	0.789	0.794	0.000457593		PTPN2	3.4292e-17	0.329241	0.546	0.458	9.7564e-13		CLASP1	3.05035e-17	0.468704	0.932	0.709	8.67855e-13
HDGF	4.06399e-09	0.252338	0.193	0.155	0.000115625		GABRA3	0	0.553757	0.681	0.467	0		EMP1	7.75021e-32	-0.28972	0.728	0.776	2.20501e-27		GAPVD1	5.01849e-10	0.489505	0.511	0.528	1.42781e-05		KANK3	2.28823e-11	0.275702	0.148	0.115	6.51024e-07		AC007422.2	4.14644e-14	0.328802	0.481	0.398	1.1797e-09		ACAP2	6.81194e-08	0.467883	0.799	0.63	0.00193807
C1QTNF7	0.00333197	0.252264	0.164	0.149	1		ANKRD44	0	0.553104	0.79	0.61	0		ADAMTS6	9.30446e-146	-0.290301	0.524	0.66	2.64721e-141		USO1	3.39059e-28	0.489476	0.531	0.509	9.64657e-24		NR1H3	1.12535e-11	0.275619	0.275	0.231	3.20175e-07		AC139795.1	1.78708e-12	0.32877	0.359	0.288	5.08443e-08		AC009093.8	9.82767e-26	0.467659	0.338	0.115	2.79607e-21
RPL21	1.25983e-49	0.251982	0.865	0.781	3.58435e-45		STK33	0	0.552693	0.71	0.496	0		ZNF717	9.92093e-64	-0.290412	0.44	0.524	2.8226e-59		AC132008.2	1.18417e-16	0.489473	0.307	0.283	3.36908e-12		RSF1	5.26118e-07	0.274936	0.618	0.61	0.0149686		SATB1-AS1	2.00277e-37	0.328684	0.772	0.672	5.69807e-33		LINC00511	3.82754e-34	0.467072	0.881	0.541	1.08897e-29
AHI1	3.76197e-09	0.251275	0.662	0.617	0.000107032		HS3ST4	0	0.552633	0.693	0.47	0		RELN	4.47637e-157	-0.290417	0.596	0.733	1.27357e-152		PSME4	1.70072e-11	0.489143	0.496	0.503	4.83871e-07		RPL19	3.9073e-33	0.27476	0.684	0.596	1.11167e-28		PEAK1	7.88574e-25	0.328339	0.862	0.772	2.24357e-20		MAD1L1	1.47898e-34	0.466893	0.858	0.503	4.20785e-30
OSER1	0.00534149	0.25052	0.157	0.142	1		LINC00540	0	0.552308	0.704	0.476	0		FLG-AS1	5.28806e-103	-0.290496	0.456	0.574	1.50451e-98		BIRC6	3.43531e-60	0.489026	0.768	0.739	9.77379e-56		PA2G4	5.84848e-11	0.273877	0.209	0.169	1.66395e-06		AGO1	1.56217e-08	0.327709	0.381	0.319	0.000444454		NPIPB11	1.90053e-40	0.466864	0.402	0.113	5.40719e-36
TRAPPC8	8.29377e-07	-0.250014	0.484	0.482	0.0235966		IGSF21	0	0.552095	0.653	0.422	0		TMX3	2.41581e-47	-0.290715	0.213	0.292	6.87323e-43		PDE4DIP	5.12647e-31	0.488237	0.532	0.519	1.45853e-26		CALM2	2.50536e-20	0.273766	0.57	0.497	7.128e-16		MAPK1	2.54414e-16	0.327297	0.573	0.486	7.23832e-12		ASIC2	2.31118e-18	0.46677	0.913	0.73	6.57554e-14
PCSK6	4.90663e-18	-0.250021	0.387	0.421	1.39598e-13		CNIH3	0	0.551518	0.76	0.54	0		AC090578.1	8.82598e-147	-0.29079	0.602	0.735	2.51108e-142		MRTFB	2.03253e-33	0.487707	0.661	0.646	5.78276e-29		COL4A1	8.20178e-31	0.273739	0.859	0.828	2.33349e-26		SLC16A10	1.84375e-19	0.326695	0.541	0.446	5.24566e-15		RBFOX3	5.81028e-38	0.46641	0.831	0.471	1.65308e-33
IGSF21	9.58965e-10	-0.250112	0.449	0.464	2.72835e-05		FREM2	0	0.551407	0.684	0.459	0		EPB41L4B	9.55706e-34	-0.290983	0.442	0.517	2.71908e-29		NCKAP1	7.35871e-20	0.485625	0.595	0.589	2.09363e-15		NSA2	2.75758e-07	0.273383	0.24	0.21	0.0078456		CELF1	1.34428e-17	0.326604	0.681	0.589	3.82462e-13		XRRA1	1.73315e-09	0.466	0.589	0.349	4.931e-05
ABLIM2	9.58039e-18	-0.250173	0.319	0.359	2.72572e-13		TRERF1	0	0.550967	0.7	0.466	0		AL157778.1	4.85438e-118	-0.291127	0.488	0.617	1.38112e-113		XRN1	8.39076e-35	0.485406	0.603	0.577	2.38726e-30		UBXN1	5.82514e-11	0.273368	0.201	0.16	1.65731e-06		ATP1B3	7.10744e-17	0.326267	0.472	0.372	2.02214e-12		NUP160	5.91009e-22	0.465842	0.694	0.371	1.68148e-17
SECISBP2	3.47416e-06	-0.250216	0.28	0.309	0.0988433		AC021006.2	0	0.55078	0.687	0.465	0		XRCC4	8.1898e-129	-0.291507	0.493	0.625	2.33008e-124		ZNF644	1.7302e-25	0.485059	0.548	0.532	4.92259e-21		HIPK3	3.47607e-14	0.272575	0.652	0.626	9.88977e-10		C5orf17	2.53461e-35	0.326092	0.654	0.528	7.21121e-31		A2M-AS1	8.1819e-41	0.465618	0.137	0.017	2.32783e-36
ATP2C1	0.000844374	-0.250359	0.543	0.528	1		C10orf90	0	0.550143	0.706	0.483	0		ERC2	3.05576e-124	-0.291562	0.71	0.833	8.69395e-120		WASHC4	1.62135e-15	0.48464	0.41	0.395	4.61289e-11		DOCK6	3.09401e-15	0.272494	0.31	0.267	8.80276e-11		DDX10	8.14926e-28	0.325821	0.731	0.63	2.31855e-23		SEPT7P2	1.49415e-13	0.465522	0.479	0.249	4.25101e-09
ZNF75D	1.01991e-11	-0.250405	0.308	0.346	2.90173e-07		SPRY4-AS1	0	0.550033	0.737	0.51	0		AC079160.1	4.02021e-144	-0.291633	0.599	0.736	1.14379e-139		NHS	1.03334e-07	0.484588	0.528	0.548	0.00293997		CDC42BPA	7.69434e-09	0.272301	0.767	0.767	0.000218912		MIR34AHG	2.33988e-07	0.325798	0.205	0.16	0.00665719		PTK2B	4.76364e-26	0.465431	0.74	0.405	1.3553e-21
CNBD1	5.99145e-06	-0.250483	0.766	0.732	0.170463		NEB	0	0.549694	0.684	0.469	0		TBC1D19	4.12264e-111	-0.291664	0.443	0.562	1.17293e-106		UNC5C	1.76497e-38	0.484332	0.7	0.676	5.0215e-34		KANK2	7.52946e-09	0.272223	0.389	0.362	0.000214221		VPS13B	9.251e-42	0.325686	0.932	0.851	2.632e-37		KSR1	2.52551e-36	0.464192	0.763	0.378	7.18533e-32
C20orf194	2.96947e-08	-0.250605	0.59	0.591	0.000844845		NDST3	0	0.549625	0.701	0.481	0		MCOLN3	3.74474e-17	-0.291842	0.099	0.137	1.06542e-12		ANKAR	1.17883e-12	0.484252	0.392	0.388	3.35389e-08		TNS2	1.26312e-11	0.271891	0.278	0.236	3.59369e-07		TMEM65	1.55695e-21	0.325514	0.409	0.306	4.42968e-17		SRPK2	1.98179e-15	0.464055	0.922	0.69	5.63839e-11
GFRA2	3.78125e-17	-0.250658	0.29	0.328	1.0758e-12		MIR548A1HG	0	0.54948	0.661	0.422	0		PIK3C2G	1.18389e-147	-0.291861	0.504	0.637	3.36828e-143		PIR	2.09163e-11	0.484123	0.331	0.324	5.9509e-07		CFL1	7.50877e-39	0.271867	0.64	0.558	2.13632e-34		RBFOX1	2.07401e-55	0.325132	0.954	0.9	5.90075e-51		TEFM	1.62697e-09	0.463901	0.219	0.097	4.6289e-05
LYST	4.27041e-06	-0.250746	0.668	0.648	0.121497		LINC01478	0	0.549312	0.701	0.473	0		POLA1	1.14422e-106	-0.291912	0.486	0.608	3.25541e-102		LSM14A	9.96625e-28	0.484054	0.483	0.455	2.8355e-23		CSDE1	9.62089e-24	0.271713	0.711	0.675	2.73724e-19		AC092957.1	2.67246e-46	0.3243	0.765	0.647	7.60342e-42		TSPAN11	6.45937e-30	0.463713	0.489	0.192	1.83776e-25
FARP1	1.07092e-12	-0.250769	0.581	0.583	3.04688e-08		AL445584.2	0	0.548748	0.645	0.414	0		UBR3	1.06968e-105	-0.291947	0.639	0.761	3.04336e-101		HOXB3	1.42117e-102	0.484014	0.205	0.103	4.04338e-98		2023-09-10	7.77907e-07	0.270969	0.423	0.407	0.0221322		EPB41L3	3.5909e-18	0.324206	0.694	0.612	1.02165e-13		NOP58	1.10174e-17	0.463399	0.603	0.312	3.13455e-13
ATP10A	1.3498e-13	-0.250831	0.439	0.459	3.84031e-09		LINC00698	0	0.548685	0.678	0.456	0		AC015687.1	4.08863e-134	-0.292012	0.564	0.691	1.16326e-129		ZNF273	7.56929e-10	0.483732	0.301	0.297	2.15354e-05		EIF3D	7.02079e-07	0.270939	0.241	0.215	0.0199749		AFF1	7.16732e-23	0.32401	0.759	0.661	2.03917e-18		ABHD2	2.72832e-21	0.463342	0.735	0.424	7.76235e-17
ABCC3	9.84243e-21	-0.250844	0.161	0.223	2.80027e-16		TENM4	0	0.548561	0.887	0.76	0		ITGB3BP	2.54419e-83	-0.292099	0.346	0.445	7.23848e-79		THOC2	4.78504e-17	0.483609	0.527	0.516	1.36139e-12		UQCRQ	1.24612e-10	0.270886	0.513	0.472	3.54534e-06		EPC2	1.02131e-15	0.323613	0.602	0.512	2.90572e-11		ITK	1.07253e-19	0.463119	0.548	0.285	3.05146e-15
DENND1B	1.0173e-05	-0.250961	0.609	0.593	0.289431		AC009435.1	0	0.548478	0.697	0.478	0		RERG	4.05955e-94	-0.29233	0.46	0.562	1.15498e-89		PPP2R2A	1.59604e-15	0.483536	0.47	0.461	4.54089e-11		TCEAL9	4.73778e-21	0.270745	0.258	0.195	1.34794e-16		HECTD2	1.4282e-20	0.32331	0.512	0.416	4.06336e-16		RRN3P1	3.26136e-15	0.462941	0.37	0.169	9.27889e-11
EFCAB6	4.09398e-13	-0.251004	0.55	0.553	1.16478e-08		NEK11	0	0.548478	0.774	0.575	0		PIGL	2.16595e-66	-0.292363	0.416	0.506	6.16235e-62		THUMPD1	2.62453e-21	0.483184	0.192	0.149	7.46705e-17		RDX	1.41201e-18	0.270317	0.789	0.778	4.0173e-14		NR6A1	1.09291e-27	0.323239	0.639	0.541	3.10943e-23		SLC10A7	2.44392e-11	0.462453	0.84	0.619	6.95319e-07
RALYL	0.0107796	-0.251014	0.784	0.741	1		AC018697.1	0	0.547598	0.697	0.454	0		ABI1	9.07495e-102	-0.292386	0.44	0.548	2.58191e-97		ADNP	7.99203e-11	0.483103	0.404	0.398	2.27381e-06		SOD1	5.14075e-14	0.269454	0.499	0.451	1.4626e-09		CYBA	2.20137e-47	0.322962	0.233	0.107	6.26313e-43		PIK3CD	2.56466e-35	0.462088	0.589	0.241	7.29671e-31
SEMA4D	2.56277e-18	-0.251044	0.297	0.346	7.29133e-14		LINC01250	0	0.547468	0.674	0.461	0		CCDC102B	1.36245e-125	-0.29247	0.517	0.631	3.87631e-121		PLAGL1	3.36015e-24	0.482952	0.524	0.519	9.55996e-20		DYNLL1	9.27923e-10	0.269235	0.435	0.399	2.64003e-05		P4HA1	1.89478e-15	0.32264	0.486	0.405	5.39085e-11		MAP4K1	3.60894e-40	0.461452	0.379	0.1	1.02678e-35
INTS6L	9.20241e-06	-0.251047	0.247	0.259	0.261818		KLHL32	0	0.547195	0.691	0.468	0		CAPN7	1.41e-56	-0.292544	0.315	0.412	4.0116e-52		RBBP6	2.20036e-22	0.482715	0.372	0.337	6.26025e-18		RPS3	1.66095e-31	0.269152	0.585	0.502	4.72556e-27		SLC23A2	4.32963e-10	0.322466	0.54	0.477	1.23182e-05		RUNX3	9.33151e-60	0.461097	0.594	0.175	2.65491e-55
USP12	8.46009e-09	-0.251085	0.419	0.424	0.000240698		MAGI2	0	0.546913	0.95	0.88	0		ZNF33A	7.68519e-61	-0.292558	0.325	0.419	2.18651e-56		SNRPA1	1.25353e-09	0.482228	0.175	0.153	3.56642e-05		RGCC	1.04376e-23	0.268816	0.239	0.174	2.96961e-19		DIAPH3	3.57333e-49	0.322428	0.785	0.671	1.01665e-44		TRAPPC10	4.67619e-32	0.460631	0.712	0.322	1.33042e-27
RAB31	1.75564e-09	-0.251108	0.479	0.499	4.99496e-05		ADGB	0	0.546006	0.677	0.461	0		CCDC84	8.2614e-24	-0.29272	0.145	0.193	2.35045e-19		Z99289.3	2.24293e-171	0.481226	0.14	0.038	6.38135e-167		COMMD6	1.47725e-11	0.268689	0.375	0.337	4.20291e-07		ETNK1	5.74255e-14	0.321932	0.442	0.357	1.63381e-09		FBXO11	7.87091e-18	0.460048	0.795	0.52	2.23935e-13
AC103409.1	1.70297e-10	-0.251129	0.662	0.646	4.84511e-06		BTBD9	0	0.545707	0.878	0.732	0		ARFIP1	3.27612e-93	-0.292753	0.457	0.57	9.32088e-89		MSH3	2.40054e-27	0.480505	0.642	0.628	6.82977e-23		CTNNB1	3.87429e-19	0.268398	0.552	0.505	1.10228e-14		ATF3	8.27085e-10	0.321908	0.277	0.219	2.35314e-05		NIPA1	1.76703e-26	0.459618	0.553	0.229	5.02736e-22
PPP2R2C	1.85852e-20	-0.251156	0.389	0.435	5.28767e-16		LINC00923	0	0.54519	0.748	0.559	0		MREG	4.42947e-41	-0.292801	0.278	0.357	1.26023e-36		ANKIB1	5.75421e-23	0.480351	0.616	0.602	1.63713e-18		ZFP36L2	8.35127e-13	0.268311	0.438	0.385	2.37602e-08		RNF150	1.23845e-17	0.321793	0.813	0.738	3.5235e-13		AL356124.1	1.28215e-19	0.459192	0.356	0.144	3.64784e-15
LINC02147	0.000146778	-0.251276	0.628	0.608	1		ZFPM2-AS1	0	0.54449	0.733	0.525	0		ADGRF5	5.01438e-19	-0.29284	0.505	0.585	1.42664e-14		EIF4A2	5.53886e-79	0.479793	0.383	0.265	1.57586e-74		DYNLL2	2.38811e-14	0.268308	0.263	0.213	6.79441e-10		LINC02306	8.84082e-41	0.321681	0.747	0.644	2.5153e-36		MBOAT7	5.31523e-42	0.458639	0.374	0.1	1.51224e-37
TTC39C	1.6113e-08	-0.25134	0.427	0.445	0.000458431		MCF2L2	0	0.54432	0.703	0.455	0		PTEN	1.13941e-64	-0.293334	0.564	0.664	3.24174e-60		SMARCAD1	1.20137e-10	0.479192	0.411	0.413	3.41802e-06		EIF4EBP2	9.03117e-10	0.26777	0.43	0.399	2.56946e-05		LINC00907	7.0095e-40	0.321547	0.797	0.713	1.99427e-35		SSBP3	6.91967e-20	0.458526	0.776	0.474	1.96872e-15
NUDCD3	1.3771e-07	-0.251345	0.451	0.464	0.00391799		AC117473.1	0	0.544086	0.699	0.476	0		KPNA5	8.08436e-62	-0.293726	0.292	0.384	2.30008e-57		IREB2	8.37367e-08	0.479006	0.382	0.39	0.00238239		ANXA11	4.55561e-11	0.267712	0.508	0.475	1.29612e-06		FER	1.50642e-27	0.321402	0.865	0.771	4.2859e-23		CELF4	1.37807e-33	0.458482	0.822	0.473	3.92074e-29
ZFPM2-AS1	1.36735e-09	-0.251368	0.589	0.559	3.89024e-05		LINC02141	0	0.544073	0.673	0.454	0		RAP1GDS1	1.14973e-87	-0.293729	0.485	0.599	3.2711e-83		ASXL1	5.46587e-20	0.478108	0.504	0.487	1.55509e-15		PRRC2C	1.11324e-17	0.26746	0.69	0.667	3.16727e-13		CSF3R	3.58878e-19	0.321188	0.173	0.101	1.02104e-14		LINC02519	3.63103e-20	0.458467	0.242	0.074	1.03306e-15
PYGB	3.31952e-06	-0.251376	0.249	0.28	0.0944436		DNAH6	0	0.544024	0.778	0.577	0		IRS1	6.48354e-29	-0.293869	0.355	0.415	1.84463e-24		ARFGEF1	3.31676e-11	0.477989	0.575	0.582	9.4365e-07		PSMC3	4.35412e-18	0.267272	0.27	0.211	1.23879e-13		PTDSS1	1.3128e-07	0.321163	0.36	0.304	0.00373504		ADAMTS17	9.6952e-34	0.458462	0.881	0.547	2.75838e-29
CYYR1	0.00187458	-0.251469	0.104	0.123	1		LINC01876	0	0.543797	0.731	0.521	0		ZFAND3	3.68484e-124	-0.293976	0.684	0.811	1.04837e-119		PPM1L	2.16226e-30	0.47798	0.693	0.681	6.15184e-26		DCTN1	1.90794e-12	0.266907	0.293	0.25	5.42829e-08		HM13	3.87187e-12	0.320946	0.41	0.334	1.10159e-07		RASSF2	9.90702e-27	0.458438	0.461	0.189	2.81865e-22
FMNL3	4.89514e-12	-0.251477	0.266	0.312	1.39272e-07		ROR1	0	0.543394	0.81	0.602	0		NRCAM	1.20039e-79	-0.29412	0.553	0.66	3.41522e-75		AC010737.1	4.82678e-50	0.477707	0.152	0.09	1.37327e-45		RPL10P9	1.10267e-16	0.266825	0.263	0.211	3.1372e-12		CTNNBL1	3.88884e-18	0.320533	0.602	0.52	1.10641e-13		GANC	5.23258e-12	0.457708	0.616	0.387	1.48872e-07
ABCG1	1.7468e-17	-0.251579	0.228	0.277	4.96981e-13		CFTR	0	0.543315	0.68	0.441	0		IQCJ-SCHIP1	1.37641e-124	-0.294122	0.636	0.759	3.91602e-120		MYCBP2	3.59261e-54	0.477339	0.768	0.749	1.02213e-49		YPEL3	7.1147e-09	0.266292	0.201	0.164	0.00020242		RIMS1	8.22288e-41	0.320524	0.768	0.67	2.33949e-36		PRPF40A	1.69172e-06	0.457366	0.639	0.429	0.048131
DENND5B	7.51899e-17	-0.251659	0.622	0.636	2.13923e-12		MED12L	0	0.543116	0.69	0.469	0		ZFHX4	5.15338e-83	-0.294197	0.485	0.601	1.46619e-78		ZFR	1.00135e-29	0.477084	0.592	0.579	2.84894e-25		HNRNPU	6.27184e-12	0.266243	0.445	0.401	1.7844e-07		SLC4A8	3.66695e-17	0.320266	0.472	0.392	1.04328e-12		LIF	5.04752e-61	0.457248	0.105	0.007	1.43607e-56
2023-12-01	8.15744e-09	-0.251705	0.623	0.602	0.000232087		HELLPAR	0	0.543059	0.703	0.474	0		ACKR3	2.89063e-25	-0.294298	0.153	0.207	8.22412e-21		ARHGAP32	5.28888e-34	0.476001	0.693	0.666	1.50474e-29		POLR2J	3.95589e-09	0.265601	0.136	0.104	0.000112549		IL13RA1	4.00779e-15	0.320228	0.41	0.326	1.14026e-10		CCNY	8.17207e-18	0.457088	0.913	0.666	2.32503e-13
VAT1L	4.07077e-19	-0.251846	0.459	0.479	1.15818e-14		AC073529.1	0	0.542971	0.667	0.444	0		AP002989.1	6.15469e-88	-0.294449	0.462	0.573	1.75107e-83		SIX1	2.02586e-50	0.475133	0.234	0.156	5.76379e-46		FXYD6	8.79613e-37	0.265279	0.115	0.059	2.50259e-32		FGD6	1.05427e-23	0.319923	0.553	0.453	2.99949e-19		SUSD1	1.12147e-20	0.456828	0.726	0.435	3.1907e-16
AC092110.1	8.36201e-09	-0.252108	0.322	0.344	0.000237907		PEX5L	0	0.542908	0.688	0.466	0		RYR3	5.52453e-108	-0.294593	0.639	0.755	1.57178e-103		KPNA5	2.37627e-18	0.474787	0.375	0.353	6.76074e-14		FKBP9	1.84259e-10	0.264625	0.411	0.382	5.24235e-06		SIPA1L3	1.22436e-14	0.319737	0.61	0.537	3.48343e-10		DAB1	1.47798e-12	0.456822	0.95	0.861	4.20501e-08
NOVA2	1.27348e-13	-0.252813	0.159	0.204	3.62316e-09		AC091096.1	0	0.542745	0.682	0.452	0		TEK	2.80957e-42	-0.294678	0.399	0.486	7.99349e-38		RNF130	1.20266e-09	0.474438	0.592	0.62	3.42168e-05		RPL36AL	6.70372e-19	0.26459	0.365	0.295	1.90728e-14		NINJ1	2.57483e-08	0.319535	0.143	0.099	0.000732565		KIAA0040	9.38765e-18	0.456668	0.53	0.254	2.67088e-13
ATP6AP1L	3.80317e-19	-0.252843	0.354	0.393	1.08204e-14		RAPGEF4	0	0.542252	0.778	0.575	0		ZNF449	4.30098e-33	-0.294813	0.087	0.14	1.22367e-28		ARID5B	3.52425e-13	0.474195	0.618	0.628	1.00268e-08		CAPNS1	2.52952e-29	0.263796	0.503	0.413	7.19674e-25		CACNA2D3	5.17775e-44	0.319319	0.879	0.78	1.47312e-39		AMBRA1	5.62645e-19	0.456626	0.854	0.552	1.60078e-14
SFMBT2	4.66401e-11	-0.252925	0.548	0.551	1.32696e-06		ELAVL2	5.63964e-286	0.54188	0.62	0.408	1.60453e-281		FBXL4	2.62501e-65	-0.295082	0.354	0.452	7.46841e-61		EXOC6B	2.44497e-92	0.474142	0.884	0.837	6.95619e-88		NDUFB10	6.17747e-15	0.263465	0.285	0.231	1.75755e-10		CEP128	4.32449e-38	0.319033	0.801	0.711	1.23036e-33		APBA2	9.09537e-37	0.456171	0.836	0.451	2.58772e-32
KLRD1	1.01869e-10	-0.253013	0.375	0.394	2.89828e-06		LCLAT1	0	0.541583	0.72	0.511	0		USP24	1.30158e-85	-0.295326	0.498	0.613	3.70312e-81		OXNAD1	6.48706e-08	0.474054	0.311	0.309	0.00184563		TGOLN2	9.25655e-15	0.263378	0.409	0.357	2.63358e-10		APC	2.73189e-17	0.319031	0.621	0.522	7.77249e-13		AL138720.1	3.27188e-28	0.455929	0.904	0.624	9.30883e-24
KIAA0040	7.63123e-06	-0.253017	0.232	0.26	0.217116		GRHL2	0	0.540889	0.66	0.42	0		NBPF11	4.94446e-50	-0.295373	0.22	0.292	1.40675e-45		USP53	1.19239e-55	0.47315	0.564	0.513	3.39246e-51		TPRG1L	1.65501e-13	0.262977	0.151	0.111	4.70866e-09		HK3	1.46958e-06	0.318685	0.1	0.068	0.041811		AL359644.1	1.45055e-23	0.455632	0.653	0.321	4.12696e-19
MIR4300HG	1.72346e-10	-0.253041	0.862	0.824	4.90341e-06		TBC1D8	0	0.540169	0.727	0.509	0		NSD3	6.91556e-57	-0.295454	0.48	0.57	1.96754e-52		KIAA2026	2.48045e-20	0.472591	0.524	0.508	7.05711e-16		RAB13	8.87657e-20	0.262549	0.141	0.094	2.52547e-15		GABRB1	4.41936e-47	0.318671	0.76	0.655	1.25735e-42		TDRD3	7.94937e-10	0.455596	0.781	0.579	2.26168e-05
MYO3B	1.77954e-07	-0.253093	0.673	0.65	0.00506296		ZRANB2-AS2	0	0.540031	0.789	0.585	0		PRKG1	3.20628e-119	-0.295675	0.798	0.9	9.12218e-115		FBXO9	1.55062e-43	0.472279	0.407	0.346	4.41168e-39		TMA7	7.50344e-16	0.262505	0.331	0.277	2.1348e-11		ZFAND3	3.94801e-28	0.318611	0.85	0.77	1.12325e-23		ARNTL	8.59427e-19	0.454616	0.644	0.342	2.44516e-14
SRSF11	0.00171422	-0.253124	0.672	0.647	1		SORL1	0	0.539552	0.661	0.421	0		PIGN	1.10798e-130	-0.295675	0.522	0.652	3.15232e-126		TTC21B	1.15901e-09	0.471284	0.371	0.37	3.2975e-05		SH3PXD2A	1.49813e-09	0.262237	0.516	0.498	4.26232e-05		FSTL5	5.54943e-49	0.318385	0.822	0.713	1.57887e-44		SLC35D1	1.41016e-14	0.454594	0.553	0.294	4.01205e-10
NTN1	8.7616e-24	-0.253244	0.397	0.441	2.49276e-19		AGTPBP1	1.80716e-256	0.539311	0.719	0.525	5.14155e-252		AC092110.1	1.06559e-87	-0.295821	0.265	0.372	3.0317e-83		TAPT1-AS1	1.00559e-14	0.471244	0.406	0.406	2.861e-10		TPR	4.05206e-09	0.261872	0.474	0.444	0.000115285		CLTC	7.75622e-18	0.318296	0.657	0.551	2.20672e-13		ATG7	7.18201e-12	0.454393	0.863	0.691	2.04335e-07
TUT4	4.92939e-07	-0.253308	0.567	0.552	0.0140246		AL110292.1	0	0.538902	0.721	0.504	0		NNT	2.74107e-64	-0.295986	0.437	0.542	7.79862e-60		ATP9A	1.31471e-30	0.471187	0.621	0.608	3.74048e-26		MYO1C	7.62726e-21	0.261585	0.682	0.632	2.17003e-16		AC110995.1	3.73901e-21	0.318061	0.333	0.24	1.06379e-16		AC099062.1	1.40558e-14	0.453993	0.434	0.231	3.99901e-10
PHACTR1	1.6823e-10	-0.253549	0.749	0.718	4.78632e-06		SPATA17	0	0.537865	0.702	0.479	0		COG5	1.75933e-113	-0.296055	0.62	0.74	5.00546e-109		WWOX	2.05983e-97	0.471153	0.925	0.892	5.86041e-93		YWHAE	1.67239e-12	0.260433	0.594	0.572	4.75812e-08		MYO3B	2.24573e-36	0.317796	0.746	0.647	6.38933e-32		ARID4B	1.57594e-11	0.45394	0.826	0.64	4.48372e-07
CCDC88C	1.36054e-21	-0.253712	0.297	0.35	3.87088e-17		LINC01088	0	0.537591	0.753	0.533	0		CD109	5.87845e-76	-0.296303	0.387	0.485	1.67248e-71		SUCLA2	2.38325e-30	0.470993	0.693	0.675	6.78059e-26		FLOT2	5.01749e-18	0.259827	0.233	0.179	1.42753e-13		CD28	3.69578e-12	0.317715	0.23	0.167	1.05149e-07		KSR2	1.00502e-23	0.452378	0.922	0.69	2.85939e-19
MAP2K6	1.2708e-09	-0.253758	0.438	0.439	3.61555e-05		ISPD	0	0.537532	0.749	0.547	0		PCDH18	4.26445e-21	-0.296404	0.13	0.177	1.21328e-16		CLDN18	8.42752e-07	0.470483	0.201	0.192	0.0239772		HSPG2	8.11835e-15	0.25589	0.538	0.491	2.30975e-10		MOB1B	3.17993e-13	0.317675	0.462	0.39	9.04722e-09		PHF2	8.39244e-25	0.451953	0.671	0.343	2.38773e-20
C2orf88	1.66799e-12	-0.253788	0.636	0.623	4.7456e-08		CSRNP3	0	0.537278	0.687	0.476	0		CDK14	8.16165e-153	-0.29641	0.709	0.837	2.32207e-148		AC021231.1	2.31065e-10	0.470108	0.342	0.341	6.57403e-06		ATMIN	3.31204e-10	0.255739	0.154	0.121	9.42308e-06		EEF2K	9.81276e-09	0.316911	0.476	0.408	0.000279183		CLEC12A	2.92191e-30	0.451766	0.447	0.162	8.31314e-26
XRCC4	1.24562e-10	-0.253872	0.599	0.585	3.54391e-06		LINC01378	0	0.537263	0.733	0.513	0		RAPGEF2	5.64677e-100	-0.296439	0.605	0.709	1.60656e-95		MED13L	1.66539e-59	0.470033	0.817	0.799	4.73821e-55		HIP1R	1.32777e-09	0.255726	0.13	0.102	3.77764e-05		ADGRL3	4.82059e-45	0.316901	0.858	0.778	1.37151e-40		MDM2	1.72603e-13	0.451632	0.662	0.416	4.91073e-09
AMPD3	1.17727e-18	-0.253954	0.442	0.47	3.34944e-14		AC107973.1	0	0.537043	0.668	0.437	0		CNTN1	6.37877e-135	-0.296443	0.524	0.654	1.81482e-130		MBTD1	5.73612e-13	0.469714	0.437	0.432	1.63198e-08		HSPB1	6.36471e-43	0.254375	0.529	0.425	1.81082e-38		CTSA	2.56e-11	0.31689	0.254	0.183	7.28344e-07		GRIK4	1.72221e-33	0.451567	0.9	0.592	4.89986e-29
DCTN5	0.0184558	-0.253987	0.247	0.256	1		CCDC102B	0	0.536949	0.755	0.565	0		PROS1	1.84958e-47	-0.296452	0.366	0.432	5.26223e-43		KIDINS220	2.42985e-17	0.469376	0.546	0.536	6.91316e-13		EIF3K	5.17813e-13	0.254294	0.407	0.365	1.47323e-08		COTL1	1.77261e-09	0.316659	0.342	0.275	5.04327e-05		WDFY4	2.90159e-27	0.451004	0.822	0.488	8.25531e-23
DENND4C	4.26681e-07	-0.254102	0.622	0.62	0.0121395		ZDHHC14	0	0.536873	0.721	0.496	0		DOCK7	1.84461e-102	-0.296508	0.527	0.65	5.24811e-98		PTAR1	3.97915e-13	0.468481	0.354	0.34	1.13211e-08		CBX3	2.34624e-15	0.254242	0.376	0.324	6.67528e-11		EYS	3.80466e-47	0.31655	0.924	0.859	1.08246e-42		TRMT11	3.86157e-09	0.45071	0.79	0.578	0.000109865
FRMD5	9.76164e-09	-0.254121	0.631	0.613	0.000277729		EYA2	0	0.536769	0.746	0.52	0		FBXW11	6.23158e-77	-0.296575	0.474	0.573	1.77295e-72		FAR1	3.60865e-07	0.468243	0.381	0.382	0.010267		LFNG	2.00939e-12	0.253631	0.145	0.109	5.71693e-08		THADA	1.11336e-23	0.31648	0.76	0.674	3.16763e-19		VPS39	1.49913e-10	0.45048	0.575	0.338	4.26517e-06
OSBPL3	1.00798e-11	-0.254201	0.489	0.498	2.86781e-07		COX7B2	0	0.536554	0.67	0.435	0		LDB2	2.55773e-15	-0.296655	0.782	0.855	7.27701e-11		C5orf15	1.28041e-21	0.464919	0.23	0.188	3.6429e-17		TMEM219	9.92225e-10	0.252784	0.323	0.288	2.82298e-05		LINC01122	2.96718e-40	0.316416	0.805	0.721	8.44192e-36		VPS41	4.93002e-09	0.450402	0.813	0.594	0.000140264
NRG2	3.50168e-11	-0.254543	0.471	0.477	9.96263e-07		PAPPA	0	0.536405	0.709	0.49	0		IRAK3	8.40568e-59	-0.296732	0.327	0.416	2.3915e-54		ITPR2	1.00822e-32	0.464855	0.769	0.745	2.8685e-28		ST13	2.43817e-13	0.252162	0.548	0.508	6.93683e-09		PSMA3-AS1	1.12322e-11	0.316113	0.272	0.201	3.19566e-07		TPK1	1.19413e-12	0.450352	0.895	0.66	3.39742e-08
VAV1	5.33395e-21	-0.254572	0.271	0.321	1.51756e-16		CATSPERE	0	0.536192	0.722	0.484	0		HIBCH	5.91751e-91	-0.296765	0.472	0.591	1.68359e-86		MRS2	3.80866e-17	0.464748	0.239	0.206	1.0836e-12		TCEAL8	9.80675e-22	0.250783	0.2	0.141	2.79012e-17		GDPD1	8.9429e-13	0.315158	0.355	0.288	2.54434e-08		IL12A-AS1	1.1773e-21	0.450303	0.84	0.56	3.34954e-17
ADAMTSL3	3.3449e-13	-0.254714	0.674	0.662	9.51657e-09		SHTN1	0	0.536102	0.761	0.542	0		CEP126	8.28246e-63	-0.296822	0.369	0.467	2.35644e-58		EIF4EBP2	6.79707e-32	0.464336	0.444	0.392	1.93384e-27		DENND1A	5.45692e-25	-0.250066	0.71	0.743	1.55255e-20		TRPM2	1.33806e-06	0.314712	0.254	0.212	0.0380692		MYSM1	1.0693e-07	0.4502	0.498	0.302	0.00304225
ATP11A	1.28281e-08	-0.254732	0.374	0.391	0.000364973		HECW2	0	0.535968	0.823	0.652	0		AC093865.1	6.17279e-139	-0.296917	0.552	0.688	1.75622e-134		MAP3K2	4.57185e-22	0.464086	0.535	0.521	1.30074e-17		EDIL3	1.43673e-37	-0.250132	0.596	0.668	4.08763e-33		CBL	8.06563e-21	0.314526	0.549	0.442	2.29475e-16		DNMT3A	1.45505e-34	0.449121	0.676	0.305	4.13977e-30
ROBO4	6.04482e-07	-0.255006	0.116	0.151	0.0171981		STEAP2-AS1	0	0.535362	0.737	0.532	0		R3HDM2	1.8781e-66	-0.296938	0.5	0.595	5.34337e-62		AC026333.3	5.59979e-08	0.461748	0.17	0.156	0.00159319		AC019211.1	1.77606e-40	-0.250266	0.491	0.569	5.05306e-36		GLIPR2	4.50078e-07	0.314286	0.284	0.232	0.0128052		NUP210	1.29425e-29	0.449049	0.594	0.281	3.68226e-25
HERC4	6.83272e-12	-0.255007	0.646	0.646	1.94398e-07		APBA1	0	0.534936	0.718	0.495	0		LINC01322	5.97568e-141	-0.29716	0.548	0.676	1.70014e-136		NPHP3	1.53282e-33	0.461504	0.181	0.125	4.36103e-29		CASC2	2.7973e-31	-0.250315	0.408	0.476	7.95859e-27		ZFYVE16	7.46144e-23	0.313582	0.51	0.399	2.12285e-18		STOML1	1.59086e-15	0.448876	0.237	0.084	4.52615e-11
HCK	6.44737e-12	-0.25502	0.202	0.237	1.83434e-07		APBA2	0	0.534846	0.641	0.414	0		DRAM2	2.81436e-28	-0.297379	0.216	0.279	8.00714e-24		SEC22A	5.12949e-18	0.460624	0.381	0.359	1.45939e-13		B4GALT6	5.84678e-31	-0.25047	0.226	0.31	1.66347e-26		MEF2C-AS1	3.08131e-27	0.313322	0.801	0.721	8.76663e-23		TYW1B	2.03642e-21	0.448361	0.877	0.619	5.79382e-17
PDXDC1	0.00284197	-0.255119	0.521	0.513	1		ZNF407	0	0.534526	0.857	0.697	0		COL6A6	3.39962e-58	-0.297405	0.347	0.43	9.67225e-54		OXCT1	5.5099e-10	0.460483	0.525	0.535	1.56762e-05		SUCLA2	7.63678e-39	-0.250586	0.617	0.69	2.17274e-34		HPCAL1	4.40404e-08	0.31316	0.391	0.337	0.00125299		KYAT3	1.13092e-12	0.448069	0.507	0.282	3.21758e-08
ARID3A	1.78991e-18	-0.255149	0.152	0.217	5.09249e-14		FAM81A	0	0.5345	0.646	0.408	0		F13A1	3.20976e-16	-0.297422	0.517	0.58	9.13208e-12		MIR100HG	4.78937e-13	0.459753	0.744	0.742	1.36262e-08		LINC02391	2.49101e-33	-0.250719	0.34	0.412	7.08717e-29		TMEM131	9.23927e-21	0.312867	0.738	0.652	2.62866e-16		GRID1	7.93561e-25	0.447401	0.954	0.748	2.25776e-20
EEFSEC	1.58886e-13	-0.255204	0.469	0.486	4.52047e-09		AC004053.1	0	0.534437	0.701	0.482	0		MS4A4A	2.24987e-42	-0.297893	0.315	0.394	6.40111e-38		SLC25A24	1.39014e-06	0.459747	0.344	0.351	0.0395508		Z96074.1	8.76615e-29	-0.250888	0.534	0.596	2.49406e-24		RIMS2	3.42348e-51	0.312694	0.844	0.753	9.74014e-47		SOCS6	3.48844e-23	0.447306	0.539	0.252	9.92496e-19
SAMD3	1.0557e-12	-0.255252	0.522	0.525	3.00358e-08		IGF2BP3	0	0.534429	0.674	0.437	0		RNF130	2.80327e-54	-0.298262	0.558	0.636	7.97559e-50		KMT5B	7.69242e-07	0.459158	0.409	0.417	0.0218857		AC073050.1	2.81442e-48	-0.250978	0.485	0.577	8.0073e-44		FBP1	2.00049e-22	0.31263	0.27	0.178	5.6916e-18		SIGLEC8	3.53153e-58	0.446807	0.201	0.026	1.00476e-53
AMBRA1	3.35187e-16	-0.255322	0.544	0.556	9.53641e-12		DOCK5	0	0.53405	0.742	0.526	0		PAPPA2	2.54635e-141	-0.29828	0.553	0.691	7.24463e-137		HMGB1	7.50145e-73	0.458926	0.834	0.812	2.13424e-68		LINC00971	2.67536e-46	-0.25166	0.453	0.536	7.61166e-42		TRPM7	1.18293e-19	0.312565	0.661	0.558	3.36557e-15		ITPRID2	1.02887e-09	0.445734	0.461	0.273	2.92723e-05
NWD2	2.46675e-11	-0.255364	0.535	0.522	7.01814e-07		GPR39	0	0.534044	0.704	0.479	0		SLC2A13	1.05953e-129	-0.298346	0.446	0.569	3.01446e-125		TFCP2	1.36711e-09	0.458827	0.464	0.478	3.88956e-05		OSBPL6	1.84113e-42	-0.251894	0.459	0.541	5.2382e-38		NBEA	7.70824e-52	0.312002	0.865	0.766	2.19307e-47		ULK4	1.22268e-13	0.445608	0.945	0.804	3.47864e-09
TAOK3	7.62618e-15	-0.255516	0.701	0.692	2.16972e-10		MIPOL1	0	0.533756	0.8	0.621	0		LINC00536	8.17486e-153	-0.298514	0.541	0.675	2.32583e-148		RGS17	1.69299e-08	0.45877	0.426	0.435	0.000481673		PIK3C2G	6.55016e-33	-0.251951	0.547	0.608	1.86359e-28		REPS2	2.10444e-29	0.311269	0.566	0.45	5.98735e-25		SHC2	3.88346e-28	0.445465	0.406	0.141	1.10488e-23
MYO18B	1.8198e-13	-0.25562	0.482	0.491	5.17752e-09		ATP8B4	0	0.533691	0.806	0.605	0		IQCM	1.2056e-147	-0.298514	0.597	0.724	3.43006e-143		NLGN1	1.15734e-74	0.458573	0.856	0.796	3.29274e-70		SAMMSON	1.73645e-46	-0.252143	0.583	0.662	4.94036e-42		AC007389.1	6.79104e-38	0.311252	0.782	0.702	1.93212e-33		PPARD	1.14088e-26	0.444891	0.63	0.299	3.24591e-22
TLN1	0.295071	-0.255683	0.749	0.72	1		AC104596.1	0	0.533505	0.753	0.544	0		TMEM168	8.76637e-44	-0.298536	0.202	0.275	2.49412e-39		LINC01301	4.32374e-12	0.458281	0.464	0.471	1.23015e-07		CDH2	6.58742e-57	-0.252214	0.427	0.525	1.87419e-52		LINGO2	3.09745e-42	0.311012	0.828	0.748	8.81255e-38		ZDHHC14	8.3058e-20	0.444305	0.808	0.533	2.36308e-15
ATAD2B	8.94294e-07	-0.255692	0.585	0.581	0.0254436		AL391117.1	0	0.533439	0.878	0.732	0		DNHD1	5.03151e-41	-0.298583	0.323	0.399	1.43151e-36		ADAMTS2	2.54219e-09	0.45602	0.49	0.497	7.23278e-05		PTPRJ	3.2811e-19	-0.252381	0.461	0.502	9.33505e-15		ST18	4.17315e-34	0.310981	0.699	0.595	1.1873e-29		MAN2C1	3.08805e-24	0.444077	0.251	0.072	8.78582e-20
Z96074.1	1.12389e-07	-0.255899	0.602	0.585	0.00319759		AC097460.1	0	0.533304	0.718	0.501	0		NLK	8.59696e-94	-0.298855	0.47	0.591	2.44592e-89		SS18	4.04936e-21	0.455921	0.431	0.404	1.15208e-16		ATP10A	4.81715e-25	-0.252401	0.406	0.466	1.37053e-20		GCNT2	4.0155e-15	0.310954	0.495	0.42	1.14245e-10		LINC00243	9.1509e-38	0.443457	0.457	0.147	2.60352e-33
PNN	0.240945	-0.256127	0.177	0.181	1		SLC22A10	0	0.533082	0.682	0.444	0		DNAJC1	1.32513e-117	-0.298893	0.553	0.669	3.77013e-113		PCK1	3.27999e-33	0.455465	0.199	0.138	9.33189e-29		AP002026.1	2.85531e-40	-0.252513	0.421	0.498	8.12365e-36		CDH12	1.22344e-48	0.310608	0.879	0.793	3.48082e-44		CBFA2T2	8.30977e-19	0.443329	0.849	0.55	2.36421e-14
TTC27	2.44281e-10	-0.256183	0.587	0.573	6.95004e-06		SCFD2	0	0.532784	0.873	0.72	0		CPLANE1	1.22824e-90	-0.29907	0.457	0.576	3.49446e-86		IGF1	1.49976e-10	0.454032	0.253	0.234	4.26698e-06		SYT16	8.40238e-37	-0.252629	0.543	0.6	2.39056e-32		IL15	2.97589e-15	0.310229	0.454	0.375	8.46669e-11		CFAP46	8.51363e-53	0.442942	0.703	0.265	2.42221e-48
STX18-AS1	1.41924e-19	-0.256199	0.421	0.461	4.03787e-15		AP003063.1	0	0.532489	0.698	0.464	0		PAXBP1	1.2555e-34	-0.299313	0.2	0.26	3.57203e-30		MAPK8	2.97173e-20	0.453671	0.561	0.551	8.45486e-16		VPS54	1.57891e-15	-0.252695	0.479	0.535	4.49215e-11		KDM4C	1.88919e-26	0.310187	0.806	0.707	5.37494e-22		PHF21A	1.82499e-11	0.442725	0.804	0.599	5.19227e-07
AC096570.1	8.0978e-05	-0.256205	0.715	0.678	1		CATSPERB	0	0.532039	0.704	0.456	0		CAB39	3.76846e-55	-0.299565	0.435	0.516	1.07216e-50		ADGRG2	1.08507e-08	0.453229	0.388	0.392	0.000308714		MYO5B	1.75202e-33	-0.252796	0.548	0.604	4.98466e-29		STPG2	3.3292e-44	0.310187	0.835	0.743	9.4719e-40		ARHGAP6	2.14189e-10	0.441253	0.872	0.668	6.09389e-06
SNRK	0.000128319	-0.256294	0.433	0.447	1		TP63	0	0.531854	0.742	0.534	0		SPOCK3	7.25886e-158	-0.299588	0.561	0.698	2.06522e-153		ITFG1	2.89037e-37	0.452968	0.725	0.695	8.2234e-33		AL132857.2	1.99721e-33	-0.252921	0.516	0.58	5.68226e-29		LRRC7	5.1839e-42	0.31018	0.781	0.691	1.47487e-37		DPP6	4.95098e-21	0.441171	0.945	0.777	1.4086e-16
STOX1	3.86753e-15	-0.256847	0.275	0.31	1.10035e-10		ENTHD1	0	0.53131	0.643	0.394	0		ARID2	7.45798e-114	-0.299633	0.517	0.641	2.12187e-109		CSMD1	1.07979e-47	0.452794	0.926	0.882	3.0721e-43		CFAP70	1.32124e-23	-0.252922	0.302	0.36	3.75907e-19		KIAA1551	1.50956e-14	0.310126	0.384	0.301	4.29484e-10		BRAF	5.06342e-09	0.44103	0.849	0.658	0.000144059
PSG8	3.32213e-15	-0.256854	0.315	0.344	9.4518e-11		TMPRSS15	0	0.531232	0.667	0.437	0		ZFC3H1	1.27656e-41	-0.300016	0.305	0.378	3.63195e-37		EPM2A	2.46539e-22	0.451614	0.655	0.646	7.01427e-18		NTNG1	1.50706e-40	-0.252979	0.563	0.634	4.28773e-36		ATP6V1A	5.1891e-14	0.310097	0.476	0.393	1.47635e-09		POGK	5.64642e-19	0.43998	0.37	0.143	1.60646e-14
THEM7P	9.12683e-12	-0.256906	0.534	0.531	2.59667e-07		PHEX	0	0.530966	0.628	0.412	0		PTGFR	4.59144e-79	-0.300056	0.411	0.506	1.30631e-74		AC022400.7	6.43464e-91	0.451594	0.139	0.058	1.83072e-86		MIR646HG	1.04841e-16	-0.253296	0.607	0.634	2.98284e-12		RAF1	2.22996e-19	0.309968	0.519	0.413	6.34447e-15		KCTD15	9.18684e-26	0.439213	0.256	0.072	2.61375e-21
AKT2	8.76969e-07	-0.256961	0.327	0.368	0.0249506		AC009899.1	0	0.530897	0.656	0.433	0		HECW2	2.10542e-102	-0.300062	0.601	0.715	5.99013e-98		CGGBP1	2.7071e-34	0.451166	0.238	0.177	7.70198e-30		NBAS	1.99804e-30	-0.253397	0.695	0.743	5.68462e-26		TBC1D1	2.75945e-20	0.30958	0.64	0.56	7.8509e-16		SFSWAP	6.52518e-26	0.439021	0.703	0.355	1.85648e-21
LRRFIP2	9.11305e-06	-0.257056	0.544	0.543	0.259275		ZRANB3	0	0.530053	0.829	0.656	0		DTNA	8.68183e-111	-0.300074	0.614	0.733	2.47007e-106		PAFAH1B1	1.77056e-29	0.450877	0.571	0.56	5.03742e-25		SRGAP1	2.62459e-23	-0.253568	0.561	0.615	7.46721e-19		SRGAP1	1.99154e-29	0.30958	0.715	0.601	5.66613e-25		ZNF76	4.39748e-30	0.439017	0.521	0.203	1.25113e-25
KLHDC10	3.55287e-05	-0.257081	0.413	0.436	1		LINC01592	0	0.52995	0.668	0.449	0		RREB1	8.10388e-57	-0.3001	0.471	0.566	2.30564e-52		MICU3	5.80005e-12	0.450362	0.4	0.396	1.65017e-07		PYGL	1.39461e-08	-0.253636	0.459	0.511	0.00039678		PPP2R2B	7.14565e-43	0.309414	0.791	0.685	2.03301e-38		PACS1	8.41914e-14	0.437943	0.822	0.571	2.39533e-09
ETFDH	0.00261062	-0.257171	0.322	0.342	1		EML6	0	0.529728	0.674	0.45	0		AC114689.3	1.65163e-143	-0.30022	0.504	0.631	4.69906e-139		AC245297.3	1.16641e-10	0.449568	0.153	0.128	3.31855e-06		UBR2	1.3129e-13	-0.253785	0.547	0.591	3.73533e-09		NAGA	2.83248e-08	0.309398	0.125	0.084	0.00080587		INTS6	7.09565e-13	0.437738	0.662	0.402	2.01878e-08
AL162725.2	4.2188e-14	-0.257178	0.507	0.51	1.20029e-09		AC009975.1	0	0.529631	0.704	0.486	0		RNF217	1.01735e-98	-0.300246	0.409	0.528	2.89445e-94		TENT4A	5.11848e-09	0.449532	0.254	0.239	0.000145626		MAML2	9.8179e-14	-0.253823	0.777	0.812	2.79329e-09		NR2C2	6.7968e-14	0.30922	0.522	0.44	1.93376e-09		HNRNPM	1.95537e-16	0.437716	0.63	0.335	5.56322e-12
RGCC	1.52822e-11	-0.257302	0.141	0.189	4.34793e-07		TRABD2B	0	0.529563	0.65	0.416	0		RASA2	7.26943e-82	-0.300277	0.437	0.535	2.06823e-77		CNOT2	2.38587e-20	0.449467	0.523	0.511	6.78804e-16		USP32	1.11932e-15	-0.253897	0.578	0.617	3.18457e-11		MRTFA	1.17729e-15	0.308964	0.654	0.578	3.34951e-11		MLH3	1.4184e-11	0.437444	0.493	0.266	4.03549e-07
DMGDH	3.16764e-13	-0.257441	0.57	0.562	9.01225e-09		AL122019.1	0	0.529541	0.707	0.497	0		ZPLD1	7.50205e-139	-0.300574	0.548	0.672	2.13441e-134		UBE2B	7.30545e-16	0.44941	0.352	0.324	2.07847e-11		CFAP54	1.46304e-31	-0.254212	0.603	0.659	4.1625e-27		STRN	1.04954e-13	0.308303	0.566	0.49	2.98606e-09		MCM7	1.36688e-10	0.437322	0.233	0.099	3.8889e-06
RTTN	1.72667e-09	-0.257442	0.563	0.55	4.91255e-05		AC004704.1	0	0.528411	0.697	0.478	0		ELP1	1.88538e-49	-0.300588	0.297	0.37	5.36409e-45		ZNF704	1.6962e-31	0.44939	0.685	0.671	4.82586e-27		GRIA3	9.89172e-42	-0.254291	0.462	0.544	2.81429e-37		AC008415.1	4.01915e-36	0.307981	0.753	0.658	1.14349e-31		AC099489.1	4.19053e-35	0.437296	0.685	0.316	1.19225e-30
WDFY4	2.10629e-16	-0.257545	0.474	0.493	5.99262e-12		EDARADD	0	0.527865	0.619	0.387	0		KAT2B	5.16897e-68	-0.30073	0.405	0.501	1.47062e-63		ZNF248	1.49477e-18	0.449364	0.404	0.389	4.25276e-14		TPK1	1.67147e-34	-0.254359	0.605	0.672	4.75549e-30		CAPZA2	7.33102e-15	0.307445	0.633	0.54	2.08575e-10		ARSB	9.71908e-15	0.437277	0.808	0.534	2.76518e-10
EXD3	2.65058e-16	-0.257579	0.253	0.297	7.54116e-12		BRINP3	0	0.527687	0.695	0.472	0		DNAH6	5.9856e-126	-0.301383	0.521	0.65	1.70296e-121		SH3BP5-AS1	1.56917e-55	0.449176	0.119	0.06	4.46446e-51		COL6A6	6.79002e-25	-0.254378	0.344	0.417	1.93183e-20		ZNF644	2.04964e-12	0.307433	0.612	0.532	5.83144e-08		MBNL3	9.04035e-09	0.437076	0.484	0.295	0.000257207
ABAT	1.45252e-20	-0.257767	0.311	0.356	4.13257e-16		KIAA1328	0	0.527232	0.858	0.695	0		CUL3	3.05923e-72	-0.301577	0.425	0.519	8.70382e-68		WBP4	5.98732e-19	0.448926	0.315	0.28	1.70345e-14		NEK10	7.85792e-40	-0.25449	0.508	0.577	2.23566e-35		FDX1	1.54596e-09	0.307313	0.289	0.228	4.39841e-05		MDN1	7.25041e-15	0.436892	0.826	0.562	2.06281e-10
COX4I2	9.84706e-06	-0.257784	0.081	0.106	0.280159		AL359710.1	0	0.526763	0.732	0.52	0		BMPR1B	1.01946e-154	-0.30169	0.562	0.694	2.90046e-150		USP34	8.48946e-26	0.448378	0.741	0.738	2.41534e-21		PON2	3.63952e-07	-0.25455	0.243	0.281	0.0103548		CDK19	1.87476e-20	0.307305	0.671	0.579	5.33388e-16		VPS54	1.46195e-09	0.436812	0.749	0.525	4.1594e-05
RFX3-AS1	8.69098e-14	-0.257803	0.537	0.543	2.47267e-09		LINC01331	0	0.526456	0.639	0.404	0		DPH6-DT	1.69156e-146	-0.302604	0.522	0.657	4.81265e-142		ZNF438	4.95997e-13	0.44816	0.572	0.582	1.41116e-08		CDH11	1.17297e-18	-0.254716	0.461	0.513	3.33721e-14		SUMF1	5.00573e-32	0.307113	0.914	0.843	1.42418e-27		CACNA1A	8.19008e-26	0.436792	0.886	0.612	2.33016e-21
PIEZO2	2.01796e-09	-0.257874	0.681	0.646	5.74128e-05		AC126603.1	1.70815e-242	0.526383	0.572	0.37	4.85985e-238		STXBP6	5.90461e-96	-0.302795	0.503	0.617	1.67992e-91		INVS	1.51391e-33	0.447763	0.647	0.626	4.30723e-29		GABRB3	3.15607e-45	-0.254785	0.534	0.611	8.97935e-41		MIOS	1.10986e-10	0.306969	0.321	0.255	3.15765e-06		KLHL2	1.13548e-10	0.436711	0.685	0.425	3.23055e-06
NFATC3	4.21872e-13	-0.257998	0.427	0.456	1.20027e-08		MUC16	0	0.526178	0.599	0.35	0		SLC25A13	2.5121e-91	-0.30286	0.52	0.629	7.14718e-87		RAB3GAP2	1.34271e-12	0.44739	0.533	0.54	3.82015e-08		ZNF655	1.92422e-07	-0.254797	0.162	0.199	0.0054746		SNTG1	8.63406e-47	0.306923	0.851	0.769	2.45648e-42		PTBP3	3.12287e-09	0.436242	0.685	0.469	8.88488e-05
LTBP1	8.55972e-10	-0.258021	0.73	0.695	2.43533e-05		SH3GL3	0	0.525757	0.66	0.436	0		NCKAP5	1.50066e-144	-0.302997	0.719	0.836	4.26953e-140		XPO1	1.99026e-10	0.446913	0.421	0.425	5.66249e-06		NRDC	1.75671e-07	-0.254909	0.472	0.51	0.00499801		RUBCN	1.65239e-07	0.306888	0.343	0.297	0.00470121		GALNT18	9.60696e-21	0.436064	0.836	0.566	2.73328e-16
ANGPT1	5.57608e-07	-0.258046	0.678	0.652	0.0158645		FAAH2	2.49879e-297	0.525622	0.64	0.428	7.1093e-293		ADAMTS9	6.65147e-59	-0.303286	0.422	0.52	1.89241e-54		ARHGAP12	9.88387e-08	0.446885	0.494	0.51	0.00281206		TAF4B	2.62623e-44	-0.254971	0.417	0.503	7.47189e-40		WDR44	3.80219e-21	0.306831	0.488	0.38	1.08176e-16		AC093523.1	9.25192e-18	0.435971	0.703	0.398	2.63226e-13
SLC24A2	6.74802e-09	-0.258088	0.605	0.584	0.000191988		AC109492.1	0	0.525182	0.671	0.431	0		PLOD2	3.23145e-34	-0.303635	0.394	0.479	9.19379e-30		RIOK3	2.48438e-32	0.446322	0.377	0.331	7.0683e-28		ATG14	3.15182e-23	-0.255033	0.271	0.351	8.96726e-19		TEX2	5.70748e-17	0.306578	0.482	0.393	1.62383e-12		KCNQ1OT1	3.94876e-18	0.435625	0.712	0.423	1.12346e-13
CBL	7.05407e-12	-0.258272	0.433	0.449	2.00695e-07		LYPD6B	0	0.525127	0.652	0.427	0		PIAS2	9.42771e-79	-0.303652	0.416	0.522	2.68228e-74		MTX2	2.02347e-07	0.446057	0.35	0.349	0.00575697		LINC01184	3.62594e-15	-0.255053	0.464	0.518	1.03162e-10		FAM102B	2.68011e-15	0.306348	0.461	0.377	7.62518e-11		EIF3L	1.09895e-28	0.435595	0.511	0.196	3.12663e-24
CD4	5.01535e-12	-0.258334	0.16	0.205	1.42692e-07		CCDC30	0	0.52466	0.717	0.492	0		PCDH11X	1.94298e-169	-0.304086	0.553	0.708	5.52797e-165		UBQLN1	1.89603e-13	0.445494	0.401	0.388	5.39439e-09		AHCYL2	6.39924e-27	-0.25506	0.548	0.611	1.82065e-22		WIPF1	1.00613e-21	0.306187	0.295	0.196	2.86254e-17		IPO9	2.53256e-11	0.435451	0.635	0.354	7.20538e-07
EIF4B	0.315018	-0.258385	0.268	0.277	1		FSIP1	0	0.524356	0.662	0.431	0		MIR193BHG	9.36407e-30	-0.304324	0.231	0.298	2.66417e-25		ANGEL2	1.88138e-09	0.445263	0.238	0.223	5.35272e-05		AC087633.2	3.27239e-33	-0.255245	0.506	0.57	9.31029e-29		SLC4A10	8.10796e-44	0.306073	0.791	0.694	2.3068e-39		ZNF254	6.07317e-16	0.434987	0.626	0.352	1.72788e-11
CCT6P3	3.06496e-12	-0.258469	0.224	0.268	8.72012e-08		TBXAS1	0	0.524293	0.734	0.519	0		AC138123.1	2.66761e-59	-0.304638	0.446	0.538	7.58961e-55		ECHDC3	1.06295e-58	0.445204	0.314	0.231	3.02419e-54		LINC01500	4.79187e-32	-0.255339	0.573	0.637	1.36333e-27		STX2	1.17041e-07	0.306028	0.282	0.23	0.00332992		ADARB1	7.04071e-24	0.434785	0.758	0.412	2.00315e-19
RFLNA	3.01748e-22	-0.258554	0.402	0.441	8.58503e-18		HNRNPKP3	0	0.524159	0.665	0.434	0		AC092691.1	5.70655e-125	-0.304737	0.505	0.627	1.62357e-120		CPSF6	1.49803e-34	0.445173	0.371	0.315	4.26204e-30		TBC1D19	1.77295e-42	-0.255377	0.451	0.541	5.04422e-38		LINC01470	4.03193e-39	0.30599	0.835	0.749	1.14712e-34		FAM169A	5.83729e-12	0.43477	0.598	0.351	1.66077e-07
STK3	1.83515e-15	-0.258692	0.818	0.8	5.22118e-11		LINC02006	0	0.524083	0.842	0.672	0		SLC30A7	1.12779e-87	-0.304949	0.344	0.451	3.20867e-83		CWF19L2	1.9032e-38	0.444748	0.566	0.535	5.41478e-34		FAM198B-AS1	1.64857e-18	-0.255417	0.155	0.212	4.69034e-14		DISC1FP1	4.69265e-38	0.305781	0.826	0.744	1.33511e-33		MGAT5	2.04449e-14	0.434654	0.886	0.653	5.81677e-10
MAP7	1.07508e-09	-0.258727	0.547	0.534	3.05872e-05		AC239727.1	0	0.523434	0.633	0.397	0		MAP3K7	1.21557e-68	-0.305053	0.301	0.403	3.45843e-64		NCOR1	1.78682e-31	0.444191	0.686	0.669	5.08367e-27		MIR29B2CHG	1.15123e-31	-0.255445	0.291	0.386	3.27536e-27		SLC16A3	1.5928e-25	0.305735	0.108	0.046	4.53169e-21		NUTM2B-AS1	4.2111e-14	0.434594	0.74	0.5	1.1981e-09
PIEZO1	4.7269e-12	-0.258742	0.207	0.258	1.34485e-07		GCNT1	0	0.522678	0.699	0.476	0		AC026167.1	1.63407e-136	-0.305332	0.458	0.581	4.6491e-132		PQLC2L	2.70015e-13	0.443522	0.482	0.484	7.68221e-09		ZDHHC21	7.92836e-23	-0.255472	0.343	0.415	2.2557e-18		FRYL	2.89183e-23	0.305352	0.797	0.702	8.22756e-19		PTGDR	2.15483e-12	0.434515	0.183	0.065	6.1307e-08
PDE4B	5.58648e-14	-0.258821	0.756	0.731	1.58941e-09		ARMH4	0	0.522436	0.723	0.503	0		PDZRN4	1.01919e-126	-0.305454	0.512	0.64	2.89969e-122		YPEL2	2.02605e-10	0.443355	0.379	0.374	5.76431e-06		STK38L	5.93431e-13	-0.255523	0.374	0.423	1.68837e-08		CHD1L	1.70038e-13	0.305229	0.198	0.132	4.83774e-09		RIMBP2	1.58177e-35	0.434485	0.858	0.487	4.50029e-31
ARHGDIB	0.847751	-0.258999	0.299	0.298	1		KLHL13	1.51148e-283	0.521987	0.651	0.444	4.30032e-279		ECM1	8.64121e-10	-0.305582	0.128	0.159	2.45851e-05		ERCC8	3.08879e-14	0.442575	0.361	0.35	8.78793e-10		EMILIN2	1.33981e-15	-0.255601	0.245	0.299	3.81189e-11		GOLIM4	1.12602e-14	0.305166	0.513	0.431	3.20364e-10		KCTD7	1.16661e-13	0.433767	0.26	0.103	3.31913e-09
TMEM178A	9.66908e-14	-0.259001	0.228	0.267	2.75095e-09		C15orf41	0	0.521766	0.689	0.472	0		TBC1D4	1.68948e-88	-0.305628	0.542	0.659	4.80674e-84		AC007388.1	4.22845e-11	0.442347	0.639	0.662	1.20304e-06		MYT1L	5.50551e-29	-0.255621	0.605	0.658	1.56637e-24		CPQ	6.39231e-28	0.304798	0.861	0.782	1.81868e-23		FARP1	7.50277e-21	0.433439	0.836	0.58	2.13461e-16
CDC42BPB	9.08859e-13	-0.259323	0.417	0.447	2.58579e-08		CDH23	8.02241e-219	0.521355	0.675	0.475	2.28246e-214		KCNH7	5.9637e-150	-0.305682	0.538	0.675	1.69673e-145		PLXNA4	6.80298e-44	0.442237	0.787	0.767	1.93552e-39		AC015522.1	4.4674e-55	-0.25577	0.426	0.523	1.27102e-50		PITPNB	1.24658e-12	0.304582	0.472	0.384	3.54666e-08		COL4A3BP	2.7017e-08	0.433359	0.808	0.643	0.000768661
ANP32B	0.554215	-0.259378	0.413	0.405	1		SLC2A13	0	0.521248	0.711	0.496	0		LHFPL6	1.62634e-73	-0.305736	0.717	0.807	4.62711e-69		SH3KBP1	9.79287e-37	0.442223	0.722	0.696	2.78617e-32		EFCAB13	1.99254e-08	-0.255784	0.406	0.445	0.000566896		LINC02267	5.3444e-40	0.304536	0.771	0.675	1.52054e-35		SUGP2	3.26448e-28	0.433093	0.616	0.272	9.28778e-24
NBPF12	6.32527e-08	-0.259499	0.288	0.319	0.0017996		SETBP1	3.09661e-295	0.521221	0.837	0.668	8.81016e-291		LDAH	1.3507e-96	-0.305758	0.415	0.524	3.84288e-92		SVIL-AS1	6.81849e-18	0.442016	0.376	0.353	1.93993e-13		AC034114.2	6.51196e-30	-0.256011	0.505	0.569	1.85272e-25		DCDC1	1.08271e-44	0.303516	0.795	0.693	3.08043e-40		FAR2	3.20233e-12	0.432351	0.726	0.489	9.11095e-08
PITPNM2	2.651e-26	-0.259559	0.313	0.376	7.54237e-22		LINC01965	0	0.521088	0.657	0.435	0		FMN2	3.35544e-159	-0.306041	0.59	0.737	9.54655e-155		PGM3	2.77287e-12	0.441846	0.228	0.205	7.8891e-08		RNGTT	5.50507e-44	-0.256692	0.622	0.69	1.56625e-39		L3MBTL4	5.03357e-29	0.30341	0.752	0.666	1.4321e-24		PRSS12	7.8754e-14	0.432343	0.516	0.288	2.24063e-09
TPK1	6.28439e-09	-0.259736	0.685	0.66	0.000178797		AC015574.1	0	0.52095	0.665	0.44	0		SEMA6D	1.1812e-123	-0.306129	0.634	0.757	3.36063e-119		SLC25A46	1.69452e-16	0.441558	0.26	0.229	4.82109e-12		SLC38A6	3.03483e-29	-0.25686	0.386	0.462	8.6344e-25		LINC01266	3.76937e-33	0.303236	0.683	0.587	1.07242e-28		TDRD12	7.55513e-31	0.432341	0.721	0.366	2.14951e-26
SNX25	1.62903e-14	-0.259772	0.468	0.476	4.63475e-10		AGMO	0	0.520409	0.79	0.608	0		CD36	1.7341e-11	-0.30615	0.991	0.994	4.93369e-07		ADAMTS15	6.43402e-08	0.440947	0.196	0.178	0.00183054		GNG2	8.16876e-25	-0.25688	0.498	0.572	2.32409e-20		DAPP1	2.75603e-13	0.303056	0.293	0.223	7.84119e-09		MYO5B	5.82646e-24	0.431579	0.877	0.594	1.65769e-19
SMARCA2	7.87181e-07	-0.259787	0.776	0.756	0.0223961		ARMC4	0	0.520405	0.675	0.437	0		PZP	5.16592e-34	-0.306155	0.238	0.305	1.46976e-29		ESR1	3.77196e-22	0.440608	0.722	0.717	1.07316e-17		VEGFA	1.57268e-28	-0.257033	0.124	0.198	4.47444e-24		PDSS2	9.0158e-25	0.302984	0.762	0.667	2.56509e-20		KIDINS220	7.82693e-12	0.431262	0.776	0.536	2.22684e-07
AC098864.1	1.20243e-15	-0.259797	0.576	0.57	3.42102e-11		AC093655.1	0	0.519784	0.618	0.383	0		PRPF4B	2.82989e-49	-0.306242	0.326	0.411	8.05131e-45		INSR	3.19093e-41	0.440551	0.667	0.641	9.07853e-37		ZNF521	1.97344e-26	-0.257143	0.617	0.669	5.61464e-22		ATP6AP1	7.47067e-10	0.302822	0.171	0.117	2.12548e-05		SP4	2.56531e-13	0.430973	0.603	0.35	7.29855e-09
SNX10	3.94804e-08	-0.259846	0.353	0.365	0.00112326		MICAL2	0	0.519443	0.696	0.46	0		DUSP6	4.7907e-15	-0.306288	0.124	0.161	1.363e-10		RHOBTB3	3.25859e-91	0.440179	0.629	0.524	9.27101e-87		CRYBG1	6.28844e-24	-0.25752	0.54	0.6	1.78912e-19		GPR158	3.37941e-37	0.30235	0.754	0.667	9.61477e-33		FAM189A1	1.39938e-23	0.430614	0.9	0.643	3.98138e-19
AC126603.1	6.6542e-14	-0.259925	0.38	0.409	1.89319e-09		ZNF346	5.02706e-168	0.519439	0.48	0.292	1.43025e-163		TANC1	2.48453e-69	-0.306403	0.542	0.641	7.06872e-65		PSMA3-AS1	4.17445e-34	0.439907	0.254	0.192	1.18767e-29		FAM114A1	1.68213e-11	-0.257816	0.405	0.458	4.78583e-07		MICAL2	2.30731e-22	0.302265	0.592	0.496	6.56452e-18		UBR5	3.51982e-07	0.429396	0.813	0.657	0.0100142
ANGPTL4	0.110095	-0.259937	0.321	0.334	1		ESRRB	2.29315e-254	0.519359	0.585	0.375	6.52425e-250		NME7	1.48044e-122	-0.306721	0.476	0.598	4.21201e-118		MYOM1	4.31189e-07	0.438903	0.479	0.498	0.0122678		AC092422.1	2.35101e-33	-0.258302	0.656	0.704	6.68887e-29		UNC13C	1.6939e-39	0.30223	0.816	0.732	4.81932e-35		TMEM132D	5.03267e-21	0.429265	0.95	0.762	1.43184e-16
ERVMER61-1	1.06787e-06	-0.260201	0.733	0.708	0.0303821		CHCHD6	4.89669e-308	0.518942	0.691	0.472	1.39316e-303		EPB41L5	1.55937e-112	-0.306843	0.453	0.571	4.43658e-108		TTC37	2.64206e-22	0.438903	0.514	0.495	7.51691e-18		TEX9	3.8602e-39	-0.258534	0.441	0.514	1.09826e-34		FBXW11	3.63173e-23	0.301997	0.643	0.539	1.03326e-18		CUBN	9.72388e-16	0.428767	0.822	0.567	2.76654e-11
CRHBP	0.000104936	-0.260384	0.201	0.219	1		RAB27B	0	0.518547	0.66	0.421	0		CTNND2	6.1354e-153	-0.306873	0.698	0.826	1.74558e-148		SHLD2	1.55428e-08	0.438751	0.482	0.495	0.000442208		LINC00540	4.37155e-44	-0.258824	0.449	0.528	1.24375e-39		SPOPL	4.70627e-16	0.301811	0.439	0.356	1.33898e-11		SMARCD1	2.47406e-13	0.428718	0.301	0.126	7.03896e-09
CHN1	9.33385e-09	-0.260519	0.554	0.537	0.000265557		COL14A1	0	0.518482	0.783	0.597	0		SLC25A27	9.85457e-42	-0.307179	0.13	0.195	2.80372e-37		NEDD4L	7.99729e-15	0.438531	0.66	0.669	2.27531e-10		CEP57L1	8.89283e-20	-0.25886	0.3	0.356	2.5301e-15		TMEM71	2.56607e-17	0.301507	0.399	0.314	7.30072e-13		KMT2E	5.23692e-11	0.428304	0.822	0.617	1.48996e-06
PIP4K2A	1.47303e-08	-0.260814	0.543	0.542	0.000419092		AC026167.1	0	0.518094	0.724	0.508	0		NFIB	2.81699e-78	-0.307244	0.823	0.898	8.01462e-74		LINC02006	2.51582e-17	0.438233	0.715	0.698	7.15776e-13		CDK13	2.45878e-18	-0.258973	0.588	0.637	6.99547e-14		LYST	7.12229e-17	0.301501	0.722	0.646	2.02636e-12		NADSYN1	6.65376e-26	0.428217	0.575	0.265	1.89306e-21
SPX	0.0113383	-0.260862	0.116	0.128	1		ADAMTS20	0	0.51768	0.675	0.444	0		PWWP2A	1.39177e-49	-0.30729	0.282	0.369	3.95971e-45		TBX15	3.8385e-11	0.438052	0.467	0.465	1.09209e-06		C2CD6	1.21047e-27	-0.259149	0.387	0.448	3.44391e-23		DACH2	5.38562e-45	0.301104	0.772	0.653	1.53226e-40		GALNT17	1.12634e-20	0.428005	0.909	0.712	3.20455e-16
PI4KA	4.37387e-12	-0.26094	0.436	0.46	1.24441e-07		AC116903.2	0	0.517541	0.642	0.407	0		FRMPD4	1.02759e-122	-0.307411	0.546	0.678	2.9236e-118		SPATA9	3.08448e-16	0.438028	0.145	0.115	8.77565e-12		AC078923.1	2.05112e-27	-0.259415	0.616	0.657	5.83564e-23		C12orf42	2.28252e-29	0.300882	0.679	0.569	6.49399e-25		DNAJC5	2.36022e-17	0.427848	0.516	0.233	6.71505e-13
ZNF704	7.49188e-09	-0.260955	0.687	0.672	0.000213151		SLC10A7	3.91428e-298	0.517524	0.777	0.588	1.11365e-293		KIF13A	1.06703e-111	-0.307457	0.635	0.752	3.03581e-107		LINC01376	6.14646e-21	0.437685	0.671	0.664	1.74873e-16		AC104596.1	4.21893e-56	-0.259526	0.503	0.594	1.20033e-51		ZNF573	2.31402e-08	0.300851	0.388	0.328	0.000658362		ARFGEF1	2.43947e-11	0.427745	0.817	0.579	6.94055e-07
KIAA0825	1.79702e-06	-0.261006	0.72	0.69	0.0511271		KCTD1	0	0.517125	0.673	0.437	0		TMEM144	1.0295e-51	-0.307493	0.241	0.323	2.92904e-47		TTC3	9.85655e-73	0.43726	0.756	0.711	2.80429e-68		COP1	1.10977e-24	-0.259559	0.661	0.718	3.1574e-20		NFE2L2	1.01539e-17	0.300714	0.528	0.432	2.8889e-13		GAS6-AS1	1.2205e-35	0.42768	0.178	0.031	3.47246e-31
HYDIN	9.70536e-12	-0.261068	0.614	0.606	2.76127e-07		NTN1	0	0.516421	0.636	0.394	0		PHF21A	8.38786e-105	-0.307726	0.518	0.634	2.38643e-100		2023-03-03	4.69659e-11	0.436566	0.514	0.523	1.33623e-06		AC019330.1	2.03885e-57	-0.259722	0.409	0.5	5.80072e-53		LINC01320	8.32868e-47	0.300705	0.874	0.794	2.36959e-42		AL157895.1	1.85704e-27	0.427676	0.119	0.018	5.28345e-23
LRRC7	1.28345e-06	-0.261141	0.733	0.691	0.0365156		SORBS2	0	0.516091	0.796	0.609	0		C9orf84	7.56705e-91	-0.307733	0.4	0.512	2.1529e-86		VPS50	2.30034e-12	0.435584	0.465	0.464	6.54469e-08		ARMH3	5.8004e-24	-0.259961	0.591	0.637	1.65027e-19		SNX13	4.25623e-17	0.300461	0.601	0.518	1.21094e-12		PRR26	1.07634e-34	0.427668	0.26	0.061	3.06229e-30
OLA1	6.94778e-09	-0.261197	0.55	0.54	0.000197671		KCNAB1	0	0.516072	0.867	0.719	0		ITGA1	6.99215e-59	-0.307816	0.617	0.716	1.98934e-54		ZFC3H1	3.99898e-10	0.435349	0.363	0.356	1.13775e-05		SUSD1	3.43946e-22	-0.259987	0.398	0.445	9.78562e-18		DNM1	6.81336e-13	0.30041	0.288	0.214	1.93847e-08		SHLD1	7.71555e-26	0.427572	0.758	0.411	2.19515e-21
IL10RA	2.53738e-10	-0.261286	0.1	0.137	7.21911e-06		SYT9	0	0.515832	0.678	0.465	0		TTC6	2.28779e-139	-0.307819	0.585	0.716	6.50901e-135		AL591463.1	3.50688e-09	0.435253	0.412	0.418	9.97741e-05		TNRC6A	2.02659e-19	-0.260003	0.731	0.769	5.76584e-15		LINC02055	2.20384e-46	0.300309	0.894	0.827	6.27014e-42		CTBP2	1.59569e-18	0.427147	0.772	0.471	4.5399e-14
KIAA0355	2.96907e-08	-0.261326	0.444	0.46	0.000844729		BCAS3	8.44495e-276	0.515367	0.921	0.815	2.40267e-271		PTPN13	5.20641e-116	-0.307877	0.526	0.649	1.48127e-111		ZNF680	2.6877e-11	0.43418	0.287	0.272	7.64678e-07		NCOA1	1.41352e-24	-0.260011	0.698	0.752	4.02161e-20		SPOCK3	1.54638e-37	0.300138	0.749	0.653	4.39961e-33		POLK	5.78107e-09	0.426482	0.685	0.479	0.000164477
KATNBL1	7.63089e-09	-0.261355	0.397	0.427	0.000217106		AL365295.1	0	0.515072	0.896	0.751	0		DGKI	6.30509e-85	-0.307903	0.661	0.775	1.79386e-80		MYO9A	2.23931e-21	0.431611	0.668	0.668	6.37106e-17		FBXL13	3.49284e-34	-0.260341	0.494	0.565	9.93747e-30		NLN	8.75405e-22	0.299792	0.569	0.462	2.49061e-17		POLR1B	5.47884e-13	0.426444	0.434	0.216	1.55879e-08
MTERF1	3.28205e-11	-0.261482	0.574	0.572	9.33777e-07		COL26A1	4.17918e-279	0.514701	0.603	0.386	1.18902e-274		SCFD1	8.95551e-86	-0.308141	0.466	0.58	2.54793e-81		SSBP2	7.49688e-38	0.431548	0.775	0.739	2.13294e-33		SGK1	2.98307e-25	-0.26037	0.392	0.462	8.48714e-21		LUZP2	8.13832e-41	0.299084	0.791	0.698	2.31543e-36		FGGY	4.86671e-15	0.426002	0.895	0.715	1.38463e-10
NLGN4X	2.35987e-08	-0.261524	0.584	0.561	0.000671407		EYA4	0	0.514211	0.727	0.512	0		APP	3.79178e-80	-0.30815	0.61	0.729	1.0788e-75		TTPA	1.03182e-10	0.431037	0.242	0.227	2.93563e-06		CACNA1D	3.56406e-17	-0.260435	0.639	0.67	1.01401e-12		AC092422.1	9.00483e-38	0.298652	0.792	0.692	2.56196e-33		MTR	5.21437e-12	0.425796	0.735	0.493	1.48354e-07
CADPS	1.76983e-06	-0.261773	0.728	0.688	0.0503535		NEXMIF	3.21244e-306	0.513933	0.637	0.418	9.13972e-302		RPS6KA5	1.82791e-98	-0.308199	0.488	0.601	5.20058e-94		LIMS1	1.36626e-47	0.430317	0.677	0.646	3.88713e-43		LINC01088	2.71101e-51	-0.260724	0.488	0.586	7.71309e-47		NEK3	9.8643e-09	0.298572	0.253	0.196	0.000280649		LINC01004	1.53355e-11	0.425702	0.575	0.34	4.36311e-07
SPEN	1.62172e-10	-0.261808	0.441	0.473	4.61395e-06		MIR2052HG	0	0.51381	0.668	0.443	0		PHC3	1.0385e-94	-0.308436	0.439	0.557	2.95464e-90		DGAT1	1.7827e-56	0.430281	0.325	0.233	5.07196e-52		IGSF1	7.40012e-36	-0.261029	0.46	0.53	2.10541e-31		AFF3	3.02312e-28	0.298511	0.865	0.788	8.60107e-24		DHX30	2.55094e-22	0.425621	0.58	0.269	7.25769e-18
TAPT1-AS1	2.11599e-13	-0.261899	0.378	0.409	6.02019e-09		AC010235.1	0	0.513621	0.684	0.467	0		PRKCA	6.33276e-68	-0.308671	0.621	0.715	1.80173e-63		ICE2	1.07763e-10	0.430003	0.372	0.368	3.06596e-06		AC138305.1	4.08374e-41	-0.261244	0.513	0.586	1.16186e-36		AC011586.2	1.85742e-27	0.298462	0.643	0.548	5.28455e-23		ELL2	1.99519e-10	0.425556	0.721	0.482	5.67653e-06
CYCS	0.237121	-0.261911	0.157	0.163	1		ST6GALNAC5	0	0.513287	0.68	0.452	0		ANGEL2	4.38364e-40	-0.308729	0.179	0.245	1.24719e-35		ERI2	1.43109e-15	0.429913	0.16	0.129	4.0716e-11		TBRG1	8.35405e-08	-0.261409	0.175	0.211	0.00237681		TTBK2	7.79072e-16	0.298408	0.647	0.561	2.21654e-11		LCORL	3.20845e-10	0.425529	0.776	0.536	9.12836e-06
NDUFAF5	1.54039e-05	-0.261975	0.225	0.25	0.438256		RBM20	0	0.51251	0.659	0.413	0		DIRC2	3.30163e-67	-0.309142	0.345	0.435	9.39345e-63		PHF14	4.23546e-27	0.4297	0.613	0.598	1.20503e-22		MBP	2.08834e-23	-0.261638	0.321	0.388	5.94153e-19		C2CD3	9.16841e-09	0.298189	0.522	0.472	0.00026085		PTPA	1.36585e-21	0.425226	0.457	0.186	3.88597e-17
PKHD1	2.0096e-05	-0.26207	0.722	0.674	0.57175		WWC1	3.55044e-294	0.512358	0.627	0.408	1.01014e-289		ATM	1.99591e-53	-0.309144	0.438	0.519	5.67857e-49		BLCAP	1.22349e-59	0.42935	0.435	0.351	3.48094e-55		INVS	2.04215e-40	-0.261753	0.573	0.64	5.81012e-36		PLEKHM2	1.10205e-10	0.298055	0.332	0.263	3.13546e-06		PIGN	9.40348e-11	0.425165	0.836	0.612	2.67538e-06
FBXW4	2.86484e-07	-0.262139	0.377	0.391	0.00815075		TRPM6	0	0.51229	0.673	0.441	0		MOB3B	1.59838e-80	-0.309145	0.488	0.582	4.54754e-76		ZNF493	3.23273e-15	0.428917	0.179	0.15	9.19744e-11		KLHDC1	1.89943e-27	-0.261818	0.291	0.373	5.40406e-23		CNTN6	3.23156e-31	0.298005	0.689	0.588	9.19412e-27		IRF3	5.61387e-18	0.425113	0.196	0.059	1.5972e-13
KIFC3	4.56561e-19	-0.262168	0.263	0.306	1.29896e-14		PTPRK	0	0.512112	0.855	0.687	0		CD58	5.37192e-40	-0.30917	0.265	0.334	1.52837e-35		PSMC6	1.03595e-10	0.42861	0.268	0.246	2.94737e-06		FSIP2	5.01517e-37	-0.261896	0.275	0.358	1.42687e-32		BROX	9.00155e-12	0.297966	0.267	0.201	2.56103e-07		MECP2	2.97935e-22	0.425055	0.735	0.409	8.47654e-18
CCDC7	9.5319e-12	-0.262207	0.756	0.722	2.71192e-07		AC007656.1	0	0.511982	0.668	0.438	0		ETV6	1.05297e-58	-0.309297	0.542	0.631	2.9958e-54		RICTOR	7.08661e-15	0.428447	0.522	0.515	2.01621e-10		TTC17	3.28753e-13	-0.261926	0.573	0.627	9.35335e-09		LRRTM4	1.08568e-49	0.297496	0.855	0.752	3.08886e-45		ADAMTS7	8.69665e-43	0.425043	0.511	0.164	2.47428e-38
GOLGB1	0.00627354	-0.262281	0.639	0.631	1		CCBE1	0	0.511961	0.737	0.509	0		KLHL24	1.01175e-53	-0.309434	0.401	0.498	2.87852e-49		MAGI1	1.14731e-91	0.427776	0.906	0.868	3.2642e-87		AC090809.1	4.20056e-42	-0.261998	0.502	0.573	1.1951e-37		FBXO11	6.03364e-27	0.297382	0.644	0.515	1.71663e-22		WDFY1	1.50453e-22	0.424878	0.731	0.413	4.28053e-18
STK38L	1.65756e-07	-0.262388	0.397	0.418	0.00471592		AL591518.1	0	0.511797	0.68	0.45	0		DSCAM	1.19776e-132	-0.309515	0.664	0.794	3.40774e-128		DDHD2	4.11584e-07	0.427568	0.315	0.31	0.01171		DHRSX	1.01683e-30	-0.2622	0.538	0.597	2.893e-26		BASP1	1.67978e-16	0.297099	0.499	0.423	4.77913e-12		BCAS3	1.26564e-11	0.424758	0.945	0.832	3.60089e-07
SLC30A10	3.77143e-14	-0.262497	0.59	0.59	1.07301e-09		PPP2R2C	1.23019e-284	0.511552	0.611	0.391	3.50001e-280		AC108866.1	8.46343e-137	-0.309552	0.536	0.67	2.40793e-132		RGS22	2.18879e-08	0.427051	0.522	0.535	0.000622733		POLA1	5.94795e-33	-0.262245	0.518	0.583	1.69225e-28		KCNH7	4.69558e-37	0.297008	0.728	0.63	1.33594e-32		SETD5	7.6217e-14	0.424575	0.831	0.58	2.16845e-09
LINC00639	5.23338e-07	-0.26261	0.547	0.531	0.0148895		RAB3C	0	0.510952	0.687	0.472	0		MIR325HG	3.30342e-148	-0.309665	0.495	0.628	9.39856e-144		TNS3	3.72533e-30	0.42642	0.726	0.72	1.05989e-25		STT3B	1.34442e-13	-0.262299	0.442	0.496	3.825e-09		SLC43A2	8.11942e-08	0.296512	0.268	0.216	0.00231006		KIRREL3	1.80525e-21	0.424101	0.858	0.625	5.13612e-17
CCAR1	7.98077e-08	-0.262826	0.455	0.473	0.00227061		AC046195.1	0	0.51084	0.672	0.468	0		ECHDC2	3.62608e-61	-0.309782	0.334	0.443	1.03166e-56		PIK3C2A	2.66809e-19	0.426007	0.607	0.605	7.59099e-15		COL19A1	8.92247e-40	-0.262819	0.537	0.606	2.53853e-35		AC010343.3	2.46076e-38	0.29643	0.707	0.601	7.00111e-34		JMY	1.8647e-09	0.423139	0.635	0.404	5.30524e-05
PTCHD1-AS	0.000810684	-0.263141	0.749	0.711	1		AC012355.1	0	0.510323	0.655	0.428	0		FAT3	5.33335e-132	-0.310227	0.615	0.742	1.51739e-127		CADM1	9.73918e-12	0.426002	0.665	0.663	2.77089e-07		HLCS	7.27209e-22	-0.26326	0.503	0.55	2.06898e-17		NCKAP5	1.33993e-35	0.296232	0.867	0.799	3.81225e-31		SREBF2	1.15445e-23	0.422851	0.68	0.36	3.28453e-19
LDAH	2.87578e-14	-0.263244	0.478	0.494	8.18189e-10		UST	0	0.51026	0.786	0.576	0		ARHGAP20	6.18545e-73	-0.310573	0.415	0.52	1.75982e-68		LINC00641	2.25386e-14	0.425555	0.104	0.075	6.41245e-10		ZPLD1	1.75861e-46	-0.263279	0.573	0.647	5.00341e-42		PHF20	9.64101e-16	0.295989	0.672	0.572	2.74296e-11		PIAS1	7.27473e-11	0.422769	0.804	0.595	2.06973e-06
STXBP5-AS1	1.94535e-07	-0.263521	0.646	0.614	0.0055347		AXDND1	0	0.510189	0.679	0.457	0		TSHZ2	1.68039e-66	-0.310923	0.631	0.723	4.78089e-62		TENM4	2.61805e-13	0.425247	0.784	0.782	7.44862e-09		KLHL13	5.49828e-40	-0.263378	0.413	0.492	1.56431e-35		PLBD1	3.20724e-12	0.295882	0.377	0.301	9.12492e-08		CDKAL1	4.64021e-11	0.42249	0.927	0.828	1.32019e-06
ANK1	7.11272e-21	-0.263625	0.415	0.446	2.02364e-16		CDH9	0	0.510131	0.675	0.455	0		PITPNC1	3.28412e-49	-0.311117	0.622	0.702	9.34366e-45		DOP1A	3.0062e-07	0.425157	0.407	0.408	0.00855293		RAPGEF4	3.3172e-28	-0.26353	0.572	0.618	9.43777e-24		HAS2-AS1	4.95159e-39	0.295765	0.698	0.576	1.40878e-34		CROCCP3	5.53977e-41	0.422426	0.466	0.144	1.57612e-36
LUCAT1	1.23534e-13	-0.263792	0.449	0.454	3.51466e-09		VPS13B	4.31502e-274	0.509825	0.926	0.84	1.22767e-269		KIF21A	9.07815e-112	-0.311139	0.4	0.531	2.58283e-107		AL158206.1	6.22684e-38	0.424852	0.102	0.055	1.7716e-33		ARID1B	2.92894e-18	-0.263709	0.768	0.805	8.33312e-14		KCNH5	2.25377e-33	0.295665	0.741	0.65	6.41221e-29		TCF20	2.70592e-24	0.422389	0.776	0.463	7.69862e-20
CALB2	0.612152	-0.263845	0.453	0.45	1		STXBP6	0	0.509748	0.758	0.547	0		RGS17	5.04302e-88	-0.311444	0.359	0.462	1.43479e-83		FRA10AC1	9.00579e-16	0.42445	0.305	0.278	2.56224e-11		AZI2	4.40278e-16	-0.263739	0.14	0.19	1.25263e-11		GRM5	3.66682e-38	0.294293	0.795	0.7	1.04325e-33		CYTH4	7.78806e-27	0.422013	0.397	0.14	2.21578e-22
HPGDS	9.1314e-05	-0.263871	0.224	0.244	1		AMPH	0	0.509714	0.733	0.52	0		TEX41	1.07853e-157	-0.311653	0.623	0.76	3.06854e-153		NDFIP1	4.47653e-41	0.424	0.524	0.47	1.27362e-36		CBR4	6.00508e-25	-0.263784	0.397	0.467	1.7085e-20		LINC02172	1.4061e-11	0.293983	0.303	0.238	4.00051e-07		FAM208B	4.19458e-11	0.421166	0.566	0.331	1.1934e-06
RHOBTB1	6.6942e-09	-0.264022	0.457	0.455	0.000190457		LINC02428	0	0.509713	0.68	0.462	0		HNRNPH3	1.62823e-32	-0.31168	0.175	0.24	4.63246e-28		GNG2	9.87093e-16	0.423723	0.557	0.562	2.80838e-11		PLD1	7.01694e-26	-0.263806	0.524	0.588	1.99639e-21		DGLUCY	6.85909e-11	0.293552	0.545	0.478	1.95148e-06		COL22A1	1.59455e-27	0.420141	0.863	0.568	4.53666e-23
AK9	8.24703e-08	-0.264089	0.552	0.538	0.00234636		ZNF423	4.51747e-234	0.509565	0.699	0.509	1.28526e-229		ENOX1	1.06416e-134	-0.311699	0.64	0.769	3.02765e-130		NSMCE2	2.07113e-21	0.42335	0.709	0.71	5.89257e-17		IGSF11	2.70274e-45	-0.263835	0.516	0.587	7.68957e-41		AFTPH	6.62e-15	0.293468	0.472	0.389	1.88346e-10		AC025580.2	1.69002e-19	0.4201	0.356	0.139	4.80826e-15
KIF13B	4.98094e-14	-0.264215	0.505	0.518	1.41713e-09		TTC28	1.17577e-284	0.509472	0.923	0.804	3.34518e-280		FBXL20	4.26007e-87	-0.311867	0.506	0.616	1.21203e-82		UBE2K	1.60973e-15	0.423178	0.532	0.532	4.57984e-11		PAK3	3.16034e-33	-0.263968	0.456	0.522	8.99149e-29		UHRF2	6.02342e-14	0.293155	0.431	0.347	1.71372e-09		SENP5	1.59475e-23	0.419969	0.74	0.415	4.53722e-19
CXorf36	1.37293e-10	-0.264235	0.181	0.226	3.90613e-06		AC019330.1	0	0.509361	0.667	0.449	0		PEAK1	1.54032e-122	-0.31195	0.697	0.809	4.38235e-118		PRH1	1.31694e-31	0.423119	0.2	0.149	3.74684e-27		HECW1	7.80713e-28	-0.264388	0.576	0.621	2.22121e-23		LINC01435	3.82233e-38	0.293014	0.784	0.684	1.08749e-33		ARRB1	1.81013e-21	0.419902	0.667	0.357	5.15001e-17
IKZF1	1.58354e-11	-0.264245	0.314	0.341	4.50533e-07		AC109927.1	0	0.509198	0.677	0.456	0		PTPN4	1.26277e-103	-0.312074	0.526	0.652	3.59271e-99		KCTD9	6.23352e-16	0.422934	0.299	0.268	1.7735e-11		LINC00923	2.58039e-49	-0.264401	0.526	0.603	7.34146e-45		ACER3	6.06771e-15	0.2929	0.676	0.595	1.72632e-10		TMEM273	9.76867e-30	0.419538	0.457	0.172	2.77928e-25
RPLP2	0.0841959	-0.264455	0.918	0.887	1		IGF1R	0	0.509103	0.776	0.578	0		GARS-DT	7.38041e-35	-0.312523	0.277	0.345	2.0998e-30		AC006994.2	1.5594e-11	0.422537	0.202	0.181	4.43664e-07		WDFY2	4.96997e-25	-0.264449	0.491	0.55	1.41401e-20		EMSY	5.31032e-11	0.292863	0.495	0.42	1.51084e-06		GPBP1L1	1.69318e-10	0.419526	0.658	0.411	4.81726e-06
SCLT1	1.2979e-06	-0.264774	0.616	0.592	0.0369264		AC018467.1	0	0.50858	0.666	0.436	0		GTDC1	2.27981e-121	-0.312658	0.632	0.749	6.4863e-117		MRAS	5.4536e-78	0.422415	0.507	0.414	1.55161e-73		LINC02438	5.03303e-56	-0.264459	0.478	0.571	1.43195e-51		RAD51B	2.6473e-30	0.292855	0.889	0.803	7.53182e-26		EEFSEC	5.83234e-23	0.419443	0.79	0.481	1.65936e-18
TBC1D1	1.63074e-12	-0.264807	0.567	0.564	4.63963e-08		PEBP4	0	0.507948	0.599	0.356	0		RAB27B	4.63397e-106	-0.312841	0.382	0.496	1.31841e-101		KRCC1	1.35667e-15	0.422341	0.328	0.297	3.85985e-11		BACH1	2.66091e-38	-0.264658	0.52	0.593	7.57055e-34		NFAM1	1.37586e-06	0.292138	0.209	0.166	0.0391445		ANKRD33B	1.131e-23	0.418408	0.635	0.313	3.21781e-19
NCK1	1.8704e-11	-0.264811	0.421	0.433	5.32146e-07		SLC35F2	0	0.50776	0.632	0.396	0		CCDC88A	2.4675e-63	-0.313206	0.418	0.511	7.02029e-59		CHPT1	4.3104e-07	0.422327	0.284	0.278	0.0122635		MYOM1	7.21534e-23	-0.264698	0.43	0.505	2.05284e-18		VRK2	3.95037e-18	0.291901	0.697	0.621	1.12392e-13		CYTH1	1.24617e-22	0.418337	0.744	0.418	3.54547e-18
BAG4	1.6058e-06	-0.264977	0.256	0.29	0.0456866		MSR1	0	0.506533	0.846	0.675	0		ZNF189	1.88923e-21	-0.313246	0.106	0.15	5.37506e-17		SCARNA22	9.62567e-210	0.421147	0.228	0.081	2.7386e-205		TTC6	2.73472e-46	-0.264945	0.62	0.689	7.78056e-42		CR1	1.38754e-11	0.291876	0.356	0.288	3.94768e-07		ST3GAL1	4.47962e-24	0.418151	0.763	0.411	1.2745e-19
ZFYVE28	1.33809e-22	-0.265004	0.239	0.295	3.80701e-18		MLLT3	1.40314e-297	0.506039	0.781	0.591	3.99208e-293		TMEM170B	3.23081e-38	-0.31327	0.241	0.314	9.19198e-34		GTDC1	1.04213e-29	0.420855	0.734	0.711	2.96496e-25		NCKAP5	3.49409e-23	-0.26497	0.774	0.808	9.94103e-19		FGF12	3.82726e-35	0.291703	0.817	0.731	1.08889e-30		ARID3B	2.9765e-26	0.417917	0.58	0.259	8.46845e-22
KATNAL2	2.32921e-16	-0.26501	0.379	0.409	6.62684e-12		STON2	2.6227e-301	0.505805	0.679	0.466	7.46183e-297		LINC01252	1.44296e-50	-0.313933	0.207	0.28	4.10536e-46		STT3B	3.55441e-10	0.420624	0.486	0.489	1.01126e-05		FBN2	6.1982e-51	-0.265036	0.5	0.58	1.76345e-46		CALN1	9.77268e-30	0.291544	0.824	0.743	2.78042e-25		PRDM16	9.97989e-45	0.417872	0.84	0.419	2.83938e-40
ACADS	3.84908e-08	-0.26503	0.143	0.184	0.0010951		AC111188.1	0	0.505795	0.637	0.395	0		COP1	1.42812e-143	-0.313935	0.62	0.746	4.06316e-139		CLINT1	2.02439e-15	0.420579	0.457	0.449	5.7596e-11		MIR325HG	4.18645e-36	-0.265221	0.533	0.6	1.19109e-31		ACPP	1.16497e-13	0.291471	0.318	0.245	3.31446e-09		ZFAND3	1.05215e-10	0.417816	0.918	0.773	2.99348e-06
PRDX2	0.038752	-0.265066	0.189	0.171	1		FBXL13	1.47584e-302	0.505382	0.718	0.52	4.19892e-298		EVI5	2.68557e-111	-0.313981	0.614	0.734	7.6407e-107		GABPB1-AS1	1.79342e-21	0.419296	0.239	0.197	5.10247e-17		TBC1D23	8.40962e-20	-0.265224	0.303	0.374	2.39262e-15		REPS1	4.22651e-15	0.291262	0.503	0.413	1.20249e-10		RELCH	1.67396e-10	0.417671	0.676	0.451	4.76257e-06
AC078923.1	6.10645e-09	-0.26511	0.675	0.648	0.000173734		COL4A5	8.39839e-281	0.504693	0.662	0.456	2.38943e-276		PCDH7	3.72271e-141	-0.314622	0.581	0.718	1.05915e-136		RARS2	2.97265e-12	0.418361	0.449	0.446	8.45749e-08		DSE	2.41568e-23	-0.265393	0.475	0.539	6.87284e-19		CTBP2	6.8456e-09	0.291226	0.53	0.471	0.000194764		CSNK1D	1.79022e-14	0.417564	0.374	0.174	5.09335e-10
TSNARE1	4.68042e-16	-0.265172	0.341	0.38	1.33163e-11		ZBTB7C	5.93821e-285	0.504498	0.758	0.561	1.68948e-280		WDR70	1.88319e-110	-0.314701	0.674	0.789	5.35786e-106		POLK	2.70464e-18	0.417715	0.489	0.479	7.69498e-14		SLC19A2	1.4013e-18	-0.265398	0.154	0.212	3.98684e-14		TXK	3.50643e-11	0.291107	0.341	0.279	9.97614e-07		MACF1	4.92299e-09	0.417409	0.968	0.865	0.000140064
SORT1	3.99929e-11	-0.26535	0.478	0.511	1.13784e-06		MSH2	0	0.504372	0.705	0.482	0		NTNG1	3.67757e-149	-0.314903	0.527	0.663	1.0463e-144		PLEKHG6	1.34784e-17	0.41663	0.189	0.152	3.83473e-13		SLC35F4	2.55649e-31	-0.265603	0.612	0.668	7.27348e-27		PTH2R	1.20221e-33	0.290955	0.751	0.666	3.4204e-29		FAM120B	8.76339e-15	0.417115	0.726	0.467	2.49327e-10
SGK1	2.73416e-12	-0.265377	0.441	0.453	7.77896e-08		OPHN1	2.96263e-272	0.503514	0.791	0.605	8.42898e-268		TRPC6	6.5685e-150	-0.314963	0.567	0.698	1.8688e-145		ZNF207	2.24578e-24	0.416358	0.368	0.325	6.38946e-20		PRR5	6.12515e-09	-0.265812	0.198	0.238	0.000174267		KCNN2	4.02502e-41	0.290891	0.777	0.671	1.14516e-36		SLC13A4	4.49763e-23	0.417059	0.438	0.177	1.27962e-18
SORCS3	4.51925e-07	-0.265439	0.776	0.737	0.0128577		WDFY4	0	0.503391	0.679	0.451	0		ACBD6	5.1812e-128	-0.314969	0.524	0.661	1.4741e-123		YTHDC2	9.4948e-14	0.416309	0.399	0.394	2.70137e-09		EBLN3P	5.15939e-08	-0.265899	0.146	0.181	0.0014679		ERVMER61-1	2.56954e-43	0.290881	0.805	0.705	7.3106e-39		ACIN1	4.99263e-16	0.416962	0.589	0.313	1.42045e-11
GUCY1A1	0.000598063	-0.26554	0.326	0.335	1		PHACTR3	0	0.503295	0.672	0.446	0		OPCML	2.91008e-151	-0.315129	0.721	0.85	8.27946e-147		BPHL	4.18074e-10	0.416213	0.168	0.146	1.18946e-05		ESR2	2.07726e-25	-0.266091	0.353	0.411	5.91002e-21		AL162726.3	2.04737e-43	0.290554	0.857	0.779	5.82498e-39		UXS1	2.29015e-17	0.416948	0.653	0.348	6.51572e-13
ACOT7	2.67633e-14	-0.265612	0.283	0.322	7.61442e-10		EFHC2	0	0.503292	0.615	0.386	0		CREB5	2.86638e-89	-0.315159	0.642	0.747	8.15513e-85		SUGP2	6.78723e-09	0.415808	0.281	0.273	0.000193104		PRKD1	4.11489e-42	-0.266346	0.622	0.689	1.17073e-37		DHX15	2.60244e-12	0.290191	0.506	0.409	7.4042e-08		SYNJ2	6.03538e-33	0.416823	0.639	0.288	1.71713e-28
UBA2	0.000433281	-0.265743	0.445	0.466	1		AC010967.1	0	0.502758	0.668	0.453	0		COL15A1	2.27391e-32	-0.315426	0.578	0.645	6.46951e-28		SLC39A11	3.04538e-30	0.41535	0.735	0.726	8.6644e-26		EDA	6.18466e-22	-0.266353	0.603	0.656	1.7596e-17		TRAF5	9.04153e-08	0.290116	0.293	0.244	0.00257241		SGMS1	4.04345e-14	0.416613	0.904	0.683	1.1504e-09
SMAD6	4.25627e-25	-0.266236	0.22	0.293	1.21095e-20		SEMA3E	0	0.502153	0.715	0.51	0		C5orf17	2.33495e-136	-0.315474	0.439	0.573	6.64318e-132		SLC25A37	6.664e-08	0.414849	0.261	0.249	0.00189597		MMD	1.84366e-12	-0.266417	0.402	0.476	5.24539e-08		ATP6V1F	1.09073e-06	0.290059	0.179	0.132	0.0310323		PLCB2	2.55047e-48	0.416558	0.402	0.102	7.25635e-44
PLD5	2.99011e-13	-0.26645	0.673	0.652	8.50717e-09		ADAM22	1.96883e-306	0.501846	0.75	0.556	5.60151e-302		PDGFD	1.35397e-95	-0.315504	0.5	0.609	3.85219e-91		LINC01578	6.85803e-35	0.414283	0.186	0.128	1.95118e-30		CLASP2	2.5038e-27	-0.267039	0.613	0.681	7.12357e-23		GAB2	1.99531e-14	0.290012	0.591	0.502	5.67687e-10		DIP2B	5.52119e-23	0.416508	0.904	0.614	1.57083e-18
SMG6	8.83302e-17	-0.266577	0.545	0.562	2.51308e-12		EML5	0	0.50122	0.667	0.438	0		AC053527.1	1.05852e-55	-0.31551	0.277	0.363	3.01161e-51		LDLRAD3	6.1603e-08	0.41227	0.587	0.6	0.00175267		AC092110.1	3.05361e-39	-0.267111	0.266	0.354	8.68783e-35		DTNB	2.68338e-23	0.289684	0.706	0.617	7.63449e-19		NFATC1	3.41616e-38	0.416194	0.676	0.275	9.71932e-34
NPLOC4	8.14207e-08	-0.266583	0.349	0.384	0.0023165		AL135926.1	0	0.501155	0.662	0.432	0		WDR41	6.4594e-113	-0.315547	0.5	0.618	1.83776e-108		DDI2	4.29083e-17	0.412154	0.421	0.407	1.22078e-12		HRASLS5	2.1569e-08	-0.267494	0.223	0.262	0.000613659		KCNK6	2.05422e-12	0.289372	0.152	0.097	5.84447e-08		SLC9A9	7.03434e-10	0.416165	0.895	0.763	2.00134e-05
NFASC	5.24678e-13	-0.266617	0.421	0.433	1.49276e-08		CARM1P1	0	0.500586	0.631	0.388	0		SLC1A3	3.22326e-38	-0.315649	0.318	0.399	9.17049e-34		APPBP2	2.91801e-16	0.411758	0.5	0.497	8.30202e-12		DHDDS	2.8623e-08	-0.267619	0.319	0.367	0.000814354		IGF2R	2.45439e-11	0.289347	0.563	0.484	6.98297e-07		ZDHHC13	7.38072e-20	0.415951	0.571	0.283	2.09989e-15
SLC35F1	2.28421e-09	-0.26662	0.686	0.65	6.49879e-05		SGIP1	0	0.500509	0.694	0.481	0		CADPS	1.11765e-127	-0.315651	0.602	0.729	3.17982e-123		TRPM7	5.49612e-16	0.411367	0.564	0.563	1.5637e-11		C12orf42	2.15703e-50	-0.267658	0.5	0.587	6.13695e-46		TXNDC16	1.81537e-18	0.289296	0.547	0.445	5.16492e-14		TRPV2	5.29105e-33	0.415741	0.361	0.107	1.50536e-28
XPO4	1.60142e-14	-0.266762	0.471	0.492	4.55619e-10		AF165147.1	0	0.500495	0.704	0.478	0		TCF7L2	2.33058e-72	-0.315718	0.665	0.755	6.63073e-68		PHKA2	6.99694e-08	0.411194	0.337	0.332	0.0019907		BASP1	6.03547e-35	-0.267819	0.358	0.439	1.71715e-30		CMTM3	2.77947e-07	0.289109	0.173	0.126	0.00790788		PLEKHA6	2.7628e-33	0.415059	0.74	0.357	7.86044e-29
GABRG3	1.76009e-08	-0.266766	0.705	0.675	0.000500763		AC005062.1	0	0.500433	0.659	0.442	0		LINC00882	6.6565e-144	-0.315818	0.579	0.705	1.89384e-139		UBE3A	1.37494e-14	0.41108	0.376	0.354	3.91183e-10		GRIA1	4.30448e-33	-0.26782	0.591	0.646	1.22467e-28		COLGALT1	5.72462e-12	0.288705	0.276	0.205	1.62871e-07		AC110079.1	1.24098e-39	0.414696	0.516	0.175	3.53072e-35
AC078881.1	3.85944e-14	-0.266829	0.539	0.54	1.09805e-09		PPP1R3A	0	0.500202	0.664	0.447	0		SPG11	5.48122e-81	-0.315938	0.447	0.555	1.55946e-76		DLC1	2.29096e-78	0.410726	0.906	0.881	6.51802e-74		SPON1	1.51795e-32	-0.268483	0.592	0.652	4.31873e-28		NFATC3	1.74247e-15	0.288493	0.54	0.447	4.95751e-11		SMC5	1.35844e-08	0.414501	0.685	0.449	0.00038649
TGM2	3.85747e-10	-0.266873	0.145	0.183	1.09749e-05		SLC24A3	0	0.500063	0.831	0.662	0		STEAP2-AS1	1.6354e-118	-0.315945	0.487	0.601	4.65287e-114		CUTC	5.98892e-08	0.410631	0.246	0.234	0.00170391		COA1	5.09991e-23	-0.2685	0.387	0.454	1.45097e-18		SPATA7	7.36056e-11	0.288365	0.482	0.406	2.09415e-06		MCPH1	1.93816e-12	0.413747	0.735	0.472	5.51425e-08
MIR22HG	3.01716e-11	-0.267053	0.099	0.143	8.58412e-07		KC6	0	0.499576	0.646	0.416	0		OXNAD1	6.02128e-35	-0.316258	0.265	0.327	1.71311e-30		CCDC146	9.51897e-28	0.410592	0.571	0.546	2.70824e-23		TMEM87A	5.25991e-07	-0.268574	0.352	0.386	0.014965		ANKS1B	5.04903e-41	0.288305	0.907	0.839	1.4365e-36		R3HDM1	4.18358e-12	0.413668	0.845	0.601	1.19027e-07
BAZ1A	1.05791e-10	-0.267136	0.514	0.511	3.00986e-06		CEP112	2.86449e-297	0.499403	0.884	0.75	8.14975e-293		MSC-AS1	1.48497e-108	-0.316364	0.513	0.633	4.22489e-104		LOXL2	1.71763e-16	0.410493	0.342	0.317	4.88682e-12		KIF26B	2.35884e-32	-0.268577	0.63	0.679	6.71113e-28		SEL1L3	8.35586e-12	0.288272	0.445	0.384	2.37733e-07		CHIC1	4.85902e-10	0.413627	0.621	0.386	1.38244e-05
CELSR1	1.1054e-20	-0.26723	0.287	0.329	3.14497e-16		DIP2B	0	0.498922	0.794	0.579	0		PBRM1	1.81411e-59	-0.316372	0.545	0.64	5.16133e-55		LDAH	2.85098e-10	0.409277	0.487	0.494	8.11133e-06		MIR4300HG	5.71919e-20	-0.268625	0.813	0.831	1.62717e-15		TDP1	4.14018e-08	0.288117	0.385	0.331	0.00117792		ANKRD36B	2.64825e-09	0.413328	0.484	0.296	7.53455e-05
AC008696.2	4.58305e-20	-0.267237	0.498	0.52	1.30392e-15		THRB-AS1	0	0.498652	0.67	0.428	0		PHTF2	5.82717e-86	-0.316679	0.457	0.563	1.65789e-81		AC104123.1	1.22747e-12	0.408835	0.609	0.621	3.49226e-08		GABRB2	1.7275e-44	-0.268679	0.479	0.56	4.91492e-40		BRCA2	3.3498e-23	0.287797	0.443	0.335	9.53052e-19		SRBD1	1.13167e-07	0.413315	0.785	0.581	0.00321971
ADGRV1	1.21094e-07	-0.267385	0.729	0.699	0.00344525		SLC44A3-AS1	0	0.498639	0.668	0.421	0		USP9Y	3.25294e-13	-0.316695	0.195	0.229	9.25493e-09		YWHAG	1.53213e-51	0.408318	0.592	0.538	4.35905e-47		FHOD3	1.32205e-32	-0.268905	0.6	0.663	3.76136e-28		TDP2	2.36119e-08	0.287542	0.208	0.156	0.000671782		BAZ1A	5.43275e-16	0.412971	0.795	0.509	1.54567e-11
TSEN2	1.48741e-09	-0.267438	0.207	0.243	4.23182e-05		FAM227B	0	0.498614	0.676	0.443	0		SLC25A24	3.23492e-55	-0.316871	0.293	0.372	9.20367e-51		SLC30A9	7.55846e-17	0.407819	0.481	0.468	2.15046e-12		AC018742.1	5.0271e-36	-0.269328	0.611	0.669	1.43026e-31		TMEM132D	3.5139e-38	0.286215	0.841	0.76	9.99741e-34		LINC01278	8.17676e-09	0.412735	0.74	0.544	0.000232637
PREX2	3.5889e-13	-0.267524	0.682	0.663	1.02108e-08		AL591501.1	9.25544e-284	0.49805	0.602	0.391	2.63327e-279		AC139713.2	1.06095e-154	-0.317179	0.555	0.691	3.0185e-150		ATXN2	2.95711e-20	0.407372	0.633	0.633	8.41327e-16		OCA2	2.36706e-34	-0.269361	0.524	0.582	6.73453e-30		TENM2	1.24492e-40	0.286083	0.852	0.773	3.54192e-36		HMBS	3.93016e-09	0.412669	0.187	0.075	0.000111817
COL27A1	3.37585e-23	-0.26766	0.277	0.335	9.60463e-19		PDSS2	2.16522e-290	0.497541	0.82	0.641	6.16026e-286		YTHDC2	5.81029e-89	-0.317211	0.316	0.427	1.65309e-84		PHC3	5.89952e-31	0.406895	0.542	0.518	1.67847e-26		UGGT2	1.72959e-32	-0.269564	0.612	0.668	4.92086e-28		KMT2C	5.62481e-16	0.286	0.878	0.808	1.60031e-11		STXBP4	9.70679e-12	0.412365	0.776	0.527	2.76168e-07
PCDH15	0.00906575	-0.267717	0.847	0.81	1		AC022523.1	0	0.497218	0.641	0.414	0		CDHR3	2.11679e-51	-0.317212	0.431	0.511	6.02248e-47		RALGAPA1	1.32327e-18	0.405577	0.699	0.683	3.76484e-14		SAMSN1	2.11527e-37	-0.269614	0.391	0.471	6.01815e-33		LINC01170	3.99624e-38	0.285997	0.731	0.623	1.13697e-33		CEP170	1.60825e-11	0.412214	0.74	0.482	4.57564e-07
AGO4	2.95929e-11	-0.267724	0.353	0.39	8.41946e-07		XKR6	7.85139e-300	0.496758	0.734	0.533	2.2338e-295		ME1	2.05689e-72	-0.317219	0.613	0.713	5.85206e-68		EML4	3.17177e-07	0.4053	0.56	0.578	0.00902401		AC114316.2	1.04906e-49	-0.269728	0.505	0.583	2.98467e-45		LINC01811	3.0619e-37	0.285822	0.724	0.61	8.71142e-33		RPL34-AS1	1.40396e-15	0.412197	0.644	0.35	3.9944e-11
SORL1	1.59078e-10	-0.267748	0.466	0.463	4.52592e-06		TFEC	0	0.496639	0.702	0.491	0		ARHGAP21	3.26467e-90	-0.317605	0.584	0.7	9.28832e-86		DDHD1	6.68622e-10	0.404081	0.467	0.464	1.9023e-05		KDM2A	2.18819e-14	-0.269798	0.557	0.602	6.22561e-10		KLHL8	1.73027e-06	0.285675	0.42	0.357	0.0492279		PPIL2	5.81317e-26	0.411934	0.374	0.128	1.6539e-21
PRKCE	1.17531e-12	-0.267767	0.717	0.707	3.34387e-08		KCNH1	0	0.496597	0.668	0.446	0		ARHGEF7	3.33602e-48	-0.317663	0.49	0.573	9.49131e-44		PPP3CA	5.29996e-43	0.40394	0.805	0.775	1.50789e-38		TMEM178B	1.75942e-32	-0.269839	0.61	0.659	5.00574e-28		CTTNBP2	3.47306e-13	0.285395	0.553	0.477	9.88121e-09		DSTYK	1.27973e-18	0.411717	0.717	0.387	3.64096e-14
C5orf66	6.50594e-18	-0.267883	0.476	0.492	1.85101e-13		CAMKMT	0	0.496562	0.862	0.698	0		NCOR1	6.32244e-100	-0.317716	0.594	0.704	1.7988e-95		PLSCR4	1.27089e-26	0.403934	0.481	0.446	3.6158e-22		HPGD	7.46425e-12	-0.26994	0.153	0.195	2.12365e-07		LINC01524	3.11596e-41	0.285336	0.756	0.647	8.86522e-37		SH3BGRL	4.65374e-10	0.411452	0.689	0.473	1.32403e-05
CFLAR	0.000125218	-0.267977	0.515	0.532	1		NPHP3-AS1	0	0.496068	0.653	0.422	0		CBR4	1.0301e-88	-0.318093	0.378	0.489	2.93073e-84		RASA3	1.00329e-07	0.403764	0.368	0.367	0.00285447		ARHGEF28	6.84658e-24	-0.270013	0.601	0.653	1.94792e-19		LCOR	1.50292e-20	0.285253	0.647	0.552	4.27596e-16		SLC39A8	1.25468e-12	0.411397	0.74	0.474	3.56969e-08
RUNX2	8.58542e-10	-0.267998	0.589	0.577	2.44264e-05		TTN	2.98591e-254	0.495973	0.684	0.492	8.49522e-250		SLC5A6	3.5669e-16	-0.318116	0.128	0.167	1.01482e-11		UNC50	5.1133e-16	0.40303	0.164	0.128	1.45478e-11		SUPT3H	4.60441e-38	-0.270078	0.7	0.748	1.31e-33		GGA1	2.09278e-07	0.285242	0.221	0.173	0.00595418		PPP1R26-AS1	2.43692e-16	0.411299	0.215	0.071	6.9333e-12
ZNF33A	0.00010616	-0.268024	0.384	0.393	1		AL050403.2	0	0.495744	0.764	0.546	0		AL139383.1	2.8846e-104	-0.318315	0.56	0.685	8.20698e-100		PHYKPL	4.25971e-30	0.401989	0.292	0.237	1.21193e-25		NDUFAF6	2.83958e-31	-0.270179	0.467	0.533	8.07888e-27		AAK1	1.03028e-23	0.284391	0.699	0.596	2.93125e-19		DGKG	3.0371e-28	0.411214	0.84	0.516	8.64085e-24
SLC25A24	1.2393e-06	-0.268037	0.335	0.352	0.0352594		C5orf66	0	0.495689	0.669	0.452	0		RFX3	4.46366e-128	-0.318336	0.556	0.677	1.26996e-123		TRAPPC13	2.99179e-14	0.401619	0.284	0.261	8.51194e-10		ZNF121	5.07747e-08	-0.27056	0.178	0.215	0.00144459		LNCAROD	8.12363e-34	0.284364	0.689	0.587	2.31125e-29		FAM193A	9.20946e-21	0.411066	0.772	0.439	2.62018e-16
STAG3L4	1.55683e-16	-0.26845	0.285	0.34	4.42934e-12		XPR1	0	0.495649	0.796	0.597	0		LIMCH1	4.31184e-42	-0.318447	0.795	0.873	1.22676e-37		HEXIM1	2.71454e-45	0.401469	0.152	0.089	7.72314e-41		AC090403.1	3.48969e-60	-0.271086	0.462	0.563	9.92851e-56		CNOT10	2.60815e-12	0.283929	0.448	0.377	7.42045e-08		FLOT1	1.2839e-16	0.410776	0.498	0.234	3.65283e-12
LINC00535	4.94472e-18	-0.268483	0.669	0.661	1.40682e-13		ARSB	0	0.49555	0.718	0.497	0		PDE4B	5.55439e-145	-0.318696	0.637	0.772	1.58028e-140		KLHDC1	8.64623e-11	0.401183	0.368	0.36	2.45994e-06		USP3	2.99426e-15	-0.27112	0.278	0.338	8.51896e-11		SRGAP3	2.4769e-22	0.283868	0.645	0.551	7.04704e-18		BTBD11	8.62101e-25	0.410465	0.84	0.561	2.45276e-20
PODXL	3.8375e-13	-0.268625	0.207	0.258	1.09181e-08		PPP1R1C	2.25709e-302	0.495487	0.637	0.425	6.42165e-298		AC104574.2	2.26814e-105	-0.318724	0.538	0.656	6.45308e-101		PPP2R3A	2.23213e-20	0.400947	0.592	0.579	6.35064e-16		2023-12-01	4.94302e-32	-0.271226	0.55	0.614	1.40634e-27		SENP7	1.5929e-20	0.283857	0.663	0.575	4.53196e-16		WWC3	1.05393e-20	0.410225	0.598	0.306	2.99853e-16
CNTN5	0.0139164	-0.268687	0.862	0.818	1		TG	0	0.495469	0.639	0.417	0		ZNF438	1.62546e-69	-0.31879	0.515	0.606	4.6246e-65		ACO1	8.35211e-77	0.400709	0.657	0.583	2.37626e-72		CFAP47	1.017e-33	-0.27137	0.516	0.582	2.89348e-29		CASC15	1.53509e-38	0.283708	0.84	0.751	4.36748e-34		ZNF160	7.7105e-15	0.410052	0.525	0.261	2.19371e-10
MTURN	0.7125	-0.269054	0.404	0.399	1		FLG-AS1	0	0.495315	0.726	0.501	0		LINC00907	1.26209e-180	-0.318838	0.61	0.761	3.59076e-176		CREBRF	1.3577e-06	0.400323	0.488	0.501	0.038628		AC073529.1	1.58657e-30	-0.271627	0.427	0.493	4.51395e-26		KMO	2.74103e-15	0.283673	0.358	0.282	7.79851e-11		NPHP4	5.39258e-39	0.409534	0.703	0.318	1.53424e-34
AACS	1.06809e-20	-0.269327	0.243	0.309	3.03884e-16		MSRA	2.27515e-306	0.495304	0.792	0.612	6.47304e-302		CHSY3	1.99591e-128	-0.318892	0.529	0.663	5.67855e-124		CUTALP	5.47007e-12	0.399599	0.16	0.133	1.55629e-07		AC134043.2	1.57219e-09	-0.271779	0.133	0.174	4.47305e-05		WASHC4	6.13518e-20	0.28364	0.501	0.392	1.74552e-15		ATP8A2	9.77233e-20	0.409416	0.922	0.735	2.78033e-15
CA10	1.62439e-06	-0.269399	0.733	0.703	0.0462155		MTHFD1L	0	0.495264	0.705	0.47	0		UNC5D	4.42301e-163	-0.319114	0.631	0.775	1.25839e-158		AKT2	5.866e-40	0.399057	0.412	0.349	1.66894e-35		TYW1	2.69904e-27	-0.271783	0.597	0.648	7.67903e-23		SLC44A5	6.90307e-35	0.283197	0.733	0.65	1.96399e-30		BASP1	1.3564e-23	0.40902	0.763	0.424	3.85909e-19
MSH3	1.14245e-12	-0.269417	0.632	0.631	3.25038e-08		AC092078.2	0	0.494507	0.655	0.419	0		NMRK1	7.79385e-25	-0.319516	0.208	0.267	2.21743e-20		DCAF6	5.64935e-29	0.398732	0.607	0.586	1.6073e-24		CENPC	1.24191e-21	-0.271856	0.371	0.438	3.53336e-17		BTBD9	4.07283e-24	0.282983	0.839	0.753	1.15876e-19		AC103876.1	8.99871e-24	0.408998	0.854	0.515	2.56022e-19
TEX11	4.9211e-13	-0.269471	0.597	0.593	1.4001e-08		LUCAT1	0	0.494497	0.647	0.412	0		KDM4C	4.00714e-129	-0.319662	0.625	0.748	1.14007e-124		ANKRA2	7.09657e-11	0.39836	0.152	0.127	2.01905e-06		PLA2G4A	1.09611e-35	-0.272082	0.395	0.474	3.11855e-31		CARD8	3.17373e-14	0.282808	0.444	0.36	9.02957e-10		TBRG4	2.85198e-11	0.408758	0.215	0.086	8.11417e-07
AFAP1L1	3.51556e-08	-0.269627	0.274	0.317	0.00100021		ELAVL4	0	0.494495	0.664	0.424	0		ZDHHC21	4.2195e-78	-0.319773	0.329	0.435	1.20049e-73		FBXL4	3.52698e-07	0.397441	0.418	0.425	0.0100346		FAM107B	1.77776e-20	-0.272089	0.579	0.625	5.0579e-16		FAR1	1.59707e-13	0.282672	0.458	0.377	4.54383e-09		ARHGAP27	1.12621e-23	0.408254	0.393	0.143	3.20418e-19
ST18	4.48465e-10	-0.269641	0.621	0.599	1.27593e-05		KIAA0556	2.91825e-293	0.494382	0.655	0.437	8.30272e-289		CEPT1	3.90403e-56	-0.319906	0.301	0.393	1.11074e-51		MED6	1.31458e-06	0.396974	0.151	0.135	0.0374012		NSUN6	4.40345e-28	-0.272106	0.435	0.513	1.25283e-23		CDH8	2.21955e-42	0.282476	0.733	0.621	6.31485e-38		DNAJB14	3.80867e-08	0.407984	0.539	0.342	0.00108361
FAM135B	1.15618e-11	-0.269792	0.661	0.636	3.28944e-07		SMG6	1.87937e-262	0.494232	0.742	0.521	5.34701e-258		BMPER	1.4268e-66	-0.320129	0.502	0.596	4.05938e-62		SUCLG2-AS1	6.21651e-26	0.396322	0.647	0.625	1.76866e-21		NDST4	2.18482e-59	-0.272108	0.458	0.55	6.21604e-55		KIF2A	5.77542e-09	0.282356	0.462	0.402	0.000164317		CCDC7	9.06788e-16	0.407714	0.922	0.724	2.5799e-11
LCORL	2.60933e-07	-0.270145	0.548	0.537	0.00742382		AC007092.1	0	0.493784	0.65	0.423	0		CFAP47	7.28918e-137	-0.320274	0.474	0.612	2.07384e-132		RTN3	2.01181e-88	0.39586	0.738	0.674	5.72381e-84		C14orf39	3.53358e-38	-0.272166	0.31	0.393	1.00534e-33		DELE1	6.90705e-08	0.28232	0.231	0.176	0.00196512		KDM2B	1.52624e-35	0.407481	0.772	0.39	4.34232e-31
CFAP61	6.74082e-11	-0.270315	0.57	0.562	1.91783e-06		AL137230.2	0	0.491635	0.629	0.385	0		ZFYVE9	1.95487e-97	-0.320386	0.503	0.62	5.5618e-93		CDC42BPA	4.90742e-39	0.395602	0.779	0.764	1.39621e-34		EPHB1	1.64372e-40	-0.272184	0.612	0.677	4.67655e-36		CPT1A	1.46326e-11	0.282157	0.398	0.33	4.16311e-07		SNIP1	2.3881e-12	0.407418	0.342	0.155	6.79439e-08
PLCE1	1.7472e-12	-0.270406	0.617	0.598	4.97096e-08		AC010230.1	0	0.491627	0.652	0.437	0		NEK11	3.99656e-144	-0.320543	0.516	0.648	1.13706e-139		C2orf88	2.50856e-16	0.394877	0.629	0.624	7.13712e-12		AC093772.1	7.28859e-43	-0.272202	0.576	0.642	2.07368e-38		XRCC4	2.00956e-31	0.281875	0.699	0.581	5.7174e-27		SEC31B	1.27263e-16	0.407354	0.361	0.151	3.62077e-12
AGPAT3	1.10406e-10	-0.270487	0.35	0.384	3.14116e-06		ZNF675	0	0.491622	0.678	0.44	0		NIPBL	5.42984e-94	-0.320559	0.618	0.725	1.54484e-89		AC007000.3	5.94423e-23	0.394689	0.26	0.223	1.69119e-18		NALCN	1.85305e-45	-0.272522	0.528	0.614	5.27212e-41		EFR3A	5.13527e-16	0.281855	0.568	0.474	1.46104e-11		ZBTB38	3.48338e-10	0.406971	0.667	0.43	9.91057e-06
AC097103.2	2.31124e-13	-0.27058	0.405	0.427	6.5757e-09		ABTB2	5.65156e-300	0.491491	0.643	0.407	1.60793e-295		DCDC1	6.94029e-176	-0.320916	0.595	0.74	1.97458e-171		ANXA1	2.51713e-61	0.394082	0.663	0.582	7.16148e-57		OPHN1	9.03616e-22	-0.272636	0.596	0.645	2.57088e-17		LARGE1	7.68153e-23	0.281761	0.859	0.776	2.18547e-18		KIN	8.36805e-16	0.406909	0.479	0.236	2.38079e-11
NALCN-AS1	4.98026e-11	-0.270768	0.622	0.605	1.41693e-06		AC068587.4	1.65497e-292	0.491295	0.794	0.611	4.70854e-288		TRIP12	4.1757e-105	-0.321037	0.588	0.707	1.18803e-100		ZDHHC17	1.31442e-11	0.393685	0.441	0.435	3.73966e-07		NEK7	4.22261e-17	-0.272843	0.579	0.626	1.20138e-12		SMYD3	6.71388e-29	0.281744	0.876	0.823	1.91017e-24		AP001347.1	8.31286e-18	0.406862	0.589	0.296	2.36509e-13
MYO5C	6.92061e-13	-0.270787	0.305	0.336	1.96898e-08		TBC1D22A	1.71904e-200	0.49108	0.793	0.622	4.89085e-196		MBNL1	1.04604e-81	-0.321157	0.803	0.883	2.97609e-77		CDK13	1.30037e-23	0.393091	0.635	0.628	3.69969e-19		GRIK1	1.37197e-48	-0.272936	0.506	0.599	3.9034e-44		XACT	1.16747e-33	0.281729	0.677	0.575	3.32157e-29		AHNAK2	7.73835e-27	0.406559	0.416	0.152	2.20164e-22
CAMSAP1	3.52511e-13	-0.270834	0.314	0.343	1.00293e-08		RALGPS2	0	0.490904	0.696	0.475	0		FAM155A	6.97127e-148	-0.321258	0.638	0.765	1.9834e-143		RELCH	4.05154e-12	0.392808	0.453	0.453	1.1527e-07		RNF130	1.4385e-14	-0.273205	0.578	0.62	4.09267e-10		SETX	1.94509e-17	0.281448	0.616	0.528	5.53397e-13		GLI2	3.90181e-35	0.406401	0.808	0.418	1.1101e-30
CYP2R1	6.44377e-08	-0.270842	0.156	0.19	0.00183332		ABCA12	2.58521e-279	0.490762	0.585	0.37	7.35517e-275		PSMA3-AS1	7.56546e-43	-0.321586	0.155	0.226	2.15245e-38		AKR1C3	6.5207e-32	0.392572	0.57	0.54	1.8552e-27		AKAP7	7.48854e-35	-0.273365	0.44	0.517	2.13056e-30		LINC01340	2.23244e-26	0.281376	0.584	0.472	6.35152e-22		DENND3	4.36266e-38	0.406294	0.626	0.24	1.24122e-33
HELZ	1.88314e-06	-0.270964	0.639	0.639	0.0535771		DACH1	1.92578e-298	0.490575	0.807	0.637	5.47904e-294		SECISBP2L	9.11316e-57	-0.322169	0.388	0.487	2.59279e-52		SLC46A3	3.80438e-07	0.391544	0.166	0.149	0.0108238		BMPR1B	3.13484e-61	-0.273702	0.584	0.669	8.91893e-57		RNF219-AS1	7.51607e-43	0.281106	0.801	0.705	2.1384e-38		TMEM164	1.99071e-12	0.406193	0.74	0.506	5.66377e-08
2023-03-02	1.55445e-07	-0.270986	0.204	0.237	0.00442257		MGAT5	1.64883e-299	0.490464	0.801	0.624	4.69108e-295		CFAP69	4.91617e-50	-0.322196	0.251	0.33	1.3987e-45		ZNF91	6.23944e-19	0.391091	0.471	0.458	1.77518e-14		MTHFD1	1.36412e-11	-0.273954	0.294	0.344	3.88105e-07		PKIB	2.30879e-25	0.281064	0.62	0.53	6.56874e-21		SFI1	7.33249e-33	0.406131	0.708	0.335	2.08617e-28
C15orf53	3.32137e-15	-0.271017	0.536	0.545	9.44962e-11		ANK1	3.32584e-271	0.490446	0.616	0.406	9.46236e-267		ADGRV1	8.93307e-160	-0.322214	0.61	0.739	2.54155e-155		CCDC50	4.73643e-18	0.390719	0.518	0.5	1.34756e-13		GRIN2A	6.57795e-29	-0.274097	0.635	0.677	1.87149e-24		MAPKAP1	4.8306e-19	0.280575	0.725	0.63	1.37435e-14		MORN3	5.68644e-61	0.406008	0.443	0.103	1.61785e-56
FRMD1	3.13885e-12	-0.271103	0.135	0.178	8.93033e-08		AC069410.1	0	0.490281	0.648	0.428	0		AKAP10	3.74286e-59	-0.322286	0.38	0.473	1.06488e-54		NUMB	1.16043e-11	0.389098	0.524	0.528	3.30155e-07		PLD3	1.13639e-06	-0.274206	0.264	0.304	0.0323313		FAM19A2	1.65447e-34	0.280499	0.794	0.715	4.70713e-30		NFX1	4.65984e-13	0.405732	0.703	0.435	1.32577e-08
KCNJ6	1.42043e-16	-0.271144	0.593	0.587	4.04125e-12		AL359232.1	0	0.490171	0.727	0.504	0		APPL2	1.83757e-36	-0.322308	0.327	0.397	5.22808e-32		ERVK13-1	6.16621e-14	0.388688	0.12	0.092	1.75435e-09		NBPF12	1.78848e-20	-0.274692	0.263	0.324	5.0884e-16		CD47	2.0308e-15	0.280339	0.424	0.333	5.77782e-11		CAMKK1	1.14397e-35	0.405015	0.406	0.124	3.25472e-31
LINC00534	4.54358e-12	-0.271307	0.636	0.617	1.29269e-07		SLC8A1	0	0.490005	0.823	0.654	0		PIBF1	1.92729e-142	-0.322357	0.561	0.701	5.48334e-138		SLC2A4	3.17853e-43	0.388528	0.17	0.104	9.04324e-39		NALCN-AS1	4.23611e-42	-0.274803	0.546	0.617	1.20522e-37		ZNF846	2.72558e-14	0.280127	0.314	0.234	7.75455e-10		IL6R	2.9636e-29	0.404565	0.63	0.281	8.43174e-25
MAP3K13	8.75335e-14	-0.271313	0.564	0.572	2.49041e-09		PRLR	0	0.489862	0.662	0.435	0		GALC	3.85876e-75	-0.322475	0.374	0.464	1.09785e-70		ZBTB1	2.81981e-15	0.388004	0.173	0.139	8.02264e-11		FGGY	7.03564e-30	-0.274954	0.672	0.724	2.00171e-25		RGS7	1.00112e-36	0.279901	0.8	0.719	2.84828e-32		MTSS1	5.57198e-14	0.404529	0.795	0.53	1.58528e-09
UIMC1	1.28447e-13	-0.271384	0.466	0.476	3.65445e-09		AC104123.1	0	0.489752	0.784	0.583	0		TRIO	7.9159e-109	-0.322488	0.692	0.799	2.25215e-104		ZFAND3	6.46477e-34	0.387825	0.797	0.768	1.83929e-29		PLA2R1	2.92985e-24	-0.275029	0.399	0.461	8.33571e-20		SNX10	1.4562e-12	0.279754	0.434	0.36	4.14304e-08		GRK5	2.82215e-26	0.404456	0.826	0.488	8.02931e-22
ABR	4.54586e-18	-0.27145	0.392	0.442	1.29334e-13		LINC00879	0	0.489639	0.673	0.446	0		SETD5	5.14097e-81	-0.32268	0.499	0.615	1.46266e-76		PCDH18	6.08323e-12	0.387685	0.186	0.157	1.73074e-07		AL359232.1	2.97874e-37	-0.275333	0.484	0.553	8.47481e-33		KCTD16	7.27755e-33	0.279522	0.692	0.581	2.07054e-28		IVD	5.90366e-35	0.404379	0.539	0.197	1.67965e-30
TNFRSF1B	4.89614e-10	-0.271636	0.211	0.26	1.393e-05		OSBPL6	0	0.489518	0.714	0.49	0		STAG1	4.02092e-149	-0.322916	0.72	0.837	1.14399e-144		MIRLET7BHG	1.2438e-13	0.387641	0.232	0.205	3.53873e-09		WDR70	4.01409e-33	-0.275364	0.712	0.763	1.14205e-28		SLC36A4	1.04149e-09	0.279194	0.304	0.245	2.96314e-05		CDK12	2.34823e-22	0.404368	0.79	0.448	6.68094e-18
GALNT14	4.31435e-15	-0.271713	0.493	0.503	1.22747e-10		RFLNA	1.70116e-304	0.489518	0.624	0.397	4.83997e-300		TMEM161B-AS1	4.29701e-104	-0.322937	0.428	0.545	1.22254e-99		ADAMTS9-AS1	7.57776e-13	0.386978	0.101	0.075	2.15595e-08		LINC01182	3.23647e-44	-0.275423	0.569	0.629	9.20809e-40		C9	1.43985e-10	0.278579	0.376	0.316	4.09652e-06		BIN3	2.22006e-27	0.404312	0.502	0.194	6.31629e-23
PALD1	8.82909e-18	-0.271756	0.217	0.262	2.51197e-13		IQGAP2	0	0.489489	0.813	0.626	0		AGTR1	1.37269e-25	-0.323039	0.23	0.293	3.90545e-21		EPM2AIP1	3.13547e-25	0.386646	0.208	0.157	8.92072e-21		PDGFRL	3.19066e-18	-0.275487	0.241	0.302	9.07774e-14		ATP8A2	1.49772e-39	0.278565	0.826	0.732	4.26117e-35		HCG18	5.76711e-19	0.404185	0.352	0.142	1.6408e-14
CEP85L	6.60534e-07	-0.271819	0.61	0.586	0.0187929		LINC01482	0	0.489474	0.635	0.383	0		KCNH5	1.14781e-160	-0.32309	0.55	0.697	3.26563e-156		ADAM12	2.40836e-11	0.386592	0.652	0.665	6.85202e-07		MEST	4.07682e-09	-0.275506	0.253	0.303	0.00011599		OXA1L	3.10093e-12	0.278562	0.223	0.153	8.82245e-08		NBPF26	6.26936e-27	0.404184	0.639	0.31	1.78369e-22
ZNF438	1.88997e-17	-0.272286	0.558	0.583	5.37715e-13		AP000561.1	0	0.489416	0.647	0.421	0		RECK	9.91783e-50	-0.323183	0.374	0.453	2.82172e-45		FSIP2	1.01374e-22	0.386208	0.367	0.34	2.88419e-18		XPO4	6.81779e-18	-0.275591	0.443	0.497	1.93973e-13		XRN2	1.80889e-10	0.27846	0.521	0.438	5.14647e-06		THADA	7.62575e-14	0.40417	0.9	0.676	2.1696e-09
HYDIN2	1.92628e-12	-0.272498	0.603	0.587	5.48047e-08		FRY	5.93569e-275	0.489408	0.86	0.709	1.68876e-270		FBXO28	1.22721e-45	-0.323381	0.292	0.368	3.49155e-41		RBMS1	4.34185e-31	0.386208	0.717	0.706	1.2353e-26		GPM6A	1.25861e-51	-0.275626	0.533	0.608	3.58088e-47		RAP1A	4.93503e-18	0.278167	0.587	0.492	1.40407e-13		MILR1	3.40828e-20	0.404007	0.315	0.119	9.69689e-16
MCU	1.57978e-12	-0.272498	0.58	0.578	4.49464e-08		FRMPD2	6.59765e-285	0.489389	0.533	0.31	1.8771e-280		SHTN1	1.39856e-108	-0.323986	0.497	0.614	3.97905e-104		NDRG4	4.28542e-09	0.3861	0.164	0.21	0.000121925		PHTF2	1.08652e-27	-0.275673	0.467	0.544	3.09125e-23		TLK1	2.43131e-16	0.278117	0.73	0.641	6.91732e-12		PROS1	1.14936e-16	0.403945	0.685	0.411	3.27003e-12
U91319.1	2.76994e-10	-0.272599	0.651	0.622	7.88075e-06		TTC33	0	0.488933	0.754	0.54	0		NOX4	1.75275e-94	-0.324039	0.424	0.536	4.98676e-90		SPTBN1	5.58457e-153	0.385315	0.991	0.982	1.58887e-148		PAK5	5.70341e-43	-0.275822	0.526	0.599	1.62268e-38		LINC01572	7.87138e-26	0.278011	0.681	0.604	2.23949e-21		NFE2L3	5.17482e-21	0.403473	0.365	0.142	1.47229e-16
VAMP8	3.02002e-05	-0.272819	0.139	0.166	0.859227		PLCXD3	9.03514e-291	0.488353	0.688	0.484	2.57059e-286		MDFIC	6.55601e-72	-0.324043	0.548	0.661	1.86525e-67		SHOC2	9.62011e-12	0.385089	0.477	0.477	2.73702e-07		LPIN1	1.70137e-07	-0.276082	0.46	0.487	0.00484056		SLC26A11	6.71043e-07	0.277773	0.188	0.146	0.0190918		MAPRE2	2.07778e-12	0.403364	0.767	0.511	5.91149e-08
WWC1	8.57758e-17	-0.272896	0.433	0.449	2.44041e-12		AL078590.3	0	0.487748	0.64	0.402	0		AL357507.1	1.75102e-181	-0.32415	0.582	0.726	4.98184e-177		LMBRD1	8.6152e-10	0.384658	0.546	0.55	2.45111e-05		AC124947.1	3.57659e-27	-0.276149	0.254	0.326	1.01758e-22		IGSF1	3.26426e-25	0.277751	0.624	0.514	9.28715e-21		DNAH17	2.01383e-47	0.402543	0.744	0.312	5.72956e-43
LARP1	1.69558e-08	-0.273082	0.568	0.586	0.000482408		SEL1L2	6.34839e-306	0.487533	0.649	0.421	1.80618e-301		MGAT4C	4.54329e-174	-0.32417	0.599	0.739	1.29261e-169		HOXA5	1.3342e-80	0.384518	0.118	0.047	3.79593e-76		AC058822.1	3.25e-36	-0.276207	0.641	0.694	9.24659e-32		ADGRV1	1.89975e-38	0.277717	0.785	0.697	5.40497e-34		PLEKHG4B	1.5924e-29	0.402448	0.63	0.271	4.53054e-25
FBXO32	1.02408e-07	-0.273174	0.249	0.282	0.00291362		PLAC1	0	0.487344	0.599	0.363	0		AGMO	3.77276e-138	-0.324472	0.546	0.678	1.07339e-133		OSGIN2	4.81226e-10	0.383903	0.261	0.242	1.36914e-05		FKBP5	5.42243e-20	-0.276318	0.61	0.676	1.54274e-15		GRM7	2.07122e-42	0.277641	0.875	0.793	5.89282e-38		TTC29	4.85443e-11	0.402146	0.772	0.53	1.38113e-06
SLC25A20	8.59477e-07	-0.273221	0.247	0.275	0.024453		CPEB3	0	0.487301	0.781	0.583	0		POU2F1	4.54193e-141	-0.324673	0.53	0.673	1.29222e-136		ANP32AP1	1.45945e-16	0.383418	0.252	0.225	4.15228e-12		CAMK1D	6.88584e-12	-0.276423	0.678	0.701	1.95909e-07		SUFU	2.6877e-08	0.277603	0.454	0.4	0.000764678		AC240274.1	5.02653e-12	0.402137	0.489	0.276	1.4301e-07
PLCH1	1.19337e-11	-0.273297	0.651	0.633	3.39525e-07		LRRIQ1	0	0.48709	0.661	0.441	0		ZNF407	1.22092e-156	-0.324788	0.629	0.763	3.47364e-152		DIAPH2	1.7017e-63	0.383405	0.863	0.816	4.84149e-59		FGF10	2.97815e-30	-0.276425	0.282	0.356	8.47313e-26		AL355838.1	1.48983e-33	0.277527	0.676	0.568	4.23871e-29		DTL	4.53803e-17	0.401538	0.566	0.312	1.29111e-12
TNRC6A	1.70397e-06	-0.273528	0.759	0.764	0.0484797		POLA1	8.18855e-277	0.48708	0.735	0.539	2.32972e-272		TRIM33	1.54003e-90	-0.324913	0.436	0.543	4.38153e-86		ZSWIM6	2.82678e-25	0.382345	0.665	0.65	8.04247e-21		AC027613.1	4.71104e-52	-0.276471	0.522	0.604	1.34034e-47		VTI1A	2.83867e-33	0.277059	0.821	0.711	8.07629e-29		PLGRKT	2.29144e-16	0.401287	0.616	0.349	6.51938e-12
MYT1L	2.54806e-13	-0.273567	0.665	0.649	7.24949e-09		TBC1D32	0	0.486256	0.746	0.54	0		AC120193.1	4.04309e-162	-0.325676	0.594	0.727	1.1503e-157		PTPN13	4.08719e-19	0.381966	0.625	0.61	1.16285e-14		SGK3	6.24919e-26	-0.27649	0.533	0.602	1.77796e-21		USP4	5.57229e-09	0.277059	0.409	0.343	0.000158537		TANGO6	2.15692e-19	0.40101	0.854	0.579	6.13667e-15
DDHD1	6.02735e-12	-0.27357	0.437	0.468	1.71484e-07		LAMA1	0	0.48598	0.639	0.397	0		PCOLCE2	4.38816e-44	-0.326091	0.485	0.569	1.24847e-39		HECTD1	1.83994e-17	0.381732	0.599	0.598	5.2348e-13		PTPRT	3.1552e-10	-0.276555	0.79	0.795	8.97687e-06		STX7	2.40569e-21	0.276934	0.573	0.461	6.84444e-17		CDH23	4.08026e-34	0.400905	0.877	0.507	1.16087e-29
KPNA4	0.00145053	-0.273635	0.481	0.476	1		FUT9	0	0.485922	0.661	0.438	0		ANKRD29	1.33547e-24	-0.326133	0.271	0.327	3.79954e-20		ITSN1	1.77498e-35	0.381602	0.516	0.468	5.04998e-31		SEMA3D	8.70193e-37	-0.27679	0.395	0.466	2.47579e-32		ATP10D	9.17152e-18	0.276676	0.479	0.393	2.60939e-13		ANAPC2	1.27968e-32	0.400862	0.265	0.064	3.64081e-28
CMTM7	1.47553e-14	-0.273724	0.317	0.35	4.19804e-10		ZPBP	0	0.485601	0.642	0.426	0		AL359915.2	3.00499e-76	-0.326499	0.392	0.485	8.54948e-72		C8orf34	4.41208e-27	0.380206	0.73	0.705	1.25528e-22		INSL6	4.39362e-24	-0.276878	0.286	0.344	1.25003e-19		RGS10	1.08399e-09	0.276458	0.226	0.173	3.08407e-05		CSMD2	1.3663e-22	0.40082	0.918	0.697	3.88727e-18
CAMKMT	1.59286e-14	-0.273739	0.756	0.723	4.53184e-10		GLRA2	9.64086e-279	0.485581	0.609	0.398	2.74292e-274		CD44	1.79375e-30	-0.32654	0.453	0.52	5.10339e-26		ZNF664	1.11163e-38	0.379172	0.201	0.138	3.1627e-34		CPLANE1	4.1886e-25	-0.277305	0.489	0.551	1.1917e-20		TTYH3	4.05574e-13	0.276439	0.174	0.114	1.1539e-08		EPS15L1	9.91454e-31	0.400706	0.699	0.337	2.82079e-26
R3HDM2	1.65633e-18	-0.27375	0.559	0.569	4.71242e-14		AC007364.1	0	0.48558	0.688	0.464	0		FCHSD2	1.8148e-112	-0.326573	0.622	0.748	5.16329e-108		EPC1	8.67789e-17	0.379147	0.477	0.471	2.46895e-12		NSMCE2	3.19579e-19	-0.277372	0.673	0.716	9.09235e-15		LRMP	2.45131e-15	0.27618	0.482	0.405	6.97423e-11		ZNF19	8.76863e-18	0.400703	0.603	0.295	2.49476e-13
UBR5	1.82377e-08	-0.274006	0.657	0.659	0.000518881		NEO1	0	0.485273	0.762	0.56	0		SLC39A10	5.19542e-95	-0.326589	0.435	0.535	1.47815e-90		BNIP3L	1.26861e-41	0.378587	0.659	0.622	3.60931e-37		ZNF638	3.9378e-19	-0.277385	0.62	0.671	1.12034e-14		AKT3	3.36998e-17	0.276014	0.796	0.722	9.58794e-13		TGFB1	4.57887e-44	0.400373	0.511	0.16	1.30273e-39
CHRM3	9.50745e-08	-0.274066	0.735	0.701	0.00270496		SLC1A2	0	0.485133	0.633	0.384	0		DENND5B	6.51745e-97	-0.326656	0.553	0.667	1.85428e-92		BMS1P10	3.72176e-20	0.378559	0.395	0.367	1.05888e-15		SLX4IP	1.52151e-25	-0.277769	0.472	0.527	4.32886e-21		WDR7	3.89402e-24	0.27582	0.797	0.705	1.10789e-19		AC126603.1	9.29841e-37	0.400295	0.785	0.402	2.64549e-32
RUFY2	4.79359e-08	-0.274106	0.373	0.397	0.00136382		ESR1	0	0.485111	0.859	0.688	0		ST8SIA1	1.48965e-125	-0.326898	0.544	0.665	4.23821e-121		CRYBG1	1.14362e-09	0.378201	0.578	0.595	3.2537e-05		SMIM36	3.70391e-18	-0.277861	0.265	0.316	1.0538e-13		MCUB	1.95674e-16	0.275665	0.531	0.446	5.56713e-12		TESC	7.74909e-45	0.399666	0.557	0.191	2.20469e-40
PRR5	2.34627e-18	-0.274176	0.172	0.24	6.67536e-14		MEGF10	0	0.484695	0.657	0.425	0		NOL4	6.19493e-175	-0.326961	0.512	0.651	1.76252e-170		LARP4B	4.21997e-09	0.377831	0.502	0.518	0.000120062		GLIPR2	5.12415e-11	-0.278003	0.195	0.242	1.45787e-06		TESK2	4.66446e-15	0.275473	0.563	0.496	1.32709e-10		PITPNM3	2.0118e-32	0.399167	0.616	0.27	5.72376e-28
STXBP5L	8.82288e-09	-0.274372	0.738	0.706	0.00025102		STAC	0	0.484578	0.673	0.44	0		CCDC178	2.49488e-170	-0.327075	0.583	0.723	7.09818e-166		R3HDM1	1.63967e-13	0.37661	0.607	0.603	4.66502e-09		NWD2	4.80954e-46	-0.278035	0.452	0.536	1.36836e-41		SLC1A4	7.0856e-07	0.27544	0.24	0.197	0.0201592		PRAG1	5.94606e-22	0.398596	0.676	0.366	1.69171e-17
AC109927.1	2.96796e-24	-0.274381	0.47	0.498	8.44415e-20		SCHLAP1	0	0.484478	0.705	0.491	0		CCDC82	6.14193e-55	-0.32734	0.225	0.313	1.74744e-50		PCMTD1	7.94963e-25	0.376489	0.538	0.51	2.26175e-20		NUBPL	1.8272e-31	-0.278187	0.675	0.724	5.19856e-27		AL157944.1	5.80346e-41	0.275418	0.811	0.721	1.65114e-36		GSG1L	1.86379e-26	0.398102	0.826	0.509	5.30266e-22
PCDH11X	1.82452e-05	-0.274604	0.692	0.66	0.519095		AC084879.1	0	0.484468	0.635	0.38	0		AC092957.1	2.03845e-158	-0.327415	0.56	0.691	5.79959e-154		KLRA1P	5.00551e-10	0.376333	0.103	0.082	1.42412e-05		AC007100.1	7.20061e-40	-0.278288	0.583	0.644	2.04865e-35		PLCH1	4.25435e-34	0.275309	0.735	0.629	1.21041e-29		UPRT	8.15951e-08	0.39779	0.306	0.162	0.00232146
SCN9A	1.36654e-09	-0.274642	0.31	0.322	3.88793e-05		LINC00639	0	0.48441	0.712	0.494	0		RICTOR	4.34689e-112	-0.327459	0.425	0.553	1.23673e-107		HILPDA	5.43257e-36	0.376104	0.206	0.138	1.54562e-31		MCCC2	1.00117e-29	-0.27831	0.314	0.399	2.84843e-25		PELI2	6.91338e-18	0.275199	0.605	0.52	1.96693e-13		FBXL17	8.00626e-09	0.397785	0.927	0.801	0.000227786
CIT	3.04143e-17	-0.274736	0.484	0.499	8.65319e-13		SLC39A11	1.32132e-280	0.484383	0.854	0.701	3.75928e-276		PKD1L2	3.8199e-35	-0.327555	0.414	0.487	1.0868e-30		TRMT13	1.18609e-07	0.376088	0.163	0.145	0.00337453		NXPH1	4.66009e-55	-0.278572	0.523	0.604	1.32584e-50		WDR70	2.98688e-24	0.275152	0.837	0.751	8.49797e-20		TBC1D19	2.24248e-07	0.397288	0.767	0.526	0.00638007
THSD7A	2.31567e-10	-0.274752	0.639	0.616	6.58832e-06		ASXL3	1.15979e-296	0.484357	0.644	0.432	3.29973e-292		CNBD1	1.40292e-156	-0.327632	0.648	0.771	3.99146e-152		MACROD2	2.05323e-101	0.376029	0.941	0.885	5.84164e-97		TFEC	1.12827e-36	-0.278652	0.46	0.54	3.21004e-32		AL591485.1	2.46057e-36	0.274903	0.781	0.681	7.00058e-32		PNISR	5.27168e-12	0.396585	0.731	0.522	1.49985e-07
CPNE8	1.08552e-11	-0.27478	0.617	0.608	3.0884e-07		LINC01837	0	0.484351	0.618	0.379	0		CENPP	1.78352e-86	-0.327721	0.471	0.573	5.07429e-82		SMG1	2.01575e-10	0.375373	0.525	0.529	5.735e-06		CLK4	5.99784e-13	-0.278724	0.19	0.241	1.70644e-08		FMN2	2.74102e-32	0.274833	0.777	0.69	7.79848e-28		DOK3	2.86491e-30	0.396552	0.224	0.052	8.15097e-26
GPI	0.00256905	-0.275112	0.523	0.549	1		TCERG1L	8.91461e-290	0.4843	0.597	0.376	2.5363e-285		SYNE1	1.49335e-112	-0.328095	0.727	0.832	4.24874e-108		FMO2	1.05628e-23	0.375021	0.408	0.362	3.00523e-19		PIGN	1.27213e-42	-0.278743	0.544	0.626	3.61933e-38		CENPP	3.05144e-20	0.274626	0.637	0.538	8.68164e-16		SYMPK	8.81779e-28	0.395832	0.516	0.212	2.50875e-23
GRIK1	1.71638e-12	-0.275194	0.601	0.584	4.88328e-08		CUX1	6.76412e-204	0.483976	0.807	0.671	1.92446e-199		SATB1-AS1	6.0583e-146	-0.328109	0.585	0.714	1.72365e-141		LINC01697	7.42312e-29	0.373588	0.409	0.365	2.11195e-24		PDXK	1.56459e-16	-0.27877	0.382	0.458	4.45142e-12		SLC9A7	8.4911e-23	0.274625	0.503	0.399	2.4158e-18		FAM107B	6.29968e-15	0.395678	0.877	0.616	1.79232e-10
CACNA1B	4.81825e-14	-0.275201	0.478	0.479	1.37084e-09		AL442163.1	0	0.483588	0.657	0.435	0		GABRB1	5.56663e-157	-0.328347	0.565	0.699	1.58376e-152		HNMT	2.95777e-30	0.373189	0.462	0.42	8.41514e-26		TTTY14	1.35298e-11	-0.278907	0.24	0.288	3.84937e-07		LINC02223	5.05392e-35	0.274539	0.682	0.578	1.43789e-30		MYH7B	7.02445e-43	0.395171	0.365	0.092	1.99853e-38
ZNRF3	5.50022e-21	-0.275468	0.403	0.443	1.56487e-16		OLFM3	0	0.483378	0.65	0.423	0		SCFD2	1.77893e-127	-0.328512	0.659	0.782	5.06123e-123		ABCA10	8.51306e-80	0.373075	0.551	0.491	2.42205e-75		COL11A1	4.84625e-47	-0.278968	0.401	0.481	1.37881e-42		EGR2	2.6306e-12	0.274433	0.424	0.356	7.48432e-08		RDH13	3.92133e-28	0.395057	0.374	0.127	1.11566e-23
SLC9A3R2	0.00697009	-0.275616	0.178	0.195	1		AC020718.1	0	0.483355	0.67	0.452	0		DSE	3.73892e-73	-0.328521	0.457	0.559	1.06376e-68		GCC2	5.93537e-08	0.372808	0.425	0.427	0.00168867		NCOA2	5.62223e-24	-0.279051	0.667	0.718	1.59958e-19		PKHD1	9.05316e-43	0.274369	0.771	0.674	2.57571e-38		COL26A1	9.85216e-42	0.394934	0.826	0.421	2.80304e-37
CACUL1	9.79808e-06	-0.275632	0.42	0.434	0.278765		LINC00922	0	0.483085	0.633	0.403	0		TNFAIP8	3.44158e-49	-0.328579	0.514	0.61	9.79163e-45		NHLRC2	7.10827e-12	0.372624	0.388	0.381	2.02237e-07		STXBP5	5.41973e-32	-0.279359	0.493	0.564	1.54197e-27		ATP11A	2.42745e-18	0.274353	0.488	0.384	6.90634e-14		VAC14	6.99572e-31	0.394594	0.671	0.302	1.99035e-26
SCAF11	0.00256288	-0.275679	0.669	0.674	1		PHTF2	2.74264e-265	0.483082	0.7	0.497	7.80308e-261		NR3C2	7.35423e-115	-0.328699	0.595	0.712	2.09235e-110		AHCTF1	1.32045e-06	0.37252	0.472	0.486	0.0375681		LINC01630	7.37036e-48	-0.27951	0.52	0.602	2.09694e-43		DGKB	9.34372e-42	0.274347	0.833	0.75	2.65838e-37		CACNA1D	2.7613e-20	0.394211	0.89	0.663	7.85616e-16
AC008691.1	1.13968e-21	-0.275885	0.597	0.612	3.2425e-17		LINC01358	0	0.482907	0.651	0.405	0		SLC38A6	2.38863e-74	-0.328844	0.382	0.479	6.79588e-70		TOMM70	1.99651e-07	0.371865	0.338	0.334	0.00568026		C1GALT1	7.1323e-35	-0.279634	0.342	0.42	2.02921e-30		ZFYVE26	1.13607e-07	0.273995	0.404	0.353	0.00323224		COA1	1.5906e-12	0.393952	0.717	0.442	4.52542e-08
PCSK2	5.05928e-13	-0.2761	0.559	0.554	1.43941e-08		CCNG2	3.21741e-294	0.482904	0.726	0.529	9.15386e-290		PELI2	3.68348e-89	-0.328863	0.45	0.555	1.04799e-84		IBTK	6.02551e-10	0.371851	0.425	0.421	1.71432e-05		GSE1	2.0866e-09	-0.279673	0.687	0.719	5.93657e-05		KLHL1	1.12527e-32	0.27379	0.702	0.597	3.20151e-28		LRRK1	8.42692e-20	0.393577	0.721	0.415	2.39754e-15
AJ009632.2	1.49995e-10	-0.276436	0.576	0.562	4.26752e-06		AL445623.2	0	0.482813	0.651	0.438	0		OPHN1	2.53808e-119	-0.328885	0.55	0.673	7.22109e-115		PDS5A	8.99726e-11	0.371772	0.605	0.614	2.55981e-06		AL357507.1	6.1644e-35	-0.279942	0.637	0.693	1.75383e-30		FLT3	4.89341e-14	0.273542	0.423	0.349	1.39222e-09		IKBKB	3.02973e-22	0.393127	0.612	0.308	8.61989e-18
NAT8L	7.98783e-07	-0.276522	0.146	0.176	0.0227262		HUNK	0	0.482662	0.624	0.379	0		FNDC3A	4.58754e-127	-0.328918	0.547	0.674	1.3052e-122		ADGRA3	3.03856e-09	0.371505	0.513	0.517	8.645e-05		INTS10	4.37145e-16	-0.279998	0.249	0.31	1.24372e-11		CFAP61	4.97281e-19	0.273023	0.629	0.559	1.41481e-14		CDCP1	4.23132e-24	0.393013	0.557	0.262	1.20385e-19
SYNPO	0.000935299	-0.276536	0.382	0.401	1		ANKRD31	0	0.48255	0.667	0.446	0		EPC1	1.62855e-71	-0.329061	0.405	0.499	4.63339e-67		TRMT11	1.25991e-10	0.370454	0.581	0.58	3.58457e-06		AC105021.1	1.5568e-25	-0.280031	0.163	0.231	4.42926e-21		BRWD3	2.83053e-15	0.272994	0.484	0.398	8.05313e-11		RARRES1	1.14354e-20	0.392732	0.489	0.217	3.25349e-16
ERMP1	1.77804e-06	-0.276619	0.329	0.337	0.0505869		AC090502.1	0	0.48207	0.666	0.454	0		PSME4	1.66688e-75	-0.329493	0.432	0.53	4.74243e-71		CPNE1	1.86215e-19	0.370398	0.22	0.176	5.298e-15		ZNF827	1.39475e-23	-0.280062	0.449	0.504	3.9682e-19		OAS1	6.23655e-15	0.272818	0.127	0.071	1.77436e-10		NR3C2	5.28857e-10	0.392602	0.868	0.677	1.50465e-05
HCLS1	2.24953e-11	-0.276642	0.194	0.232	6.40013e-07		STAB2	0	0.481736	0.632	0.397	0		POLI	7.1783e-76	-0.329779	0.265	0.376	2.0423e-71		TSKU	1.29677e-38	0.369775	0.338	0.264	3.68944e-34		AC093912.1	5.80778e-44	-0.280312	0.536	0.605	1.65237e-39		DHRSX	3.23893e-10	0.272479	0.648	0.585	9.21509e-06		SNHG14	4.19679e-16	0.392602	0.881	0.636	1.19403e-11
CSMD3	0.000961908	-0.276644	0.827	0.784	1		AC114485.1	0	0.481197	0.653	0.437	0		TANC2	1.90666e-120	-0.33014	0.507	0.634	5.42464e-116		RIMKLB	1.29236e-07	0.369734	0.452	0.463	0.0036769		CPM	7.00801e-10	-0.280445	0.72	0.766	1.99385e-05		AC034195.1	2.26746e-27	0.272231	0.761	0.672	6.45116e-23		PTPRT	2.42048e-18	0.392576	0.959	0.793	6.8865e-14
ZCCHC7	4.41762e-08	-0.276759	0.719	0.698	0.00125686		AC078980.1	0	0.480798	0.64	0.421	0		ATG14	8.60394e-53	-0.330142	0.279	0.363	2.44791e-48		WDR41	1.16858e-08	0.36935	0.58	0.585	0.000332472		LMO3	1.09468e-14	-0.280581	0.137	0.191	3.11446e-10		AC022639.1	9.75225e-38	0.272026	0.802	0.712	2.77461e-33		RLF	1.10921e-16	0.392481	0.717	0.423	3.1558e-12
AP002989.1	6.89685e-11	-0.276766	0.545	0.541	1.96222e-06		LIX1-AS1	0	0.480397	0.756	0.553	0		ANKAR	2.17191e-72	-0.330178	0.325	0.414	6.1793e-68		CLASP2	1.8578e-19	0.36899	0.677	0.669	5.28562e-15		MPPED2	4.81946e-26	-0.28059	0.484	0.539	1.37118e-21		SUGCT	4.74503e-35	0.271807	0.85	0.762	1.35001e-30		CNIH3	9.00071e-21	0.39182	0.854	0.576	2.56079e-16
ALOX5	3.31288e-07	-0.276812	0.238	0.262	0.00942548		MAML3	2.66049e-254	0.480306	0.841	0.692	7.56935e-250		AC024230.1	2.15426e-157	-0.330195	0.562	0.701	6.12909e-153		NFIA	2.23989e-78	0.367593	0.936	0.918	6.3727e-74		COX10-AS1	6.13102e-34	-0.280683	0.561	0.614	1.74434e-29		FRMPD4	1.16279e-32	0.27143	0.734	0.635	3.30825e-28		LPCAT1	4.36537e-41	0.391688	0.553	0.189	1.24199e-36
AC007402.1	0.00164411	-0.276901	0.842	0.805	1		PROX1-AS1	0	0.480132	0.645	0.417	0		CEP95	5.61688e-46	-0.330253	0.211	0.285	1.59806e-41		NAA50	7.61269e-20	0.366749	0.338	0.299	2.16589e-15		ARHGEF26	5.25939e-32	-0.280868	0.403	0.486	1.49635e-27		HIF1A	1.69465e-08	0.271248	0.349	0.283	0.000482145		GINS2	1.09183e-09	0.391262	0.16	0.06	3.10637e-05
RC3H1	5.38346e-06	-0.276955	0.482	0.484	0.153165		GLIS1	3.20841e-235	0.479725	0.603	0.394	9.12825e-231		PTPRK	6.96751e-159	-0.330404	0.617	0.757	1.98233e-154		AC138150.1	1.66264e-28	0.36659	0.216	0.163	4.73038e-24		AKAP9	1.7431e-21	-0.280979	0.668	0.729	4.9593e-17		FAM135A	1.32122e-23	0.271064	0.587	0.484	3.75899e-19		MAPK12	4.12751e-35	0.390401	0.192	0.035	1.17432e-30
ITGAM	3.68376e-19	-0.277094	0.279	0.327	1.04807e-14		AC068759.1	0	0.479635	0.642	0.422	0		KCNQ5	4.282e-179	-0.330475	0.595	0.74	1.21827e-174		MAP2K5	6.16077e-11	0.366201	0.651	0.655	1.7528e-06		TBC1D32	4.11698e-49	-0.281207	0.503	0.588	1.17132e-44		FAT3	1.02849e-31	0.270829	0.795	0.7	2.92616e-27		RAB38	1.35117e-12	0.390321	0.479	0.27	3.84422e-08
PPP6R2	3.03863e-15	-0.277121	0.374	0.415	8.64521e-11		STARD4-AS1	0	0.479049	0.646	0.408	0		ANKRD44	1.77437e-89	-0.330521	0.566	0.672	5.04825e-85		DONSON	1.27662e-08	0.365234	0.124	0.104	0.000363212		CDO1	2.97956e-08	-0.282019	0.181	0.223	0.000847714		ZNF143	1.06012e-13	0.270653	0.425	0.339	3.01615e-09		R3HCC1	1.18585e-27	0.390091	0.434	0.148	3.37386e-23
NFU1	0.000307209	-0.277152	0.32	0.333	1		CR382285.1	0	0.478337	0.67	0.442	0		GNPTAB	7.66499e-63	-0.330555	0.378	0.469	2.18077e-58		STK3	8.29439e-29	0.365194	0.819	0.797	2.35984e-24		NTRK3	1.43049e-21	-0.282064	0.588	0.632	4.06988e-17		DNAH12	3.30243e-29	0.270597	0.676	0.578	9.39576e-25		RILPL1	2.40963e-37	0.390002	0.653	0.265	6.85563e-33
SEL1L2	1.25513e-09	-0.277496	0.468	0.461	3.57098e-05		GLRA3	7.59504e-308	0.478285	0.638	0.424	2.16087e-303		FOXO1	6.34398e-55	-0.330676	0.695	0.78	1.80493e-50		FBXL5	9.33277e-11	0.364974	0.489	0.491	2.65527e-06		CSF2RA	1.49874e-19	-0.282122	0.206	0.266	4.26405e-15		CAMKMT	1.74598e-27	0.270465	0.816	0.722	4.96749e-23		CCDC57	4.04881e-33	0.389959	0.662	0.293	1.15193e-28
IKBKB	8.87821e-09	-0.277718	0.277	0.315	0.000252594		AL162414.1	0	0.478275	0.636	0.411	0		AC092422.1	9.1625e-154	-0.330684	0.606	0.734	2.60682e-149		RNFT1	5.84674e-47	0.363587	0.111	0.058	1.66345e-42		PTPN3	8.02846e-28	-0.282255	0.339	0.404	2.28418e-23		C22orf34	4.37438e-15	0.270372	0.5	0.413	1.24456e-10		SYN3	1.73014e-24	0.389934	0.904	0.634	4.92244e-20
NKAIN3	5.07678e-07	-0.277899	0.787	0.753	0.014444		SLC16A10	0	0.478087	0.652	0.408	0		AC099673.1	2.77724e-128	-0.330689	0.471	0.596	7.90151e-124		RNU4ATAC	3.53703e-159	0.362516	0.418	0.266	1.00632e-154		EYA4	2.11214e-48	-0.282421	0.478	0.562	6.00925e-44		Z93403.1	7.99231e-43	0.270369	0.723	0.596	2.27389e-38		DOP1B	4.72863e-34	0.389758	0.767	0.374	1.34534e-29
MS4A4A	0.000163139	-0.277929	0.366	0.372	1		GREB1	9.91945e-267	0.478022	0.561	0.339	2.82218e-262		KCNH8	4.57851e-166	-0.331037	0.539	0.68	1.30263e-161		IFNGR1	2.21926e-21	0.362224	0.328	0.286	6.31401e-17		FRMD5	1.84949e-28	-0.282437	0.567	0.623	5.26198e-24		TANGO6	1.75831e-29	0.270299	0.688	0.576	5.00256e-25		ULK3	2.79415e-12	0.389575	0.155	0.05	7.94964e-08
RBL2	0.000185692	-0.277943	0.341	0.35	1		PRMT8	0	0.477887	0.639	0.415	0		KIAA1217	1.91046e-43	-0.331147	0.845	0.922	5.43545e-39		COL5A3	4.17031e-09	0.361725	0.35	0.34	0.000118649		CACNB2	1.00161e-46	-0.282496	0.581	0.658	2.84968e-42		OPCML	1.21243e-35	0.270212	0.87	0.81	3.44949e-31		XKR6	6.92627e-21	0.389481	0.863	0.566	1.97059e-16
HNRNPH1	0.0698023	-0.277994	0.496	0.501	1		TMEM163	0	0.47786	0.722	0.514	0		RNPC3	1.10752e-60	-0.331598	0.223	0.327	3.15101e-56		RAD23B	1.66335e-28	0.361155	0.521	0.488	4.73239e-24		AC084816.1	2.00685e-43	-0.282584	0.584	0.656	5.70968e-39		LINC01322	9.22742e-31	0.270021	0.735	0.634	2.62529e-26		NBEAL2	3.40916e-45	0.388811	0.411	0.111	9.69939e-41
POU2F2	8.46351e-18	-0.278206	0.253	0.298	2.40795e-13		IQCH	0	0.477798	0.652	0.416	0		PLD1	6.34893e-106	-0.331621	0.503	0.608	1.80633e-101		ETAA1	2.37882e-14	0.361101	0.143	0.113	6.76798e-10		DNAH7	1.68867e-51	-0.282671	0.541	0.619	4.80444e-47		SYNPR	3.05952e-35	0.270014	0.681	0.573	8.70464e-31		HRH4	8.29728e-25	0.388799	0.306	0.1	2.36066e-20
CLIC5	6.99369e-14	-0.278238	0.524	0.533	1.98977e-09		LINC00466	0	0.477607	0.664	0.419	0		VTI1A	4.04446e-118	-0.331694	0.639	0.749	1.15069e-113		EFEMP1	3.67624e-79	0.361015	0.629	0.561	1.04593e-74		WDR41	1.89969e-32	-0.283009	0.521	0.595	5.4048e-28		CALCR	5.11212e-25	0.26997	0.516	0.415	1.45445e-20		NHSL2	7.25694e-16	0.388618	0.717	0.451	2.06467e-11
KCTD8	1.72089e-09	-0.278247	0.587	0.573	4.89611e-05		SCAI	0	0.477553	0.761	0.545	0		WDFY3	2.71192e-123	-0.331879	0.624	0.74	7.71568e-119		SF1	4.80991e-32	0.360841	0.341	0.276	1.36847e-27		BAGE2	1.46776e-60	-0.283764	0.557	0.643	4.17593e-56		ZNF407	5.87908e-30	0.269943	0.818	0.719	1.67266e-25		RIOK1	1.99833e-08	0.387515	0.379	0.201	0.000568545
IFI44L	0.0214557	-0.278385	0.205	0.216	1		ARHGAP22	2.49256e-285	0.477354	0.626	0.407	7.09159e-281		VPS50	4.52611e-86	-0.332124	0.391	0.494	1.28772e-81		NPY5R	6.23604e-39	0.359767	0.108	0.06	1.77422e-34		TTC7A	8.03027e-31	-0.284008	0.286	0.363	2.28469e-26		CREB1	1.16614e-14	0.269512	0.465	0.372	3.3178e-10		RFLNA	3.10927e-29	0.387287	0.781	0.434	8.84617e-25
LRIG1	2.43982e-19	-0.278619	0.386	0.447	6.94154e-15		LRRC49	0	0.477314	0.677	0.455	0		GNAQ	1.20622e-106	-0.332179	0.698	0.804	3.43182e-102		SNHG1	6.1141e-39	0.359755	0.117	0.066	1.73952e-34		CTTNBP2	9.52412e-37	-0.284355	0.424	0.491	2.70971e-32		AC096570.1	7.08203e-32	0.269469	0.754	0.678	2.01491e-27		AC007563.2	6.49542e-26	0.387271	0.845	0.54	1.84801e-21
COX5A	0.650859	-0.278683	0.29	0.287	1		WDR49	0	0.476984	0.656	0.441	0		PLCL2	4.38087e-110	-0.332473	0.555	0.668	1.2464e-105		MTIF3	3.3489e-23	0.359192	0.302	0.252	9.52797e-19		KCNB2	1.66746e-38	-0.284476	0.571	0.649	4.7441e-34		MYO1D	5.90853e-15	0.269322	0.732	0.657	1.68103e-10		MAPK8	7.10034e-08	0.386897	0.749	0.552	0.00202012
SLC8A1-AS1	6.76946e-10	-0.278745	0.642	0.62	1.92598e-05		JAZF1	1.81293e-279	0.476539	0.804	0.628	5.15797e-275		FNIP2	3.11462e-58	-0.332671	0.469	0.556	8.86141e-54		ALDH3A2	2.01461e-29	0.358211	0.417	0.368	5.73175e-25		CCDC141	3.99997e-42	-0.28458	0.472	0.556	1.13803e-37		AGPAT5	1.39612e-11	0.26919	0.312	0.243	3.9721e-07		PAK1	1.5984e-14	0.386843	0.753	0.497	4.54761e-10
CRADD	8.90059e-21	-0.278896	0.51	0.541	2.53231e-16		HOMER1	0	0.476358	0.646	0.412	0		YAP1	6.63546e-65	-0.332897	0.551	0.658	1.88785e-60		RPL32P3	7.75652e-07	0.357947	0.114	0.097	0.0220681		EPHA5	1.62711e-64	-0.285063	0.465	0.565	4.62928e-60		UBASH3B	1.45754e-10	0.268895	0.402	0.346	4.14683e-06		PIK3CG	1.5845e-11	0.3863	0.397	0.211	4.50806e-07
AC009226.1	5.9084e-14	-0.279074	0.588	0.585	1.681e-09		TTLL11	0	0.475962	0.673	0.433	0		RBPMS	2.28421e-58	-0.332967	0.701	0.783	6.49881e-54		FGF13	5.89309e-22	0.357156	0.747	0.724	1.67664e-17		RALGAPA1	2.30768e-20	-0.285086	0.646	0.694	6.56558e-16		TDRD6	4.0246e-12	0.268838	0.16	0.103	1.14504e-07		NRG1	1.72566e-10	0.385884	0.941	0.809	4.90967e-06
LHFPL3	2.39822e-07	-0.279096	0.74	0.702	0.00682319		LEKR1	0	0.475909	0.71	0.494	0		SCGB2B2	1.5767e-72	-0.333108	0.296	0.387	4.48587e-68		KDM2A	3.25646e-11	0.356717	0.587	0.598	9.26496e-07		CCDC170	5.71085e-34	-0.285108	0.417	0.495	1.62479e-29		AC103409.1	1.9283e-22	0.268587	0.719	0.643	5.4862e-18		ATP6V0A1	2.54915e-16	0.385626	0.603	0.316	7.25259e-12
TMEM232	6.65254e-13	-0.27921	0.698	0.682	1.89271e-08		IGLV10-54	0	0.475785	0.606	0.356	0		GCLC	1.41246e-49	-0.33324	0.341	0.432	4.01858e-45		KAT2A	1.08399e-31	0.356389	0.119	0.073	3.08406e-27		STK32B	8.84488e-29	-0.285844	0.641	0.682	2.51646e-24		RARRES1	1.08142e-07	0.268287	0.271	0.217	0.00307674		FOXP4	4.29883e-16	0.385506	0.447	0.2	1.22306e-11
DCDC1	8.28314e-09	-0.279498	0.73	0.695	0.000235664		JARID2	1.25044e-264	0.475636	0.757	0.569	3.55762e-260		SSH2	2.24191e-105	-0.333304	0.575	0.696	6.37846e-101		UBA5	9.57868e-08	0.355416	0.118	0.098	0.00272523		ZBTB20	8.48352e-17	-0.286177	0.936	0.944	2.41365e-12		AC087672.2	2.22933e-14	0.26823	0.307	0.234	6.34267e-10		TNRC18	1.59494e-26	0.385311	0.731	0.376	4.53778e-22
TP63	3.03149e-09	-0.279508	0.584	0.569	8.6249e-05		DEPTOR	5.22737e-294	0.475629	0.682	0.465	1.48724e-289		RALYL	6.4986e-182	-0.333435	0.654	0.783	1.84892e-177		MARK3	9.4614e-08	0.355333	0.559	0.578	0.00269186		PRKACB	1.57493e-25	-0.286346	0.462	0.532	4.48084e-21		KCNH8	1.10825e-33	0.268073	0.733	0.634	3.15307e-29		COL23A1	1.56021e-37	0.385217	0.863	0.492	4.43896e-33
CPA6	1.13769e-10	-0.279572	0.629	0.605	3.23685e-06		XYLT1	1.69433e-295	0.475566	0.801	0.605	4.82054e-291		SCLT1	1.83904e-120	-0.333742	0.512	0.628	5.23225e-116		SEC24B	5.13764e-08	0.35505	0.515	0.517	0.00146171		ISPD	1.62795e-50	-0.286391	0.514	0.595	4.63167e-46		PHKB	8.22638e-18	0.267992	0.746	0.658	2.34049e-13		ADSS	3.05241e-11	0.384779	0.447	0.241	8.6844e-07
AC092378.1	1.37348e-14	-0.279654	0.649	0.637	3.9077e-10		FRMD3	3.24611e-305	0.475123	0.794	0.606	9.23549e-301		NRP1	4.1898e-60	-0.333886	0.735	0.81	1.19204e-55		AC108866.1	4.0548e-18	0.354368	0.644	0.628	1.15363e-13		APCDD1	4.13438e-24	-0.286689	0.241	0.324	1.17627e-19		RERE	2.69883e-14	0.267749	0.871	0.813	7.67843e-10		TMEM161A	2.8085e-29	0.384571	0.342	0.104	7.99045e-25
POU6F2	9.07976e-10	-0.279788	0.712	0.679	2.58328e-05		AC079917.1	0	0.474918	0.656	0.42	0		SPATA6	6.04253e-112	-0.334467	0.466	0.581	1.71916e-107		TRIM52	4.3502e-44	0.354099	0.115	0.062	1.23767e-39		AL138720.1	1.38477e-18	-0.286724	0.603	0.631	3.9398e-14		GNG12-AS1	5.32409e-17	0.267749	0.665	0.595	1.51476e-12		USP32	2.00006e-11	0.384525	0.854	0.609	5.69037e-07
RAB27B	0.00707513	-0.27983	0.487	0.46	1		LINC02552	0	0.474454	0.638	0.414	0		DYNC2LI1	2.79512e-49	-0.334519	0.243	0.326	7.9524e-45		NR1H5P	2.28365e-08	0.354053	0.116	0.097	0.000649722		RORB	3.02176e-56	-0.286982	0.433	0.517	8.59722e-52		ASTN2	8.43489e-31	0.267682	0.857	0.804	2.39981e-26		CASK	1.73897e-07	0.384433	0.854	0.642	0.00494755
SHROOM3	6.03519e-09	-0.279859	0.629	0.6	0.000171707		AC100849.1	0	0.47435	0.619	0.392	0		SETBP1	3.25013e-102	-0.334744	0.622	0.728	9.24694e-98		LMO4	7.73047e-26	0.353371	0.386	0.332	2.1994e-21		XKR6	5.86083e-36	-0.286994	0.512	0.578	1.66747e-31		ABHD2	8.86683e-15	0.267656	0.503	0.423	2.5227e-10		TBC1D8	3.31927e-20	0.384274	0.831	0.544	9.44364e-16
EPHB2	3.22725e-21	-0.27989	0.378	0.416	9.18186e-17		AP000820.2	0	0.474341	0.663	0.429	0		AC096570.1	3.48579e-168	-0.335136	0.586	0.721	9.91742e-164		ZBTB44	1.08499e-07	0.353307	0.464	0.475	0.0030869		AL645568.1	1.45552e-19	-0.287173	0.222	0.283	4.1411e-15		DUSP6	4.62389e-13	0.267588	0.218	0.146	1.31554e-08		ANXA4	3.34903e-15	0.384244	0.763	0.493	9.52831e-11
PPP6C	1.81559e-09	-0.279915	0.317	0.364	5.16554e-05		NAALADL2	8.82514e-266	0.474299	0.949	0.874	2.51084e-261		ATE1	2.79906e-111	-0.335181	0.514	0.629	7.9636e-107		SLC38A2	3.03066e-31	0.353199	0.319	0.257	8.62254e-27		C5orf17	2.3853e-60	-0.287824	0.449	0.549	6.78642e-56		GMDS	1.88713e-30	0.267199	0.818	0.741	5.36909e-26		ANTXR2	5.93161e-11	0.383878	0.854	0.631	1.6876e-06
NR3C2	5.44339e-15	-0.280053	0.683	0.678	1.5487e-10		ARNT2	0	0.474216	0.619	0.382	0		RNGTT	1.08549e-165	-0.335231	0.58	0.72	3.08832e-161		COL12A1	1.66621e-11	0.353129	0.515	0.527	4.74054e-07		CAMKMT	8.54182e-37	-0.287935	0.679	0.735	2.43023e-32		LINC01500	3.39837e-32	0.267154	0.729	0.622	9.66871e-28		PHYKPL	6.56865e-13	0.383786	0.466	0.247	1.86885e-08
CD53	1.86415e-05	-0.280124	0.186	0.203	0.530368		CNNM2	2.67235e-274	0.474185	0.691	0.472	7.6031e-270		SENP7	3.8233e-123	-0.335304	0.502	0.612	1.08777e-118		FAF1	3.53706e-34	0.352342	0.835	0.805	1.00633e-29		LNCAROD	4.99569e-62	-0.288042	0.511	0.606	1.42132e-57		NCOA1	2.91486e-23	0.266817	0.827	0.74	8.29307e-19		SLC25A13	7.82891e-14	0.383577	0.845	0.596	2.2274e-09
PCGF5	0.000878767	-0.280218	0.485	0.474	1		AC005537.1	0	0.4738	0.641	0.419	0		PBX3	2.02798e-118	-0.335637	0.512	0.633	5.7698e-114		WASHC3	1.80805e-15	0.352265	0.355	0.331	5.14408e-11		PC	7.03898e-09	-0.288098	0.454	0.495	0.000200266		ZRANB3	1.64848e-29	0.266691	0.773	0.681	4.69008e-25		DHRSX	1.64221e-23	0.383575	0.872	0.586	4.67226e-19
MTMR12	2.51568e-11	-0.280286	0.393	0.416	7.15736e-07		CPS1	3.37116e-291	0.473545	0.665	0.463	9.5913e-287		USP47	5.90685e-94	-0.335671	0.507	0.636	1.68056e-89		RAD51-AS1	1.01398e-11	0.351325	0.122	0.096	2.88487e-07		USP9Y	1.33585e-11	-0.28832	0.181	0.226	3.80063e-07		MGAT4C	6.24833e-42	0.266501	0.805	0.693	1.77771e-37		RPAP2	1.34898e-11	0.383538	0.763	0.489	3.83799e-07
FAM198B-AS1	5.34105e-11	-0.280411	0.168	0.208	1.51958e-06		C16orf95	8.01722e-291	0.473144	0.592	0.364	2.28098e-286		AL353595.1	7.62909e-182	-0.335934	0.537	0.684	2.17055e-177		METTL25	2.27772e-08	0.350949	0.414	0.416	0.000648035		CUBN	6.66327e-45	-0.288535	0.51	0.58	1.89577e-40		LINC02542	1.9895e-20	0.266414	0.423	0.324	5.66032e-16		RALB	1.00984e-23	0.383331	0.603	0.278	2.87311e-19
SCUBE2	4.06422e-15	-0.280449	0.32	0.353	1.15631e-10		CCDC192	0	0.473119	0.723	0.511	0		NELL2	3.19926e-181	-0.336052	0.56	0.701	9.10222e-177		NCOA2	2.00198e-21	0.349989	0.73	0.705	5.69582e-17		AL592429.2	5.40921e-33	-0.289003	0.591	0.64	1.53897e-28		GPATCH2L	5.05382e-14	0.266229	0.519	0.429	1.43786e-09		GLYR1	1.59629e-15	0.383137	0.566	0.296	4.5416e-11
ARFGEF3	3.32938e-18	-0.280491	0.471	0.477	9.47243e-14		AC073365.1	7.25673e-297	0.472758	0.624	0.411	2.06461e-292		FAM126A	4.02441e-95	-0.336255	0.407	0.514	1.14499e-90		VPS13B	1.91627e-42	0.349678	0.882	0.848	5.45197e-38		AL445250.1	2.02439e-49	-0.289198	0.635	0.707	5.75958e-45		CCM2	1.50266e-14	0.266047	0.469	0.383	4.27522e-10		USP6	6.43827e-23	0.3827	0.493	0.213	1.83175e-18
NSUN6	8.81838e-13	-0.280767	0.5	0.502	2.50892e-08		KIF16B	5.63991e-299	0.472651	0.794	0.603	1.60461e-294		SOS1	1.69804e-64	-0.336616	0.667	0.764	4.83108e-60		MYSM1	1.47442e-06	0.349451	0.31	0.302	0.0419488		AC092691.1	2.11183e-46	-0.289281	0.532	0.602	6.00836e-42		GRIK1	2.57465e-31	0.265834	0.684	0.58	7.32513e-27		CDK5RAP2	2.00844e-14	0.38266	0.822	0.549	5.71422e-10
BACH1	3.46414e-13	-0.281047	0.591	0.581	9.85582e-09		GADL1	0	0.472592	0.646	0.422	0		AC096719.1	2.90734e-153	-0.336845	0.553	0.692	8.27166e-149		STX16	2.06151e-85	0.347934	0.22	0.121	5.86519e-81		CRB1	3.67944e-54	-0.289709	0.431	0.517	1.04684e-49		AGBL4	4.17501e-34	0.265725	0.911	0.849	1.18783e-29		NCK1	2.94458e-17	0.382417	0.717	0.429	8.37763e-13
TMEM165	0.0164123	-0.281147	0.382	0.396	1		LINC00824	0	0.472403	0.644	0.412	0		SLC8A1	6.33929e-105	-0.336981	0.602	0.717	1.80359e-100		COP1	8.75075e-23	0.347893	0.72	0.707	2.48968e-18		XYLT1	1.53669e-35	-0.289885	0.602	0.646	4.37205e-31		AL807742.1	7.26523e-38	0.265669	0.755	0.64	2.06703e-33		VPS35L	6.05894e-14	0.382193	0.758	0.5	1.72383e-09
TARBP1	2.66334e-12	-0.281178	0.378	0.388	7.57747e-08		NWD2	0	0.47226	0.711	0.483	0		NKAIN3	4.26497e-172	-0.337016	0.661	0.795	1.21343e-167		COMMD10	6.59908e-32	0.346958	0.734	0.7	1.87751e-27		ARHGAP21	3.67356e-19	-0.289918	0.623	0.674	1.04516e-14		NBN	5.64003e-08	0.265537	0.43	0.367	0.00160465		AZIN1-AS1	8.85169e-17	0.381955	0.685	0.395	2.51839e-12
SGMS1	8.10767e-19	-0.281225	0.706	0.683	2.30671e-14		MIR4500HG	0	0.472154	0.64	0.415	0		IREB2	6.21905e-60	-0.337053	0.326	0.413	1.76938e-55		VRK2	4.38485e-18	0.346815	0.639	0.621	1.24753e-13		TOX	7.89558e-41	-0.290523	0.527	0.601	2.24637e-36		ZNF714	7.8319e-07	0.265525	0.315	0.261	0.0222825		MTUS2	5.29263e-17	0.381726	0.932	0.742	1.50581e-12
NSD2	2.45677e-28	-0.281287	0.361	0.411	6.98977e-24		ARHGEF4	5.56515e-287	0.471804	0.644	0.433	1.58334e-282		TRA2A	2.34538e-65	-0.337211	0.331	0.432	6.67283e-61		TCF12	2.14294e-31	0.346774	0.809	0.787	6.09689e-27		UAP1	7.34938e-11	-0.290579	0.255	0.294	2.09097e-06		KIF1B	1.25663e-11	0.26543	0.693	0.631	3.57523e-07		REPS1	4.4723e-10	0.381424	0.639	0.416	1.27241e-05
RNF180	4.25992e-12	-0.281443	0.577	0.567	1.21199e-07		MYO1D	0	0.471801	0.818	0.628	0		DAAM1	1.21732e-47	-0.337744	0.643	0.736	3.46341e-43		POGZ	7.07103e-09	0.345661	0.434	0.435	0.000201178		ACVR1	2.74818e-25	-0.29074	0.446	0.507	7.81885e-21		PHF21A	5.40383e-24	0.265253	0.699	0.595	1.53744e-19		MGA	5.23493e-19	0.3813	0.808	0.506	1.48939e-14
USP13	2.91583e-11	-0.281474	0.442	0.46	8.29582e-07		MLIP	0	0.471743	0.655	0.432	0		RIT2	4.20278e-183	-0.337874	0.519	0.666	1.19573e-178		SLC1A5	2.39736e-09	0.345006	0.207	0.179	6.82072e-05		ITGBL1	1.25188e-58	-0.290806	0.474	0.56	3.56171e-54		KCNK13	7.95057e-16	0.264905	0.465	0.384	2.26202e-11		KCNJ5	4.80756e-40	0.381075	0.379	0.105	1.3678e-35
ESRRB	2.13326e-18	-0.281489	0.388	0.415	6.06933e-14		NECTIN3-AS1	0	0.471426	0.668	0.442	0		OFCC1	1.89896e-176	-0.33821	0.625	0.77	5.40272e-172		CBLB	6.34989e-25	0.344494	0.667	0.649	1.80661e-20		SPIRE1	1.22439e-36	-0.291027	0.518	0.588	3.48351e-32		FAM19A1	8.88734e-31	0.264858	0.803	0.714	2.52854e-26		LPXN	1.0808e-13	0.381017	0.525	0.282	3.07497e-09
[truncated: 3,236 more rows]

## Sheet: Sup Table 3
Supplementary Table 3: Older v Younger differentially expressed genes (DEGS) for each cluster. N.B. A postive logfc would indicate upregulation in the Older group whereas negative logfc indicates upregulation in the Younger group. There were no DEGs for Mast Cells.
[truncated: 1,277 more rows]

[truncated: 3 more sheets: Sup Table 4, Sup Table 5, Sup Table 6]
